# Supplementary material for: Crystal structure of di­fluorido­{2-[(4-hy­droxy­phen­yl)diazen­yl]-3,5-di­methyl­pyrrolido}boron
Source: Acta Crystallogr E Crystallogr Commun. 2018 Apr 27;74(Pt 5):743–6. doi: 10.1107/S2056989018006229 (PMC5947500; doi:10.1107/S2056989018006229)
Supplement: Supplementary file 1 [file e-74-00743-sup1.cif]

##############################################################################
#                                                                            #
# This CIF contains the data in a paper accepted for publication in          #
# Acta Crystallographica Section E. It conforms to the requirements of       #
# Notes for Authors for Acta Crystallographica Section E, and has been       #
# peer reviewed under the auspices of the IUCr Commission on Journals.       #
#                                                                            #
# Full details of the Crystallographic Information File format               #
# are given in the paper "The Crystallographic Information File (CIF):       #
# a New Standard Archive File for Crystallography" by S. R. Hall, F. H.      #
# Allen and I. D. Brown [Acta Cryst. (1991), A47, 655-685].                  #
#                                                                            #
# The current version of the core CIF dictionary is obtainable from          #
# ftp://ftp.iucr.org/pub/cif_core.dic.                                       #
#                                                                            #
# Software is freely available for graphical display of the structure(s)     #
# in this CIF. For information consult the CIF software page                 #
# http://www.iucr.org/resources/cif/software.                                #
#                                                                            #
# This file may be used for bona fide research purposes within the           #
# scientific community so long as proper attribution is given to the journal # 
# article from which it was obtained.                                        #
#                                                                            #
##############################################################################
data_I
_database_code_depnum_ccdc_archive 'CCDC 1839158'
_audit_creation_method
;
Olex2 1.2-beta
(compiled 2018.02.02 svn.r3481 for OlexSys, GUI svn.r5470)
;
_journal_date_recd_electronic     2018-04-06
_journal_date_accepted     2018-04-24
_journal_name_full     'Acta Crystallographica, Section E'
_journal_year     2018
_journal_volume     74
_journal_issue      5
_journal_page_first     743
_journal_page_last     746
_journal_paper_category     GO
_journal_paper_doi     10.1107/S2056989018006229
_journal_coeditor_code     EX2007
_publ_contact_author_name     'Zhenming Yin'
_publ_contact_author_address
;
College of Chemistry, Tianjin Normal University,
Tianjin 300387,
Tianjin
People's Republic of China
;
_publ_contact_author_email     tjyinzm@aliyun.com
_publ_contact_author_fax     ?
_publ_contact_author_phone     '862283723433'
_publ_section_title
;
Crystal structure of
difluorido{2-[(4-hydroxyphenyl)diazenyl]-3,5-dimethylpyrrolido}boron
;
_publ_section_title_footnote     .
loop_
    _publ_author_name
    _publ_author_footnote
    _publ_author_address
    'Feng, Huixiao' .
;
College of Chemistry,
Tianjin Key Laboratory of Structure and Performance for Functional Molecules,
Tianjin Normal University,
Tianjin 300387,
People's Republic of China
Key Laboratory of Inorganic--Organic Hybrid Functional Materials Chemistry
(Tianjin Normal University), Ministry of Education,
 Tianjin 300387,
People's Republic of China
;
    'Yin, Zhenming' .
;
College of Chemistry,
Tianjin Key Laboratory of Structure and Performance for Functional Molecules,
 Tianjin Normal University,
Tianjin 300387,
 People's Republic of China
Key Laboratory of Inorganic--Organic Hybrid Functional Materials Chemistry
(Tianjin Normal University), Ministry of Education,
Tianjin 300387,
People's Republic of China
;
_publ_section_synopsis
;
The asymmetric unit contains two independent molecules, which are linked by an
O---H...O hydrogen bond. The dimers are further assembled into one-dimensional
ladder like structure through O---H...F hydrogen bonds and stabilized by
\p--\p interactions. The ladders are further linked by C---H...\p contacts.
;
_chemical_name_systematic
;
Difluorido{2-[(4-hydroxyphenyl)diazenyl-\k<i>N</i>^2^]-3,5-dimethylpyrrolido-\
\k<i>N</i>}boron
;
_chemical_name_common     ?
_chemical_formula_moiety     'C12 H12 B F2 N3 O'
_chemical_formula_sum     'C12 H12 B F2 N3 O'
_chemical_formula_iupac     'C12 H12 B F2 N3 O'
_chemical_formula_weight     263.06
_chemical_melting_point     ?
_shelx_space_group_comment
;
The symmetry employed for this shelxl refinement is uniquely defined
by the following loop, which should always be used as a source of
symmetry information in preference to the above space-group names.
They are only intended as comments.
;
_space_group_crystal_system     monoclinic
_space_group_name_H-M_alt     'P 21/n'
_space_group_name_Hall     '-P 2yn'
loop_
    _space_group_symop_operation_xyz
    'x, y, z'
    '-x+1/2, y+1/2, -z+1/2'
    '-x, -y, -z'
    'x-1/2, -y-1/2, z-1/2'
_cell_length_a     6.8080(4)
_cell_length_b     24.8217(18)
_cell_length_c     14.4744(9)
_cell_angle_alpha     90
_cell_angle_beta     100.489(6)
_cell_angle_gamma     90
_cell_volume     2405.1(3)
_cell_formula_units_Z     8
_cell_measurement_reflns_used     3432
_cell_measurement_theta_min     4.1140
_cell_measurement_theta_max     28.6380
_cell_measurement_temperature     100.2(4)
_exptl_crystal_description     block
_exptl_crystal_colour     'dark green'
_exptl_crystal_size_max     0.25
_exptl_crystal_size_mid     0.22
_exptl_crystal_size_min     0.2
_exptl_crystal_density_diffrn     1.453
_exptl_crystal_density_meas     ?
_exptl_crystal_density_method     ?
_exptl_crystal_F_000     1088
_exptl_absorpt_coefficient_mu     0.115
_exptl_absorpt_correction_type     multi-scan
_exptl_absorpt_process_details
;
(CrysAlis PRO; Rigaku OD, 2015)
;
_shelx_estimated_absorpt_T_min     ?
_shelx_estimated_absorpt_T_max     ?
_exptl_absorpt_correction_T_min     0.68013
_exptl_absorpt_correction_T_max     1.00000
_diffrn_ambient_temperature     100.2(4)
_diffrn_radiation_type     MoK\a
_diffrn_radiation_wavelength     0.71073
_diffrn_radiation_monochromator     mirror
_diffrn_measurement_device_type
               'Rigaku Oxford Diffraction SuperNova, Dual, Cu at zero, Atlas S2'
_diffrn_measurement_device     'four-circle diffractometer'
_diffrn_measurement_method     '\w scans'
_diffrn_detector_area_resol_mean     5.2740
_diffrn_reflns_number     11903
_diffrn_reflns_av_R_equivalents     0.0427
_diffrn_reflns_theta_min     3.152
_diffrn_reflns_theta_max     25.005
_diffrn_reflns_theta_full     25.005
_diffrn_measured_fraction_theta_max     0.998
_diffrn_measured_fraction_theta_full     0.998
_diffrn_reflns_limit_h_min     -7
_diffrn_reflns_limit_h_max     8
_diffrn_reflns_limit_k_min     -29
_diffrn_reflns_limit_k_max     29
_diffrn_reflns_limit_l_min     -17
_diffrn_reflns_limit_l_max     15
loop_
    _refln_index_h
    _refln_index_k
    _refln_index_l
    _refln_F_squared_meas
    0 0 3 0.1
    0 0 -3 0.26
    0 0 -4 25.07
    0 0 4 23.3
    0 0 -5 4.5
    0 0 5 5.18
    0 0 6 456.7
    0 0 -6 443.44
    0 0 -7 63.82
    0 0 -8 180.88
    0 0 -9 3.32
    0 0 -10 1.06
    0 0 -11 0.18
    0 0 -12 44.7
    0 0 13 -0.28
    0 0 -13 0.83
    0 0 -14 28.22
    0 0 -15 0.39
    0 0 -16 9.46
    0 0 -17 1.86
    0 0 -18 36.66
    0 0 -19 2.06
    0 -1 -3 39.23
    0 -1 3 36.34
    0 1 -3 36.69
    0 1 -4 241.32
    0 -1 -4 236.92
    0 -1 4 227.58
    0 -1 5 31.79
    0 1 -5 32.06
    0 -1 -5 33.53
    0 -1 -6 20.13
    0 1 -6 20.28
    0 -1 6 18.95
    0 -1 -7 68.31
    0 -1 7 65.39
    0 -1 8 150.37
    0 1 -8 151.11
    0 -1 -8 152.93
    0 -1 -9 6.03
    0 1 -9 7.12
    0 -1 -10 9.87
    0 1 -10 11.19
    0 1 -11 7.4
    0 1 11 6.88
    0 1 -12 20
    0 -1 -12 17.35
    0 1 12 17.61
    0 -1 -13 3.08
    0 1 13 2.95
    0 1 -13 3.38
    0 -1 -14 14.74
    0 1 -14 12.41
    0 -1 -15 -1.3
    0 1 -15 0.21
    0 -1 -16 19.2
    0 1 -16 20.96
    0 1 -17 3.91
    0 -1 -17 5.07
    0 -1 -18 51.31
    0 1 -18 48.91
    0 -1 -19 3.55
    0 2 -3 176.56
    0 -2 3 153.02
    0 2 3 171.57
    0 -2 4 228.94
    0 2 -4 235.6
    0 2 4 230.42
    0 2 5 49.44
    0 2 -5 49.2
    0 -2 5 43.26
    0 -2 -5 53.95
    0 -2 6 5.78
    0 2 6 5.39
    0 -2 -6 4.77
    0 2 -6 7.38
    0 -2 -7 95.53
    0 2 7 89.26
    0 -2 7 97.47
    0 2 -7 96.26
    0 2 8 29.88
    0 -2 8 34.39
    0 2 -8 31.27
    0 -2 -8 29.27
    0 2 -9 93.99
    0 2 9 97.29
    0 -2 -9 94.4
    0 -2 9 97.16
    0 -2 -10 89.02
    0 2 10 76.82
    0 -2 10 78.48
    0 2 -10 84.59
    0 2 11 74.39
    0 2 -11 78.54
    0 -2 -11 85.72
    0 -2 -12 24.03
    0 2 -12 27.78
    0 2 12 22.25
    0 -2 -13 25.71
    0 2 -13 16.94
    0 2 13 17.63
    0 2 -14 13.37
    0 -2 -14 17.01
    0 -2 -15 8.51
    0 2 -15 13.87
    0 -2 -16 2.02
    0 2 -16 -0.54
    0 -2 -17 2.78
    0 2 -17 3.36
    0 -2 -18 0.57
    0 2 -18 -0.87
    0 -2 -19 1.85
    0 -3 -2 0.34
    0 3 -2 -0.36
    0 -3 -3 9.16
    0 3 -3 9.68
    0 3 -4 0.58
    0 -3 4 0.41
    0 3 4 0.42
    0 3 5 527.82
    0 3 -5 520.57
    0 -3 5 509.41
    0 3 -6 119.39
    0 3 6 110.49
    0 -3 6 113.34
    0 -3 -6 112.74
    0 -3 7 147.5
    0 3 7 138.99
    0 3 -7 149.34
    0 -3 -7 147.71
    0 -3 -8 0.32
    0 3 8 -0.04
    0 -3 8 0.59
    0 -3 -9 0.6
    0 3 9 0.47
    0 -3 9 -0.13
    0 3 10 3.92
    0 -3 10 4.25
    0 -3 -10 4.89
    0 3 -10 4.75
    0 3 -11 3.11
    0 -3 -11 2.04
    0 -3 11 2.06
    0 3 11 3.33
    0 -3 -12 13.68
    0 3 12 13.1
    0 3 -12 13.95
    0 3 -13 1.65
    0 -3 -14 9.87
    0 3 -14 9.9
    0 -3 -15 5.99
    0 3 -15 8.67
    0 -3 -16 -0.52
    0 3 -16 0.61
    0 -3 -17 12.79
    0 3 -17 7.87
    0 -3 -18 4.96
    0 3 -18 -2.28
    0 -3 -19 21.2
    0 -4 0 1881.68
    0 -4 -1 0.5
    0 4 -1 0.01
    0 4 1 0.87
    0 4 -2 237.67
    0 -4 -3 294.47
    0 4 -3 293.96
    0 4 -4 0.65
    0 -4 -4 0.81
    0 4 -5 40.57
    0 4 5 36.94
    0 -4 5 38.55
    0 4 -6 1.38
    0 -4 6 0.54
    0 4 6 1.09
    0 4 -7 844.95
    0 4 7 806.17
    0 -4 7 859.65
    0 -4 -7 841.01
    0 4 -8 83.84
    0 4 8 79.34
    0 -4 8 84.74
    0 -4 -8 81.01
    0 4 9 82.42
    0 -4 -9 80.46
    0 -4 9 87.31
    0 4 -9 79.81
    0 -4 10 0.07
    0 4 10 0.8
    0 -4 -10 0.27
    0 4 -10 0.67
    0 -4 -11 36.4
    0 4 -11 32.62
    0 -4 11 34.7
    0 -4 -12 11.8
    0 -4 12 8.63
    0 4 -12 10.39
    0 4 -13 60.09
    0 -4 -13 61.41
    0 4 -14 1.88
    0 4 -15 0.14
    0 -4 -15 0.97
    0 4 -16 9.27
    0 -4 -16 13.71
    0 -4 -17 43.21
    0 4 -17 39.59
    0 4 -18 9.13
    0 -4 -18 6.56
    0 -4 -19 26.79
    0 5 0 0.57
    0 -5 0 1.6
    0 5 -1 413.66
    0 -5 -1 443.67
    0 5 1 423.64
    0 5 -2 597.33
    0 -5 -3 70.98
    0 5 -3 70.4
    0 5 -4 150.4
    0 -5 -4 148.58
    0 5 -5 435.37
    0 5 -6 13.17
    0 -5 6 12.57
    0 -5 -7 98.44
    0 5 -7 92.37
    0 -5 7 85.4
    0 5 -8 8.32
    0 -5 -8 6.62
    0 -5 8 7.03
    0 -5 -9 14.94
    0 5 -9 15.89
    0 -5 9 13.41
    0 -5 10 4.92
    0 5 -10 3.41
    0 -5 -10 5.27
    0 -5 -11 142.17
    0 5 -11 138.41
    0 -5 11 139.46
    0 -5 12 0.38
    0 5 -12 -0.56
    0 -5 -12 0.51
    0 5 -13 24.43
    0 -5 13 25.66
    0 -5 -13 35.59
    0 -5 -14 5.14
    0 -5 -14 5.98
    0 5 -14 4.7
    0 5 -15 12.48
    0 -5 -16 3.26
    0 5 -16 5.16
    0 5 -17 2.06
    0 -5 -17 1.11
    0 5 -18 37.81
    0 -5 -18 47.92
    0 -5 -19 -3.72
    0 6 0 16.12
    0 -6 0 15.15
    0 -6 -1 175.64
    0 -6 1 180.06
    0 6 -1 157.94
    0 6 1 156.57
    0 -6 -2 52.37
    0 6 -2 51.92
    0 6 -3 14.36
    0 -6 -4 0.89
    0 6 -4 0.98
    0 6 -5 24.27
    0 -6 -5 24.32
    0 6 -6 68.19
    0 -6 6 63.86
    0 -6 7 15.22
    0 6 -7 17.79
    0 6 -8 8.92
    0 -6 -8 7.62
    0 -6 8 9.33
    0 6 -9 1.16
    0 -6 -9 0.91
    0 -6 9 1.4
    0 -6 -9 1.31
    0 -6 -10 10.68
    0 -6 -10 8.72
    0 -6 10 7.87
    0 6 -10 8.03
    0 -6 11 16.4
    0 -6 -11 19.5
    0 6 -11 15.58
    0 -6 -11 18.79
    0 -6 -12 69.34
    0 -6 -12 70.59
    0 6 -12 69.71
    0 -6 12 65.81
    0 -6 -13 2.29
    0 6 -13 4.56
    0 -6 13 2.51
    0 -6 -13 5.57
    0 6 -14 11.34
    0 -6 -14 10.58
    0 -6 -14 13.61
    0 6 -15 5.99
    0 6 -16 18.94
    0 -6 -16 18.76
    0 -6 -17 3.47
    0 6 -17 3.08
    0 -6 -18 5.69
    0 6 -18 4.71
    0 -6 -19 0.95
    0 7 0 2.22
    0 -7 0 3.84
    0 -7 -1 34.45
    0 7 -1 29.83
    0 -7 1 36.84
    0 7 1 28.38
    0 -7 -2 69.05
    0 -7 2 71.58
    0 7 -2 72.79
    0 7 -3 2.06
    0 -7 -4 240.75
    0 7 -4 235.63
    0 7 -5 36.24
    0 -7 -5 40.43
    0 -7 -6 2.22
    0 7 -6 1.37
    0 7 -7 17.61
    0 -7 7 18.14
    0 -7 8 4.3
    0 7 -8 5.01
    0 -7 9 18.76
    0 7 -9 17.72
    0 7 -10 85.88
    0 -7 -10 84.18
    0 -7 10 82.14
    0 -7 -11 -0.48
    0 -7 11 0.38
    0 7 -11 0.43
    0 -7 -12 4.07
    0 7 -12 4.47
    0 -7 12 4.34
    0 7 -13 10.63
    0 -7 13 13.9
    0 -7 -13 16.46
    0 -7 -14 8.58
    0 7 -14 6.32
    0 7 -15 1.44
    0 7 -16 16.17
    0 -7 -17 24.81
    0 7 -17 24.6
    0 -7 -18 21.16
    0 -7 -19 1.13
    0 8 0 3020.16
    0 -8 0 3114.14
    0 -8 -1 2.3
    0 8 1 3.13
    0 8 -1 1.31
    0 -8 1 3.5
    0 8 -2 9.5
    0 -8 2 6.39
    0 -8 -2 5.52
    0 -8 -3 153.81
    0 8 -3 146.3
    0 8 -4 386.64
    0 -8 -4 387.73
    0 8 -5 130.58
    0 -8 -5 133.04
    0 8 -6 17.83
    0 -8 -6 21.43
    0 8 -7 344.45
    0 -8 7 338.17
    0 8 -8 1.45
    0 -8 8 1.33
    0 -8 9 9.65
    0 8 -9 8.48
    0 -8 -10 39.58
    0 8 -10 44.38
    0 -8 10 48.92
    0 -8 -11 29.42
    0 8 -11 22.25
    0 -8 -12 3.25
    0 8 -12 2.65
    0 -8 -13 1.92
    0 8 -13 1.15
    0 8 -14 1.61
    0 -8 -14 1.94
    0 8 -15 -0.57
    0 8 -16 7.96
    0 8 -17 2.6
    0 -8 -18 5.15
    0 -8 -19 4.15
    0 9 0 3.39
    0 -9 0 2.24
    0 9 -1 536.92
    0 9 1 540.26
    0 -9 1 521.32
    0 -9 -1 515.33
    0 -9 -2 17.13
    0 9 -2 20.95
    0 -9 2 16.25
    0 9 -3 2.44
    0 -9 -3 2.8
    0 9 -4 2.21
    0 -9 -4 2.47
    0 -9 -4 2.15
    0 -9 -5 7.74
    0 9 -5 8.38
    0 -9 -6 20.9
    0 9 -6 20.58
    0 -9 -7 1.45
    0 9 -7 2.62
    0 9 -8 102.89
    0 -9 8 102.98
    0 9 -9 37.71
    0 9 -10 75.55
    0 9 -11 51.46
    0 -9 -11 60.73
    0 -9 -12 523.29
    0 9 -12 479.89
    0 9 -13 46.74
    0 -9 -13 44.82
    0 9 -14 30.35
    0 -9 -14 31.41
    0 9 -15 8.88
    0 9 -16 13.84
    0 9 -17 19.33
    0 -9 -18 33.2
    0 -9 -19 -0.82
    0 10 0 45.77
    0 -10 0 43.03
    0 10 1 27.58
    0 10 -1 26.67
    0 -10 1 31.2
    0 -10 -1 28.67
    0 10 -2 24.53
    0 -10 -2 24.43
    0 10 2 28.68
    0 10 -3 27.31
    0 -10 -3 29.47
    0 -10 -4 121.28
    0 10 -4 110.07
    0 -10 -5 195.1
    0 10 -5 190.3
    0 10 -6 23.15
    0 -10 -6 18.87
    0 10 -7 8.04
    0 -10 -7 8.47
    0 10 -8 2.84
    0 -10 8 3.92
    0 10 -9 2.55
    0 10 -10 84.36
    0 -10 -11 220.73
    0 10 -11 224.41
    0 -10 12 9.59
    0 -10 -12 6.34
    0 10 -12 9.69
    0 10 -13 200.16
    0 -10 13 215.17
    0 -10 -13 219.29
    0 10 -14 8.91
    0 -10 -14 7.1
    0 10 -15 -0.36
    0 10 -16 1.51
    0 10 -17 0.91
    0 -10 -19 4.14
    0 -11 0 7.68
    0 11 0 9.54
    0 11 1 45.54
    0 -11 -1 38.38
    0 -11 1 37.44
    0 11 -1 41.86
    0 -11 -2 41.58
    0 11 -2 43.63
    0 11 2 38.2
    0 11 -3 304.8
    0 -11 -3 303.6
    0 11 -4 39.25
    0 -11 -4 44.76
    0 11 -5 167.31
    0 -11 -5 146.42
    0 -11 -5 157.75
    0 -11 -6 36.15
    0 11 -6 33.17
    0 -11 -7 62.15
    0 11 -7 52.62
    0 -11 -8 26.97
    0 11 -8 23.14
    0 -11 8 30.99
    0 11 -9 136.72
    0 11 -10 13.35
    0 -11 10 9.82
    0 11 -11 5.5
    0 -11 11 6.6
    0 11 -12 26.99
    0 -11 12 21.52
    0 -11 -12 19.4
    0 -11 -13 6.99
    0 -11 13 6.43
    0 11 -13 5.74
    0 11 -14 3.34
    0 -11 -14 2.55
    0 11 -15 12.2
    0 11 -16 7.76
    0 11 -17 7.46
    0 -12 0 90.81
    0 12 0 111.62
    0 12 1 107.99
    0 12 -1 118.77
    0 -12 -1 107.83
    0 -12 1 110.41
    0 12 -2 52.31
    0 12 2 53.53
    0 -12 2 54.8
    0 -12 -2 54.21
    0 -12 -3 16.11
    0 12 -3 10.32
    0 12 -4 127.84
    0 -12 -4 116.55
    0 -12 -5 185.05
    0 -12 -5 179.8
    0 12 -5 196.93
    0 12 -6 26.97
    0 -12 -6 21.57
    0 -12 -6 25.09
    0 12 -7 33.61
    0 -12 -7 34.73
    0 -12 7 40.1
    0 -12 8 1.72
    0 -12 -8 0.89
    0 12 -8 1.02
    0 -12 9 7.14
    0 12 -9 12.18
    0 12 -10 5.22
    0 -12 10 4.83
    0 12 -11 28.65
    0 -12 11 30.42
    0 12 -12 4.69
    0 -12 -12 3.29
    0 -12 12 2.74
    0 12 -13 -1.27
    0 -12 13 -0.47
    0 -12 -13 -0.59
    0 12 -14 2
    0 12 -15 1.51
    0 12 -16 8.72
    0 -13 0 32.28
    0 13 0 40.87
    0 -13 -1 170.69
    0 13 -1 174.97
    0 -13 1 193.11
    0 13 1 184.85
    0 -13 -2 -0.91
    0 13 2 0.43
    0 13 -2 -0.02
    0 -13 2 -0.23
    0 -13 -3 3.96
    0 13 -3 7.58
    0 13 -4 91.6
    0 -13 -4 85.34
    0 -13 -5 0.28
    0 -13 -5 1.78
    0 13 -5 1.28
    0 -13 -6 -0.17
    0 -13 -6 -0.17
    0 13 6 0.12
    0 -13 6 -0.13
    0 13 -6 2.18
    0 -13 -7 43.7
    0 -13 7 47.88
    0 -13 -7 39.54
    0 13 -7 43.24
    0 -13 -8 107.15
    0 13 -8 103.4
    0 -13 9 6.33
    0 13 -9 4.33
    0 13 -10 38.7
    0 -13 10 33.73
    0 13 -11 14.23
    0 -13 11 19.91
    0 -13 12 84.94
    0 13 -12 75.26
    0 13 -13 1.65
    0 -13 -13 -0.15
    0 13 -14 21.74
    0 13 -15 1.16
    0 13 -16 3.64
    0 14 0 159.72
    0 -14 0 147.41
    0 -14 -1 35.98
    0 14 1 39.71
    0 14 -1 37.88
    0 -14 1 34.47
    0 -14 -2 2.42
    0 14 2 0.14
    0 -14 2 0.94
    0 14 -2 1.47
    0 14 -3 35.06
    0 -14 3 38.64
    0 -14 -3 34.77
    0 -14 4 420.07
    0 14 -4 371.57
    0 -14 -4 377.43
    0 -14 5 52.62
    0 -14 -5 40.28
    0 -14 -5 46.34
    0 14 -5 43.56
    0 -14 -6 2.51
    0 14 -6 0.07
    0 -14 -6 1.44
    0 -14 6 3.15
    0 -14 -7 33.54
    0 14 -7 31.6
    0 -14 7 30.69
    0 -14 -7 30.99
    0 -14 -8 1.68
    0 14 -8 1.66
    0 -14 -8 0.87
    0 -14 -9 37.64
    0 14 -9 39.63
    0 -14 10 378.98
    0 14 -10 418.25
    0 14 -11 18.85
    0 -14 11 15.68
    0 14 -12 21.78
    0 -14 12 28.72
    0 -14 -13 64.11
    0 14 -13 65.03
    0 14 -14 34.98
    0 14 -15 7.94
    0 14 -16 1.53
    0 15 0 45.65
    0 -15 0 24.39
    0 -15 -1 37.12
    0 15 1 39.11
    0 15 -1 45.71
    0 -15 1 45.69
    0 15 2 35.68
    0 -15 -2 26.69
    0 15 -2 32.72
    0 -15 2 27.05
    0 -15 3 2.95
    0 -15 -3 2.65
    0 15 -3 6.93
    0 -15 -4 16.75
    0 15 -4 18.11
    0 -15 4 19.57
    0 15 -5 3.82
    0 -15 5 4.12
    0 -15 -5 3.86
    0 -15 -5 3.03
    0 -15 -6 6.68
    0 -15 6 4.84
    0 -15 -6 6.78
    0 15 -6 7.18
    0 -15 -7 0.52
    0 15 -7 1.2
    0 -15 -7 0.58
    0 -15 -8 10.14
    0 -15 -8 11.42
    0 15 -8 11.56
    0 -15 -9 57.97
    0 -15 -9 46.83
    0 15 -9 52.4
    0 -15 10 203.82
    0 15 -10 221.64
    0 -15 11 77.43
    0 15 -11 79.05
    0 15 -12 74.03
    0 15 -13 0.71
    0 15 -14 10.57
    0 15 -15 4.04
    0 16 0 96.69
    0 -16 0 85.96
    0 -16 1 -0.44
    0 16 1 0.64
    0 -16 -1 0.19
    0 16 -1 1.38
    0 -16 2 1.43
    0 -16 -2 3.03
    0 16 2 1.64
    0 -16 3 88.15
    0 16 -3 84.2
    0 -16 -3 81.76
    0 -16 -4 12.01
    0 16 -4 14.15
    0 -16 4 18.32
    0 16 -5 -0.44
    0 -16 -5 -0.58
    0 -16 -5 -0.24
    0 -16 5 0.69
    0 -16 -6 6.06
    0 -16 -6 2.22
    0 16 -6 6.02
    0 -16 -7 12.31
    0 -16 -7 8.67
    0 16 -7 12.38
    0 -16 -8 3.08
    0 16 -8 3.36
    0 -16 -8 2.74
    0 -16 -9 7.73
    0 16 -9 5.26
    0 -16 -9 8.87
    0 16 -10 127.49
    0 16 -11 36.66
    0 16 -12 8.34
    0 16 -13 2.17
    0 16 -14 51.38
    0 16 -15 9.08
    0 17 0 11.5
    0 -17 0 6.18
    0 17 -1 -0.28
    0 -17 -1 0.48
    0 -17 1 1.39
    0 -17 -2 2.12
    0 17 2 1.41
    0 -17 2 0.29
    0 17 -2 1.05
    0 -17 3 5.65
    0 17 -3 3.37
    0 -17 -3 5.2
    0 -17 4 1.43
    0 17 -4 0.58
    0 -17 -4 0.65
    0 -17 -5 49.61
    0 17 -5 46.6
    0 -17 -5 49.11
    0 17 -6 33.57
    0 -17 -6 32
    0 -17 -6 31.37
    0 17 7 131.7
    0 17 -7 135.82
    0 -17 -7 147.35
    0 -17 -7 161.1
    0 17 -8 2.66
    0 -17 -8 6.96
    0 -17 -8 3.31
    0 -17 -9 28.31
    0 17 -9 26.22
    0 17 -10 1.46
    0 17 -11 46.02
    0 17 -12 64.21
    0 17 -13 44.71
    0 17 -14 -0.41
    0 17 -15 6.34
    0 18 0 7.09
    0 -18 0 4.73
    0 18 1 16.79
    0 -18 1 17.67
    0 -18 -1 15.9
    0 18 -1 15.11
    0 -18 -2 27.35
    0 -18 2 32.46
    0 18 2 26.72
    0 18 -2 34.77
    0 18 -3 28.87
    0 -18 3 26.44
    0 -18 -3 20.08
    0 -18 -4 18.51
    0 18 -4 14.67
    0 18 -5 20.63
    0 -18 -5 24.03
    0 -18 -5 22.13
    0 -18 -6 5.62
    0 18 -6 9.14
    0 -18 -6 7.02
    0 -18 -7 58.36
    0 18 -7 67.62
    0 -18 -7 54.95
    0 18 -8 43.31
    0 -18 -8 46.4
    0 -18 -8 42.89
    0 18 -9 7.9
    0 -18 -9 8.84
    0 -18 -10 47.24
    0 18 -10 44.65
    0 18 -11 52.18
    0 18 -12 0.71
    0 18 -13 13.31
    0 18 -14 6.86
    0 19 0 3.99
    0 -19 0 1.02
    0 -19 -1 30.35
    0 19 1 32.58
    0 -19 1 36.09
    0 19 -1 36.59
    0 19 -2 7.38
    0 19 2 8.9
    0 -19 -2 9.37
    0 -19 2 10.69
    0 19 -3 82.5
    0 -19 -3 91.87
    0 19 -4 2.49
    0 -19 -4 3.98
    0 19 -5 152.89
    0 -19 -5 145.01
    0 -19 -5 145.61
    0 -19 -6 6.83
    0 19 -6 9.26
    0 -19 -6 3.07
    0 -19 -7 6.83
    0 -19 -7 10.98
    0 19 -7 6.76
    0 -19 -8 1.21
    0 19 -8 2.94
    0 -19 -9 9.75
    0 19 -9 7.36
    0 -19 -10 29.08
    0 19 -10 29.59
    0 19 -11 12.78
    0 19 -12 12.75
    0 19 -13 1.77
    0 19 -14 11.92
    0 20 0 7.41
    0 -20 0 8.84
    0 -20 -1 22.27
    0 20 -1 26.48
    0 -20 1 26.63
    0 20 1 25.49
    0 20 2 -0.17
    0 20 -2 1.7
    0 20 -3 4.37
    0 -20 -3 1.65
    0 20 -4 3.15
    0 -20 -4 1.05
    0 -20 -5 28.34
    0 -20 -5 18.34
    0 20 -5 22.76
    0 -20 -6 20.34
    0 20 -6 19.59
    0 20 -7 22.35
    0 -20 -7 26.4
    0 20 -8 12.79
    0 -20 -8 11.16
    0 20 -9 76.08
    0 -20 -9 79.27
    0 -20 -10 1.15
    0 20 -10 4.8
    0 20 -11 3.57
    0 20 -12 5.58
    0 20 -13 1.23
    0 21 0 4.65
    0 21 -1 4.34
    0 21 1 6.22
    0 21 -2 23.67
    0 21 2 26.48
    0 21 -3 26.89
    0 21 -4 14.96
    0 21 -5 0.01
    0 -21 -5 -0.43
    0 21 -6 4.56
    0 -21 -6 4.6
    0 21 -7 1.47
    0 -21 -7 5.04
    0 21 -8 6.77
    0 -21 -8 5.87
    0 -21 -9 31.25
    0 21 -9 25.09
    0 -21 -10 0.83
    0 21 -10 5.89
    0 21 -11 0.69
    0 21 -12 63.46
    0 21 -13 -1.14
    0 22 0 38.6
    0 22 1 12.16
    0 22 -1 18.2
    0 22 2 2.92
    0 22 -2 1.17
    0 22 -3 3.3
    0 22 -4 1.72
    0 -22 -5 4.79
    0 22 -5 4.45
    0 22 -6 81.78
    0 -22 -6 83.02
    0 22 -7 3.88
    0 -22 -7 1.45
    0 22 -8 52.24
    0 -22 -8 57.12
    0 22 -9 48.95
    0 -22 -9 36.72
    0 22 -10 7.98
    0 -22 -10 8.56
    0 22 -11 48.21
    0 22 -12 5.51
    0 23 0 14.94
    0 23 -1 3.27
    0 23 1 -0.07
    0 23 -2 30.37
    0 23 -3 61.51
    0 23 -4 36.82
    0 -23 -5 9.08
    0 23 -5 14.72
    0 23 -6 2.55
    0 -23 -6 0.24
    0 -23 -7 1.46
    0 23 -7 -0.34
    0 -23 -8 35.43
    0 23 -8 35.31
    0 -23 -9 27.35
    0 23 -9 32.28
    0 -23 -10 55.08
    0 23 -10 61.06
    0 23 -11 12.06
    0 23 -12 4.34
    0 24 0 91.53
    0 24 -1 21.77
    0 24 1 27.43
    0 24 -2 125.91
    0 24 -3 4.36
    0 24 -4 15.54
    0 24 -5 7.72
    0 -24 -5 5.24
    0 -24 -6 1.16
    0 24 -6 4.56
    0 -24 -7 36.8
    0 24 -7 27.85
    0 24 -8 12.5
    0 -24 -8 14.53
    0 -24 -9 13.55
    0 24 -9 7.89
    0 24 -10 2.09
    0 -24 -10 0.38
    0 -24 -11 1.7
    0 24 -11 -0.37
    0 25 0 25.57
    0 25 1 72.47
    0 25 -1 64.62
    0 25 -2 15.54
    0 25 -3 10.62
    0 25 -4 59.45
    0 -25 -5 0.66
    0 25 -5 5.78
    0 25 -6 3.26
    0 -25 -6 5.21
    0 -25 -7 16.84
    0 25 -7 15.15
    0 25 -8 7.87
    0 -25 -8 7.71
    0 -25 -9 3.78
    0 25 -9 5.85
    0 25 -10 4.72
    0 -25 -10 0.07
    0 -25 -11 9.7
    0 26 0 25.11
    0 26 1 29.38
    0 26 -1 37.7
    0 26 -2 2.58
    0 26 -3 33.02
    0 -26 -4 5.35
    0 26 -4 7.51
    0 -26 -5 34.42
    0 26 -5 38.73
    0 -26 -6 0.7
    0 26 -6 2.49
    0 26 -7 6.96
    0 -26 -7 3.41
    0 26 -8 4.31
    0 -26 -8 1.66
    0 26 -9 0.5
    0 -26 -9 1.21
    0 -26 -10 2.39
    0 -26 -11 -1.88
    0 27 0 20.49
    0 27 1 6.29
    0 27 -1 8.05
    0 27 -2 9.15
    0 27 -3 3.99
    0 27 -4 2.05
    0 -27 -4 5.8
    0 -27 -5 37.68
    0 27 -5 29.87
    0 27 -6 1.16
    0 -27 -6 3.25
    0 -27 -7 0.28
    0 27 -7 1.52
    0 27 -8 31.45
    0 -27 -8 32.69
    0 -27 -9 -2.45
    0 27 -9 3.17
    0 -27 -10 55.01
    0 -27 -11 49.66
    0 28 0 74.43
    0 28 -1 -0.69
    0 28 1 6.51
    0 28 -2 55.36
    0 28 -3 37.56
    0 28 -4 14.02
    0 -28 -4 17.13
    0 -28 -5 1.43
    0 28 -5 0.22
    0 28 -6 12.42
    0 -28 -6 4.09
    0 -28 -7 2.51
    0 28 -7 -2.49
    0 -28 -8 9.11
    0 28 -8 13.84
    0 -28 -9 26.77
    0 -28 -10 0.48
    0 -28 -11 2.14
    0 29 0 28.24
    0 29 -1 5.8
    0 29 -2 24.62
    0 29 -3 4.43
    0 -29 -4 15.87
    0 29 -4 13.25
    0 -29 -5 6.82
    0 29 -5 12.12
    0 -29 -6 1.7
    0 29 -6 10.13
    0 29 -7 9.76
    0 -29 -7 2.04
    0 -29 -8 10.71
    0 -29 -9 3.13
    0 -29 -10 15.51
    0 30 0 70.36
    0 30 -1 1.35
    0 30 -2 4.95
    0 -30 -3 4.88
    0 30 -3 17.32
    0 -30 -4 3.99
    0 30 -4 3.21
    0 -30 -5 12.56
    0 30 -5 29.38
    0 -30 -6 12.33
    0 30 -6 9.41
    0 -30 -7 5.95
    0 -30 -8 8.81
    0 -30 -9 4.59
    0 31 0 14.05
    0 31 -1 4.07
    0 31 -2 3.86
    0 31 -3 1.51
    0 -31 -3 2.68
    0 -31 -4 5.94
    0 31 -4 2.99
    0 32 0 14.42
    0 32 -1 4.52
    0 32 -2 6.53
    0 32 -3 9.66
    0 33 -1 5.84
    1 0 -18 0.7
    1 0 -17 14.62
    1 0 -16 1.72
    1 0 -15 7.94
    1 0 -14 -0.89
    1 0 -13 193.26
    1 0 -12 -0.25
    1 0 -11 46.49
    1 0 -10 0.25
    1 0 -9 455.83
    1 0 -8 0.05
    -1 0 8 0.21
    1 0 -7 70.37
    -1 0 7 72.68
    -1 0 6 0.14
    1 0 -6 -0.26
    1 0 -5 334.02
    -1 0 5 317.02
    1 0 -4 0.06
    -1 0 4 0
    1 0 -3 296.8
    -1 0 3 263.06
    1 0 -2 -0.25
    -1 0 -1 77.21
    -1 0 -1 76.03
    -1 0 -1 77.94
    1 0 1 68.44
    1 0 1 72.85
    1 0 2 0.19
    -1 0 -2 0.46
    -1 0 -2 -0.04
    -1 0 -3 2.12
    -1 0 -4 -0.45
    -1 0 -5 12.39
    -1 0 -6 -0.18
    -1 0 -7 462.37
    -1 0 -8 0.11
    -1 0 -9 2.95
    -1 0 -10 0.23
    -1 0 -11 10.87
    -1 0 -12 -0.06
    -1 0 -13 19.36
    -1 0 -14 0.25
    -1 0 -15 42.11
    -1 0 -16 2.75
    -1 0 -17 7.32
    -1 0 -18 -0.04
    -1 0 -19 8.2
    1 1 -18 -4.52
    1 -1 -18 -1.01
    1 -1 -17 31.51
    1 1 -17 33.71
    1 1 -16 24.43
    1 -1 -16 29.27
    1 -1 -15 19.31
    1 1 -15 16.16
    1 -1 -14 1.71
    1 1 -14 1.32
    1 -1 -13 57.57
    1 1 -13 56.76
    1 -1 -12 9.96
    1 1 -12 9.44
    1 -1 -11 39.15
    1 1 -11 38.84
    1 1 -10 28.61
    -1 -1 10 29.39
    1 -1 -10 29.57
    1 1 -9 99.7
    1 -1 -9 93.25
    -1 -1 9 94.26
    1 -1 -8 27.01
    1 1 -8 25.26
    -1 -1 8 24.91
    1 -1 -7 1.12
    1 1 -7 0.9
    -1 -1 7 0.9
    -1 -1 6 39.97
    1 1 -6 39.32
    1 -1 -6 42.02
    1 -1 -5 381.68
    -1 -1 5 386.41
    1 1 -5 374.82
    1 1 -4 5.41
    -1 -1 4 5.89
    1 -1 -4 6.41
    -1 1 4 7.76
    -1 -1 3 200.9
    1 1 -3 213.05
    1 -1 -3 212.05
    -1 1 3 197.53
    1 -1 -2 117.29
    1 1 -2 120.29
    1 -1 -2 129
    1 -1 -1 23.93
    -1 -1 0 75.23
    -1 -1 -1 125.5
    1 -1 1 123.24
    -1 -1 -1 134.98
    1 1 1 121.78
    -1 1 -1 136.25
    1 1 1 123.11
    -1 1 -1 132.7
    -1 1 -2 263.83
    -1 1 -2 268.21
    1 -1 2 249.39
    -1 -1 -2 258.94
    -1 -1 -2 253.54
    -1 -1 -3 10.78
    1 -1 3 10.34
    -1 1 -3 10.81
    -1 -1 -3 10.65
    -1 1 -4 389.79
    -1 -1 -4 388.15
    -1 1 -5 496.57
    -1 -1 -5 466.53
    -1 1 -6 433.34
    -1 -1 -6 437.57
    -1 1 -7 358.37
    -1 -1 -7 349.97
    -1 1 -8 141.99
    -1 -1 -8 146.84
    -1 -1 -9 48.45
    -1 1 -9 43.44
    -1 -1 -10 8.49
    -1 1 -10 5.21
    -1 1 -11 23.28
    -1 -1 -11 23.96
    -1 1 -12 36.02
    -1 -1 -12 33.88
    -1 -1 -13 5.06
    -1 1 -13 3.93
    -1 1 -14 37.87
    -1 -1 -14 42.38
    -1 1 -15 7.59
    -1 -1 -15 11.53
    -1 1 -16 -0.18
    -1 -1 -16 -1
    -1 -1 -17 3.19
    -1 1 -17 4.01
    -1 -1 -18 8.48
    -1 1 -18 9.73
    -1 -1 -19 0.27
    1 -2 -18 6.87
    1 2 -18 2.93
    1 2 -17 8.72
    1 -2 -17 11.26
    1 -2 -16 1.03
    1 2 -16 1.09
    1 -2 -15 5.67
    1 2 -15 5.13
    1 2 -14 17.94
    1 -2 -14 15.04
    1 -2 -13 145.78
    1 2 -13 151.29
    1 -2 -12 121.98
    1 2 -12 145.11
    1 2 -11 72.97
    1 2 -11 74.58
    -1 -2 11 67.52
    1 -2 -11 72.96
    1 -2 -10 74.55
    -1 -2 10 75.75
    1 2 -10 77.42
    1 -2 -9 245.51
    1 2 -9 252.48
    -1 -2 9 244.81
    1 2 -8 66.99
    -1 -2 8 68.67
    1 -2 -8 65.65
    -1 -2 7 -0.04
    1 -2 -7 0.26
    1 2 -7 0.57
    1 -2 -6 7.02
    1 2 -6 8.12
    -1 -2 6 5.36
    1 2 -5 89
    1 -2 -5 78.86
    -1 -2 5 83.08
    1 2 -4 114.67
    -1 -2 4 104.54
    1 -2 -4 112.69
    1 -2 -3 77.61
    1 -2 -3 90.1
    -1 -2 3 75.61
    1 2 -3 83.17
    1 2 -2 172.75
    1 -2 -2 176.45
    -1 2 2 176.15
    1 -2 -1 248.61
    1 2 -1 237.41
    -1 2 1 233.48
    -1 2 0 3.85
    -1 2 0 4.37
    -1 -2 0 3.7
    1 -2 0 4.38
    1 -2 1 812.39
    -1 -2 -1 826.37
    -1 2 -1 876.73
    -1 -2 -1 886.68
    1 2 1 833.95
    -1 2 -1 857.06
    1 -2 1 787.78
    1 2 2 1.43
    1 -2 2 1.24
    -1 -2 -2 1.16
    -1 -2 -2 1.26
    -1 2 -2 0.63
    1 -2 2 0.83
    1 -2 3 5
    -1 2 -3 3.4
    1 -2 3 4.11
    -1 -2 -3 3.53
    -1 -2 -4 101.84
    1 -2 4 111.12
    -1 2 -4 115.82
    -1 2 -5 628.01
    1 -2 6 3.45
    -1 2 -6 3.29
    1 -2 7 9.97
    -1 2 -7 9.06
    -1 -2 -8 165.3
    -1 2 -8 152.06
    1 -2 8 148.81
    -1 -2 -9 8.84
    -1 2 -9 8.07
    -1 2 -10 1.86
    -1 -2 -10 2.7
    -1 2 -11 13.03
    -1 -2 -11 9.52
    -1 2 -12 27.31
    -1 -2 -12 36.14
    -1 2 -13 78.96
    -1 -2 -13 74.61
    -1 -2 -14 -0.38
    -1 2 -14 1.18
    -1 -2 -15 3.48
    -1 -2 -15 5.2
    -1 2 -15 3.03
    -1 -2 -16 0.02
    -1 2 -16 -0.24
    -1 2 -17 12.16
    -1 -2 -17 11.84
    -1 -2 -18 0.68
    -1 2 -18 1.59
    -1 -2 -19 1.45
    1 -3 -18 2.3
    1 3 -18 -1.29
    1 3 -17 -0.33
    1 -3 -17 0.63
    1 3 -16 2.04
    1 -3 -15 -0.14
    1 3 -15 2.53
    1 -3 -14 3.24
    1 3 -14 2.63
    1 -3 -13 73.3
    1 3 -13 71.51
    -1 3 12 23.45
    1 -3 -12 19.86
    -1 3 11 112.8
    1 3 -11 128.52
    -1 -3 11 125.91
    1 -3 -11 123.47
    1 3 -10 105.02
    -1 -3 10 105.6
    1 -3 -10 100.19
    1 -3 -9 95.24
    -1 -3 9 97.41
    1 3 -9 95.61
    1 3 -9 105.63
    1 3 -8 27.04
    -1 -3 8 25.9
    1 -3 -8 25.38
    -1 -3 7 391.93
    1 -3 -7 383.33
    1 3 -7 372.37
    1 3 -6 9.91
    -1 -3 6 12.03
    1 -3 -6 8.25
    1 3 -5 464.15
    -1 -3 5 470.45
    1 -3 -5 471.71
    1 -3 -4 0.78
    1 3 -4 0.13
    -1 -3 4 -0.04
    1 3 -3 124.06
    1 -3 -3 123.11
    -1 -3 3 107.77
    1 3 -2 539.28
    -1 3 2 501.29
    1 -3 -2 536.05
    -1 3 1 299.31
    1 3 -1 315.97
    1 3 -1 311.72
    -1 -3 0 468.8
    -1 3 0 499.03
    -1 3 0 502.84
    1 -3 0 466.41
    1 3 1 167.71
    -1 3 -1 159.38
    1 -3 1 158.55
    -1 -3 -1 166.69
    1 -3 1 157.94
    -1 -3 -2 296.62
    1 -3 2 283.9
    1 -3 2 292.27
    1 3 2 279.98
    -1 3 -2 309.13
    -1 -3 -3 2.31
    1 3 3 1.51
    1 -3 3 2.53
    -1 3 -3 3.13
    -1 3 -4 1562.1
    -1 -3 -4 1532.94
    1 -3 4 1543.69
    -1 -3 -5 240.15
    -1 3 -5 244.35
    1 -3 5 238.81
    -1 -3 -6 325.12
    -1 3 -6 291.08
    1 -3 6 289.11
    -1 -3 -7 107.78
    -1 3 -7 98.23
    1 -3 7 97.54
    -1 3 -8 0.39
    1 -3 8 0.37
    1 -3 9 -0.23
    -1 3 -9 -2.53
    -1 -3 -10 0.51
    -1 3 -10 -0.18
    1 -3 10 -0.01
    -1 -3 -11 26.82
    -1 3 -11 30.57
    -1 3 -12 41.1
    -1 -3 -12 32.09
    -1 -3 -13 12.52
    -1 -3 -13 14.86
    -1 3 -13 13.74
    -1 3 -14 0.64
    -1 -3 -14 1.13
    -1 -3 -14 0.97
    -1 -3 -15 9.06
    -1 3 -15 9.85
    -1 -3 -16 1.29
    -1 3 -16 0.2
    -1 3 -17 17.66
    -1 -3 -17 15.19
    -1 3 -18 13.19
    -1 -3 -18 21.11
    -1 -3 -19 4.51
    1 -4 -18 3.75
    1 4 -18 1.86
    1 -4 -17 10.61
    1 4 -17 15.15
    1 4 -16 1.17
    1 -4 -15 3.18
    1 4 -15 0.82
    1 -4 -14 93.34
    1 4 -14 90.05
    1 4 -13 9.25
    1 -4 -13 8.5
    1 -4 -12 366.83
    -1 4 12 414.33
    1 4 -11 2.55
    -1 4 11 0.23
    1 -4 -11 1.61
    1 4 -10 31.13
    1 -4 -10 28.47
    -1 -4 10 26.09
    -1 4 10 24.83
    -1 4 9 46.18
    1 4 -9 48.08
    1 -4 -9 48.73
    -1 -4 9 49.03
    1 4 -8 42.93
    -1 4 8 40.03
    1 -4 -8 37.28
    -1 -4 8 38.66
    -1 -4 7 1.04
    1 -4 -7 1.25
    1 4 -7 2.83
    -1 4 7 0.34
    -1 -4 6 11.75
    -1 4 6 9.39
    1 4 -6 9.61
    1 -4 -6 10.67
    1 4 -6 10.76
    1 4 -5 442.89
    1 4 -5 425.27
    1 -4 -5 434.69
    -1 4 5 398.9
    -1 -4 5 396.58
    -1 -4 4 0.14
    1 -4 -4 -0.39
    1 4 -4 0.81
    1 4 -4 -0.16
    -1 4 4 -0.5
    -1 -4 3 3.76
    -1 4 3 4.67
    1 -4 -3 4.11
    1 4 -3 2.67
    -1 4 3 3.14
    -1 4 2 296.39
    1 4 -2 307.63
    1 4 -1 1.3
    1 -4 -1 2.17
    -1 -4 1 1.88
    1 -4 0 440.24
    -1 4 0 467.84
    1 4 0 479.34
    -1 -4 0 495.54
    -1 4 0 505
    1 -4 1 0.85
    1 -4 1 0.62
    -1 4 -1 1.43
    1 4 2 0.57
    -1 4 -2 -0.55
    1 -4 2 0.62
    -1 4 -3 658.25
    1 4 3 632.14
    1 -4 3 622.85
    -1 -4 -3 652.63
    -1 -4 -4 7.05
    -1 4 -4 6.73
    1 -4 4 8.5
    -1 -4 -5 33.05
    1 -4 5 29.95
    -1 4 -5 35.44
    -1 -4 -5 35.45
    1 -4 6 455.97
    -1 4 -6 458.26
    -1 -4 -6 479.62
    -1 4 -7 121.91
    -1 -4 -7 124.19
    1 -4 7 121.93
    -1 -4 -7 118.54
    -1 -4 -8 1.36
    -1 4 -8 1.42
    1 -4 8 0.28
    -1 -4 -8 0.41
    -1 -4 -9 29.9
    1 -4 9 26.28
    -1 4 -9 25.88
    1 -4 10 123.77
    -1 4 -10 119.84
    -1 -4 -10 129.56
    -1 4 -11 6.63
    -1 -4 -11 9.11
    -1 -4 -11 7.12
    1 -4 11 8.21
    -1 -4 -12 44.22
    -1 -4 -12 44.33
    -1 4 -12 45.03
    -1 4 -13 12.53
    -1 -4 -13 11.36
    -1 4 -14 0.3
    -1 -4 -14 -0.84
    -1 -4 -14 -0.28
    -1 4 -15 2.99
    -1 -4 -15 1.91
    -1 4 -16 4.2
    -1 -4 -16 2.92
    -1 4 -17 3.4
    -1 -4 -17 1.63
    -1 4 -18 0.65
    -1 -4 -18 -0.16
    -1 -4 -19 9.65
    1 -5 -18 5.97
    1 5 -18 1.86
    1 5 -17 9.44
    1 5 -16 1.8
    1 -5 -15 28.11
    1 5 -15 27.17
    1 5 -14 -0.03
    -1 -5 14 0.17
    1 -5 -14 -0.25
    1 5 -13 11.15
    1 -5 -13 13.25
    1 -5 -12 1.51
    1 5 -12 1.5
    1 5 -11 33.23
    1 -5 -11 29.25
    -1 5 11 27.04
    1 5 -10 11.51
    1 -5 -10 13.37
    -1 5 10 14.69
    -1 -5 9 253.27
    -1 5 9 246.61
    1 5 -9 265.29
    1 -5 -9 247.95
    -1 -5 8 0.66
    1 -5 -8 0.55
    1 5 -8 1.96
    -1 5 8 1.48
    1 -5 -7 2.44
    1 5 -7 2.06
    -1 5 7 1.18
    1 -5 -7 2.45
    -1 -5 7 2.06
    1 5 -6 11.17
    1 -5 -6 8.08
    -1 5 6 10.61
    -1 -5 6 8.24
    1 -5 -5 126.22
    -1 5 5 114.76
    1 5 -5 121.84
    -1 -5 5 112.88
    -1 5 4 54.53
    1 5 -4 53.59
    -1 -5 4 45.97
    -1 5 3 447.78
    1 5 -3 489.26
    -1 5 3 456.47
    -1 -5 3 435.12
    1 5 -2 3.96
    -1 -5 2 5.56
    -1 5 2 5.4
    1 -5 -2 5.5
    -1 -5 1 596.07
    -1 5 1 600.31
    1 5 -1 550.72
    1 -5 -1 557.64
    -1 5 0 727.02
    -1 -5 0 731.81
    1 5 0 676.46
    1 -5 0 693.74
    -1 5 -1 12.06
    1 5 1 13.08
    -1 -5 -1 14.45
    1 -5 2 859.16
    -1 -5 -2 884.2
    -1 5 -2 894.99
    -1 5 -3 176.15
    1 5 3 184.16
    1 -5 3 167.83
    -1 5 -4 232.86
    1 -5 4 232.7
    1 5 4 225.27
    1 -5 5 52.57
    -1 -5 -5 48.61
    -1 -5 -5 57.65
    -1 5 -5 51.27
    -1 -5 -6 71.35
    -1 -5 -6 74.29
    -1 5 -6 69.98
    1 -5 6 74.18
    -1 -5 -7 171.56
    -1 5 -7 165.62
    -1 -5 -8 94.35
    1 -5 8 96.03
    -1 -5 -8 91.45
    -1 5 -8 93.87
    1 -5 9 1.1
    -1 -5 -9 0.3
    -1 5 -9 -0.09
    -1 -5 -9 0.92
    1 -5 10 13.87
    -1 5 -10 12.06
    -1 -5 -10 12.79
    -1 -5 -10 10.29
    -1 -5 -11 18.55
    1 -5 11 15.38
    -1 5 -11 19.23
    1 -5 12 0.32
    -1 -5 -12 -0.25
    -1 5 -12 0.01
    -1 -5 -13 11.75
    -1 -5 -13 7.16
    -1 5 -13 6.55
    -1 -5 -14 13.57
    -1 5 -14 12.52
    -1 -5 -14 12.2
    -1 5 -15 1.25
    -1 -5 -15 -0.3
    -1 -5 -16 10.67
    -1 5 -16 16.02
    -1 5 -17 13.51
    -1 -5 -17 9.35
    -1 -5 -18 1.75
    -1 5 -18 6.37
    -1 -5 -19 1.09
    1 6 -18 14.73
    1 6 -17 37.23
    1 6 -16 0.88
    1 6 -15 2.22
    1 -6 -15 0.64
    -1 -6 14 5.72
    1 6 -14 12.26
    1 -6 -14 10.92
    -1 -6 13 10.22
    1 6 -13 9.44
    1 -6 -13 8.76
    1 -6 -12 5.58
    1 6 -12 8.16
    1 -6 -11 6.23
    1 6 -11 4.61
    1 6 -10 91.17
    -1 6 10 87.37
    1 -6 -10 93.38
    -1 6 9 60.8
    1 -6 -9 68.31
    -1 -6 9 62.74
    1 6 -9 66.71
    1 -6 -9 65.85
    1 -6 -8 126.47
    -1 6 8 116.64
    1 6 -8 130.04
    1 -6 -8 118.91
    -1 -6 8 123.89
    1 -6 -7 98.68
    1 6 -7 101.72
    -1 6 7 99.37
    -1 -6 7 90.71
    1 -6 -6 814.65
    -1 -6 6 772.12
    -1 6 6 797.81
    1 6 -6 830.33
    -1 6 5 43.2
    -1 -6 5 45.01
    1 6 -5 51.47
    1 6 -4 1.59
    -1 -6 4 1.33
    -1 6 4 1.62
    -1 6 4 1.04
    -1 6 3 242.91
    -1 6 3 245.92
    1 -6 -3 264.23
    -1 -6 3 270.7
    1 6 -3 270.47
    -1 -6 3 233.56
    1 6 -2 119.16
    -1 -6 2 135.42
    1 -6 -2 121.7
    -1 -6 1 9992.12
    1 -6 -1 9907.36
    -1 6 1 9999
    -1 6 0 166.08
    1 -6 0 178.38
    1 6 0 154.69
    -1 -6 0 168.07
    1 6 1 2930.65
    -1 6 -1 2978.58
    -1 -6 -1 2962.59
    1 -6 2 1163.63
    -1 -6 -2 1211.53
    -1 6 -2 1236.96
    1 -6 3 37.53
    1 6 3 32.27
    -1 6 -3 40.6
    -1 6 -4 58.62
    1 6 4 54.9
    -1 6 -5 0.16
    1 -6 5 0.68
    -1 -6 -6 28.83
    -1 -6 -6 28.4
    -1 6 -6 30.68
    -1 6 -7 75.38
    -1 -6 -7 75.42
    -1 -6 -8 167.31
    1 -6 8 155.26
    -1 6 -8 150.36
    -1 6 -9 0.87
    1 -6 9 0.54
    -1 -6 -9 0.78
    -1 -6 -9 0.33
    1 -6 10 15.24
    -1 -6 -10 12.92
    -1 -6 -10 11.94
    -1 6 -10 13.97
    1 -6 11 38.32
    -1 6 -11 40.84
    -1 -6 -11 37.3
    -1 -6 -12 54.14
    -1 6 -12 40.66
    1 -6 12 52.4
    -1 -6 -13 46.18
    -1 6 -13 46.19
    -1 -6 -13 48.84
    -1 6 -14 -0.18
    -1 -6 -14 1.83
    -1 6 -15 8.81
    -1 -6 -15 4.19
    -1 -6 -16 22.85
    -1 6 -16 26.29
    -1 6 -17 1.25
    -1 -6 -17 1.26
    -1 6 -18 1.42
    -1 -6 -18 0.53
    1 7 -17 -0.12
    1 7 -16 8.6
    1 7 -15 0.84
    1 -7 -15 -0.43
    -1 -7 14 1.12
    1 -7 -14 0.83
    1 7 -13 86.69
    -1 -7 13 78
    1 -7 -13 82.8
    1 7 -12 72.72
    1 -7 -12 78.02
    -1 -7 12 74.39
    1 -7 -11 11.89
    1 7 -11 17.24
    1 7 -10 59.6
    1 -7 -10 63.79
    -1 7 9 293.62
    1 -7 -9 279.9
    1 7 -9 307.43
    -1 -7 8 121.63
    -1 7 8 118.09
    1 7 -8 118.39
    -1 -7 7 4.8
    1 7 -7 7.76
    -1 7 7 5.03
    -1 -7 6 1.28
    -1 7 6 0.96
    1 7 -6 1.01
    -1 7 5 0.6
    -1 -7 5 0.07
    1 7 -5 0.67
    1 -7 -4 372.29
    -1 7 4 364.52
    1 7 -4 368.64
    -1 -7 4 342.86
    -1 7 4 365.77
    -1 -7 4 392.31
    1 -7 -3 33
    -1 -7 3 36.84
    1 7 -3 30.21
    1 -7 -2 931.29
    -1 -7 2 930.41
    1 7 -2 952.83
    -1 -7 1 2180.28
    1 -7 -1 2157.04
    -1 7 1 2186.8
    1 7 -1 2073.75
    1 7 0 1449.05
    -1 7 0 1490.23
    -1 7 -1 1899.78
    1 7 1 1848.9
    -1 -7 -1 1981.84
    -1 -7 -2 325.6
    -1 7 -2 323.11
    -1 -7 -3 156.8
    -1 7 -3 181.53
    1 7 3 171.3
    1 7 4 0.77
    -1 7 -4 0.43
    -1 7 -5 0.32
    -1 -7 -6 56.79
    -1 7 -6 53.38
    -1 -7 -7 27.16
    -1 7 -7 27.08
    1 -7 7 24.63
    -1 7 -8 4.44
    -1 -7 -9 11.99
    -1 7 -9 10.8
    1 -7 9 9.75
    -1 -7 -10 6.74
    1 -7 10 11.46
    -1 7 -10 9.36
    -1 -7 -10 8.54
    -1 -7 -11 16.86
    -1 -7 -11 19.82
    1 -7 11 22.16
    -1 7 -11 20.72
    -1 -7 -12 31.89
    -1 -7 -12 23.65
    -1 7 -12 29.16
    1 -7 12 35.52
    -1 -7 -13 6.49
    -1 7 -13 10.42
    -1 7 -14 16.64
    -1 -7 -14 27.53
    -1 -7 -15 3.71
    -1 7 -15 6.51
    -1 -7 -16 2.38
    -1 7 -16 4.29
    -1 7 -17 78.53
    -1 -7 -17 91.97
    -1 -7 -18 1.21
    1 8 -17 18.94
    1 8 -16 31.73
    1 8 -15 6.67
    1 -8 -15 0.89
    1 -8 -14 75.42
    1 8 -14 78.15
    -1 -8 14 75.08
    -1 -8 13 22.6
    1 -8 -13 18.55
    1 8 -13 23.66
    -1 -8 12 4.77
    1 8 -12 4.14
    1 -8 -12 5.34
    1 -8 -11 294.16
    -1 -8 11 294.03
    1 8 -11 302.07
    1 8 -10 162.66
    1 -8 -10 155.71
    1 8 -9 1.09
    -1 8 8 34.93
    1 8 -8 28.95
    -1 -8 7 1.68
    1 8 -7 3.93
    -1 8 7 1.55
    -1 -8 6 52.22
    -1 8 6 57.85
    1 8 -6 61.38
    1 8 -5 757.45
    1 -8 -5 741.1
    -1 8 4 3.05
    1 -8 -4 5.21
    1 8 -4 5.45
    -1 -8 4 4.24
    1 8 -3 5.97
    1 -8 -3 4.19
    -1 -8 3 5.71
    1 -8 -2 592.82
    -1 -8 2 605.13
    1 8 -2 636.83
    1 -8 -2 598.01
    1 -8 -1 0.34
    -1 -8 1 0.65
    1 8 -1 -0.42
    -1 -8 0 7.08
    1 8 0 6.39
    -1 8 0 11.94
    -1 8 -1 71.4
    -1 -8 -1 69.53
    1 8 1 63.76
    -1 -8 -2 113.81
    -1 8 -2 122.22
    -1 8 -3 1.13
    -1 -8 -3 0.19
    -1 8 -4 121.67
    1 8 4 125.56
    1 8 5 0.28
    -1 8 -5 0.36
    -1 8 -6 3.65
    -1 -8 -6 3.42
    -1 -8 -7 169.3
    -1 8 -7 166.37
    1 -8 7 193.85
    -1 8 -8 25.16
    1 -8 8 29.65
    -1 8 -9 23.12
    1 -8 9 21.36
    1 -8 10 41.88
    -1 -8 -10 39.08
    -1 8 -10 37.68
    -1 -8 -11 23.45
    -1 8 -11 25.81
    1 -8 11 23.42
    -1 -8 -12 14.87
    -1 8 -12 16.06
    1 -8 12 17.36
    -1 8 -13 31.05
    -1 8 -14 19.55
    -1 -8 -15 5.57
    -1 8 -15 7.84
    -1 8 -16 3.18
    -1 -8 -16 1.77
    -1 -8 -17 1.23
    -1 8 -17 1.56
    -1 -8 -18 2.66
    1 9 -17 3.91
    1 9 -16 4.25
    1 9 -15 -0.75
    1 -9 -15 0.66
    1 -9 -14 16.41
    -1 -9 14 13.61
    1 9 -14 15.8
    1 -9 -13 24.01
    -1 -9 13 22.26
    1 9 -13 23.59
    1 9 -12 -0.26
    1 -9 -12 -0.25
    -1 -9 12 1.39
    1 -9 -11 66.33
    1 9 -11 73.07
    -1 -9 11 70.41
    -1 -9 10 67.98
    1 -9 -10 61.95
    1 9 -10 66.42
    1 9 -9 45.21
    1 9 -8 0.66
    1 9 -7 22.63
    1 9 -6 43.51
    -1 9 5 102.64
    1 -9 -5 104.56
    -1 -9 5 103.53
    1 9 -5 116.93
    1 -9 -4 5.92
    -1 9 4 6.06
    -1 -9 4 7.06
    1 9 -4 6.92
    1 -9 -4 6.82
    1 -9 -3 -0.02
    1 9 -3 -0.18
    -1 -9 3 0.36
    1 9 -2 246.1
    1 -9 -2 228
    -1 -9 2 226.94
    -1 -9 1 9.34
    1 -9 -1 11.64
    1 9 -1 8.5
    -1 9 1 12.32
    -1 -9 0 21.41
    1 9 0 15.58
    -1 9 0 17.79
    1 9 1 306.37
    -1 -9 -1 328.48
    -1 9 -1 318.59
    -1 -9 -2 119.94
    -1 9 -2 131.03
    -1 9 -3 120.08
    -1 -9 -3 116.76
    1 9 4 7.77
    -1 9 -4 9.95
    -1 -9 -4 8.48
    -1 9 -5 40.34
    1 9 5 38.83
    -1 -9 -6 9.91
    -1 9 -6 10.4
    -1 9 -7 10.36
    -1 -9 -7 7.65
    1 -9 7 12.48
    -1 -9 -8 88.8
    -1 9 -8 79.41
    1 -9 8 87.63
    -1 9 -9 -0.03
    1 -9 9 0.06
    -1 9 -10 78.79
    1 -9 10 97.65
    -1 9 -11 18.71
    1 -9 11 20.19
    -1 -9 -11 17.64
    1 -9 12 56.36
    -1 9 -12 48.67
    -1 -9 -12 54.22
    -1 9 -13 6.13
    -1 9 -14 13.64
    -1 9 -15 0.93
    -1 -9 -15 3.46
    -1 9 -16 -0.41
    -1 -9 -16 0.84
    -1 9 -17 3.41
    -1 -9 -17 3.32
    1 10 -17 38.58
    1 10 -16 7.99
    1 10 -15 5.03
    1 -10 -15 3.38
    1 -10 -14 2.05
    1 10 -14 2.11
    1 -10 -13 7.8
    1 10 -13 8.76
    -1 -10 13 8.51
    -1 -10 12 97.81
    1 10 -12 84.54
    1 -10 -12 79.76
    1 10 -11 23.6
    -1 -10 11 27.95
    1 -10 -11 24.95
    1 10 -10 2.21
    -1 -10 10 -0.2
    -1 -10 9 9.69
    1 10 -9 6.09
    -1 -10 8 187.76
    1 10 -8 189.71
    1 10 -7 29.54
    1 -10 -6 23.06
    1 10 -6 26.95
    -1 10 5 8.6
    1 10 -5 10.99
    1 -10 -5 9.73
    -1 -10 5 12.95
    1 -10 -4 156.68
    1 -10 -4 160.79
    -1 -10 4 187.44
    1 10 -4 163.71
    1 -10 -3 20.35
    -1 -10 3 17.62
    1 10 -3 20.6
    1 -10 -2 13.1
    -1 -10 2 11.66
    -1 10 1 105.9
    -1 -10 1 106.02
    1 10 -1 105.24
    -1 10 0 5.8
    -1 -10 0 6.67
    1 10 0 6.86
    1 10 1 493.96
    -1 -10 -1 451.13
    -1 10 -1 463.89
    -1 -10 -2 8.11
    -1 10 -2 11.85
    -1 -10 -3 459.63
    -1 10 -3 481.7
    -1 -10 -4 11.28
    -1 10 -4 10.77
    -1 10 -5 94.68
    -1 -10 -5 104.13
    1 10 5 95.36
    -1 10 -6 130.47
    -1 -10 -7 8.55
    1 -10 7 8.87
    -1 10 -7 6.45
    1 -10 8 2
    -1 -10 -8 2.09
    -1 10 -8 2.45
    -1 10 -9 76.31
    1 -10 10 25.84
    -1 10 -10 27.18
    1 -10 11 2.41
    -1 10 -11 2.15
    -1 -10 -12 1.64
    -1 10 -12 3.39
    -1 10 -13 42.18
    -1 10 -14 3.07
    -1 10 -15 15.78
    -1 -10 -16 10.03
    -1 10 -16 11.44
    -1 10 -17 33.56
    -1 -10 -17 40.28
    1 11 -17 4.65
    1 11 -16 3.37
    1 11 -15 4.31
    1 -11 -15 2.35
    1 -11 -14 15.8
    1 11 -14 10.56
    -1 -11 13 9.33
    1 -11 -13 4.14
    1 11 -13 9.48
    1 11 -12 137.13
    -1 -11 12 143.66
    1 -11 -12 130.09
    1 11 -11 37.5
    -1 -11 11 29.21
    -1 -11 10 18.69
    1 11 -10 18.04
    1 11 -9 90.56
    -1 -11 9 101.04
    1 11 -8 376.12
    -1 -11 8 353.47
    -1 -11 7 4.1
    1 11 -7 5.18
    1 11 -6 219.36
    -1 -11 6 243.15
    1 -11 -6 213.74
    -1 11 6 214.25
    1 11 -5 1.88
    -1 11 5 0.3
    1 -11 -5 1.53
    1 -11 -5 1.15
    -1 -11 5 0.98
    -1 -11 4 1.71
    1 11 -4 2.11
    1 -11 -4 2.59
    1 -11 -4 -0.01
    1 -11 -3 16.78
    -1 -11 3 14.15
    1 -11 -3 12.32
    1 11 -3 14.84
    1 11 -2 1.28
    -1 -11 2 0.13
    -1 11 2 1.27
    1 -11 -2 0.39
    -1 -11 1 12.14
    1 11 -1 12.73
    -1 11 1 16.05
    -1 -11 0 73.56
    1 11 0 75
    -1 11 0 78.62
    -1 11 -1 131.66
    -1 -11 -1 124.74
    1 11 1 134.95
    -1 -11 -2 0.15
    -1 11 -2 2.3
    1 11 2 2.05
    -1 11 -3 99.78
    -1 -11 -3 109.23
    -1 -11 -4 1.01
    -1 11 -4 0.45
    1 11 5 200.41
    -1 11 -5 199.03
    -1 -11 -5 193.03
    -1 11 -6 13.82
    1 11 6 15.83
    -1 -11 -7 58.29
    -1 11 -7 50.28
    1 -11 7 64.85
    1 -11 8 46.75
    -1 11 -8 44.79
    -1 -11 -8 51.04
    -1 -11 -9 7.99
    -1 11 -9 7.57
    -1 11 -10 132.59
    -1 11 -11 0.29
    -1 11 -12 37.85
    -1 -11 -12 38.96
    -1 11 -13 7.29
    -1 11 -14 36.52
    -1 11 -15 -1.54
    -1 11 -16 19.59
    -1 -11 -16 24.2
    -1 -11 -17 58.19
    1 12 -16 -0.94
    1 12 -15 14.16
    1 -12 -15 18.25
    1 -12 -14 21.46
    1 12 -14 21.59
    1 -12 -13 42.58
    1 12 -13 52.61
    1 12 -12 44.19
    -1 -12 12 47.12
    1 -12 -12 46.81
    1 12 -11 74.03
    -1 -12 11 69.33
    1 12 -10 1.82
    -1 -12 10 4.36
    1 12 -9 9.19
    -1 -12 9 9.1
    1 12 -8 227.79
    -1 -12 8 217.92
    -1 -12 7 3.42
    -1 -12 7 4.89
    1 12 -7 5.03
    1 -12 -7 5.24
    1 -12 -6 74.25
    1 12 -6 85.18
    -1 12 6 80.93
    -1 -12 6 91.26
    1 -12 -6 86.72
    1 -12 -5 246.54
    1 12 -5 274.3
    -1 -12 5 285.18
    1 -12 -5 257.63
    1 -12 -4 31.17
    1 -12 -4 32.83
    -1 -12 4 26.6
    1 12 -4 33.96
    1 -12 -3 13.82
    1 -12 -3 16.45
    -1 -12 3 17.24
    1 12 -3 20.16
    1 -12 -2 56.61
    -1 12 2 60.67
    1 12 -2 66.27
    -1 -12 2 61.16
    -1 -12 1 11.57
    1 12 -1 9.57
    -1 12 1 16.22
    -1 -12 0 50.03
    1 12 0 50.71
    -1 12 0 39.54
    1 12 1 1.45
    -1 -12 -1 1.52
    -1 12 -1 -0.4
    -1 -12 -2 4.24
    1 12 2 4.75
    -1 12 -2 3.92
    -1 -12 -3 47.89
    -1 12 -3 51.16
    -1 -12 -4 22.38
    -1 12 -4 20.53
    -1 -12 -5 37.33
    1 12 5 42.92
    -1 12 -5 40.99
    1 -12 6 81.01
    1 12 6 81.65
    -1 12 -6 73.59
    -1 -12 -6 74.01
    1 -12 7 55.52
    -1 -12 -7 52.14
    -1 12 -7 49.53
    -1 12 -8 -0.45
    -1 -12 -8 1.46
    -1 -12 -9 88.38
    -1 12 -9 80.61
    -1 12 -10 -0.06
    -1 12 -11 2.77
    1 -12 11 0.8
    -1 12 -12 6.37
    1 -12 12 6.56
    -1 12 -13 17.07
    -1 12 -14 -0.25
    -1 12 -15 3.44
    -1 12 -16 -0.16
    1 13 -16 2.97
    1 13 -15 4.41
    1 -13 -14 -0.1
    1 13 -14 1.12
    1 -13 -13 -0.72
    1 13 -13 1.24
    1 13 -12 3.38
    1 13 -11 3.32
    -1 -13 11 7.44
    1 13 -10 109.31
    -1 -13 10 106.86
    -1 -13 9 38.42
    1 13 -9 39.25
    -1 -13 8 8.51
    1 13 -8 7.87
    1 13 -7 46.34
    -1 -13 7 40.4
    -1 -13 7 52.23
    1 -13 -7 45.16
    1 -13 -6 279.28
    -1 -13 6 320.71
    1 -13 -6 300.27
    -1 13 6 282.52
    1 13 -6 301.88
    -1 -13 5 55.67
    1 13 -5 54.19
    1 -13 -5 53.1
    1 -13 -5 51.97
    1 -13 -4 9.97
    -1 -13 4 9.49
    1 -13 -4 12.47
    1 13 -4 10.71
    1 -13 -3 0.92
    -1 -13 3 -0.42
    1 13 -3 1.52
    1 -13 -3 0.79
    1 13 -2 126.35
    -1 -13 2 137.64
    -1 13 2 137.04
    1 -13 -2 135.39
    1 -13 -2 128.82
    -1 13 1 22.27
    1 13 -1 23.36
    -1 -13 1 20.01
    -1 13 0 5.01
    1 13 0 4.98
    -1 -13 0 2.72
    -1 13 -1 267.27
    -1 -13 -1 272.44
    1 13 1 273.21
    -1 13 -2 0.61
    1 13 2 1.41
    -1 -13 -2 2.12
    -1 -13 -3 48.53
    -1 13 -3 50.57
    -1 13 -4 153.28
    -1 -13 -4 167.86
    -1 -13 -5 42.95
    1 13 5 53.35
    -1 13 -5 51.29
    1 -13 6 37.35
    -1 13 -6 42.06
    -1 -13 -6 46.63
    1 13 6 45.57
    -1 -13 -7 13.47
    -1 13 -7 10.55
    1 -13 7 11.13
    -1 -13 -7 9.69
    -1 13 -8 56.29
    -1 -13 -8 60.34
    -1 13 -9 25.76
    -1 -13 -9 27.32
    -1 13 -10 16.34
    1 -13 11 22.04
    -1 13 -11 14.21
    -1 13 -12 2.23
    1 -13 12 1.72
    -1 13 -13 23.52
    -1 13 -14 16.28
    -1 13 -15 17.66
    -1 13 -16 9.88
    1 14 -16 2.18
    1 14 -15 -1.72
    1 -14 -14 6.46
    1 14 -14 5.26
    1 14 -13 52.68
    1 -14 -13 53.1
    1 14 -12 13.02
    1 14 -11 12.78
    -1 -14 10 117.16
    1 14 -10 104.33
    -1 -14 9 1.17
    1 14 -9 -0.04
    -1 -14 8 75.66
    1 14 -8 81.94
    1 -14 -7 -1.24
    -1 -14 7 -0.32
    1 -14 -7 -1.41
    1 14 -7 1.2
    1 14 -6 41.92
    -1 -14 6 40.93
    -1 14 6 34.84
    1 -14 -6 34.78
    1 -14 -6 35.91
    -1 -14 5 144.43
    1 -14 -5 133.37
    1 -14 -5 135.68
    1 14 -5 145.52
    -1 -14 4 125.02
    1 14 -4 141.66
    1 -14 -4 116.94
    1 -14 -4 115.88
    1 14 -3 120.95
    1 -14 -3 124.21
    -1 -14 3 116.78
    1 -14 -3 118.14
    1 -14 -2 23.28
    -1 -14 2 21.61
    1 14 -2 27.84
    -1 14 2 23.51
    -1 14 1 502.16
    -1 -14 1 528.43
    1 14 -1 543.9
    1 -14 -1 521.54
    -1 -14 0 1.81
    -1 14 0 2.75
    1 14 0 1.05
    1 14 1 36.83
    -1 14 -1 39.29
    -1 -14 -1 38.33
    -1 -14 -2 343.03
    1 14 2 356.28
    -1 14 -2 339.68
    -1 -14 -3 82.55
    -1 14 -3 88.57
    -1 -14 -4 28.7
    -1 14 -4 37.03
    1 -14 5 7.87
    -1 -14 -5 7.6
    -1 14 -5 8.51
    1 -14 6 35.18
    1 14 6 43.74
    -1 -14 -6 40.91
    -1 14 -6 46.05
    -1 14 -7 -0.12
    -1 -14 -7 1.31
    -1 -14 -7 -0.22
    1 14 7 0.95
    -1 14 -8 -0.73
    -1 -14 -8 -0.14
    -1 -14 -8 0.72
    -1 14 -9 2.16
    -1 -14 -9 1.23
    -1 14 -10 5.6
    1 -14 11 1.13
    -1 14 -11 -0.17
    -1 14 -12 61.88
    -1 14 -13 64.91
    -1 14 -14 0.07
    -1 14 -15 0.32
    1 15 -15 21.48
    1 15 -14 7.74
    1 -15 -14 6.83
    1 15 -13 4.2
    1 -15 -13 1.55
    1 15 -12 3.36
    1 15 -11 -0.17
    1 15 -10 2.65
    1 15 -9 0.97
    1 -15 -8 106.53
    1 -15 -8 102.02
    1 15 -8 106.38
    -1 -15 8 101.42
    1 -15 -7 32.36
    1 -15 -7 26.55
    1 15 -7 30.23
    -1 -15 6 67.78
    -1 15 6 52.39
    1 15 -6 68.57
    1 -15 -6 64.42
    1 -15 -6 56.51
    1 -15 -5 103.7
    1 -15 -5 92.06
    1 15 -5 104.11
    -1 -15 5 106.09
    1 15 -4 7.32
    1 -15 -4 8.47
    -1 -15 4 4.21
    1 -15 -4 5.99
    1 -15 -3 42.81
    -1 -15 3 42.11
    1 15 -3 36.36
    1 -15 -3 39.49
    -1 15 2 240.69
    -1 -15 2 242.69
    1 -15 -2 235.95
    1 15 -2 236.74
    -1 -15 1 35.99
    -1 15 1 33.17
    1 15 -1 34.67
    1 -15 -1 32.98
    1 15 0 189.65
    -1 -15 0 199.62
    1 -15 0 213.37
    -1 15 0 202.71
    -1 15 -1 55.3
    1 15 1 65.32
    -1 -15 -1 65.34
    1 15 2 14.37
    -1 15 -2 13.71
    -1 -15 -2 14.24
    1 -15 3 0.58
    -1 15 -3 0.83
    -1 -15 -3 0.04
    1 -15 4 350.46
    -1 -15 -4 317.94
    -1 15 -4 328.18
    1 -15 5 25.62
    -1 15 -5 28.45
    -1 -15 -5 28.88
    -1 -15 -6 10.87
    -1 15 -6 14.51
    1 15 6 15.95
    -1 -15 -7 8.7
    -1 -15 -7 6.46
    1 15 7 6.24
    -1 15 -7 12.19
    -1 15 -8 -0.06
    -1 -15 -8 1.34
    -1 -15 -8 0.37
    -1 -15 -9 11.73
    -1 15 -9 7.18
    -1 -15 -9 7.94
    -1 -15 -10 34.5
    -1 15 -10 37.56
    -1 -15 -10 31.9
    -1 15 -11 54.88
    1 -15 11 57.96
    -1 15 -12 18.44
    -1 15 -13 37.31
    -1 15 -14 2.37
    -1 15 -15 11.15
    1 16 -15 7.87
    1 -16 -14 -0.73
    1 16 -14 1.92
    1 16 -13 13.02
    1 16 -12 1.82
    1 16 -11 1.43
    1 16 -10 16.87
    1 16 -9 -0.8
    1 16 -8 20.22
    1 -16 -8 22.07
    1 -16 -7 5.2
    1 -16 -7 6.23
    -1 16 7 3.78
    1 16 -7 2.8
    1 16 -6 288.47
    1 -16 -6 262.51
    -1 -16 6 284.74
    1 -16 -6 283.27
    1 -16 -5 22.97
    1 16 -5 21.44
    -1 -16 5 26.53
    1 -16 -5 24.18
    1 16 -4 38.88
    1 -16 -4 35.64
    -1 -16 4 40.66
    1 -16 -4 41.97
    1 -16 -3 28.34
    -1 -16 3 29.15
    1 16 -3 32.36
    1 -16 -3 29.75
    1 -16 -2 5.2
    -1 -16 2 5.89
    -1 16 2 5.76
    1 16 -2 4.39
    -1 16 1 2.02
    1 -16 -1 4.02
    1 16 -1 1.87
    -1 -16 1 2.63
    1 16 0 1.79
    -1 -16 0 0.58
    -1 16 0 4.73
    1 -16 0 2.41
    1 -16 1 5.34
    -1 -16 -1 4.03
    1 16 1 5.4
    -1 16 -1 1.71
    -1 16 -2 173.19
    1 16 2 160.7
    1 -16 2 192.84
    -1 -16 -2 157.14
    -1 16 -3 52.25
    -1 -16 -3 57.68
    1 -16 3 64.73
    -1 -16 -4 0.98
    -1 16 -4 4.75
    1 -16 4 3.52
    -1 -16 -5 4.71
    -1 16 -5 4.96
    1 16 6 10.08
    -1 -16 -6 13.09
    -1 16 -6 18.14
    -1 16 -7 31.7
    1 16 7 37.1
    -1 -16 -7 37.45
    -1 -16 -7 32.66
    -1 -16 -8 9.83
    -1 16 -8 7.08
    -1 -16 -8 7.87
    -1 -16 -9 18.36
    -1 16 -9 13.52
    -1 -16 -9 16.23
    -1 16 -10 120.96
    -1 -16 -10 128.98
    -1 -16 -10 125.3
    -1 16 -11 15.95
    -1 16 -12 131.48
    -1 16 -13 10.1
    -1 16 -14 12.33
    -1 16 -15 7.59
    1 17 -15 38.59
    1 17 -14 3.77
    1 -17 -14 0.86
    1 17 -13 3.27
    1 17 -12 6.24
    1 17 -11 12.52
    1 17 -10 60.82
    1 17 -9 28.93
    1 17 -8 0.48
    1 -17 -8 4.09
    1 17 -7 13.46
    -1 17 7 10.08
    1 -17 -7 15.69
    1 -17 -6 101.12
    1 -17 -6 107.72
    1 17 -6 102.86
    1 -17 -5 37.62
    1 -17 -5 41.55
    -1 -17 5 40.8
    1 17 -5 40.8
    1 -17 -4 2.39
    1 17 -4 3.67
    -1 -17 4 1.71
    1 -17 -4 1.49
    1 -17 -3 122.94
    -1 -17 3 116.5
    1 -17 -3 109.28
    1 17 -3 123.91
    -1 17 2 22.57
    1 17 -2 19.47
    1 -17 -2 18.78
    -1 -17 2 20.12
    -1 -17 1 6.64
    -1 17 1 8.1
    1 17 -1 6.62
    1 -17 -1 6.34
    1 -17 0 7.5
    -1 -17 0 6.65
    1 17 0 8.82
    -1 17 0 2.35
    1 -17 1 148.25
    -1 -17 -1 130.01
    1 17 1 152.43
    -1 17 -1 129.92
    -1 17 -2 8.26
    -1 -17 -2 6.74
    1 -17 2 7.93
    1 17 2 8.89
    -1 17 -3 166.41
    1 -17 3 172.27
    -1 -17 -3 143.06
    -1 -17 -4 12.75
    -1 17 -4 13.32
    -1 -17 -5 62.69
    -1 17 -5 62.52
    -1 17 -6 32.76
    -1 -17 -6 32.15
    1 17 6 39.93
    -1 -17 -7 9.59
    1 17 7 6.29
    -1 17 -7 6.93
    -1 -17 -7 4.43
    -1 -17 -8 9.7
    -1 17 -8 7.64
    -1 -17 -8 8.59
    -1 -17 -9 3.44
    -1 -17 -9 2.8
    -1 17 -9 -0.64
    -1 -17 -10 2.32
    -1 17 -10 3.93
    -1 -17 -10 3.19
    -1 17 -11 3.58
    -1 17 -12 53.6
    -1 17 -13 -1.77
    -1 17 -14 33.47
    1 -18 -14 1.87
    1 18 -14 0.13
    1 18 -13 2.72
    1 18 -12 34.09
    1 18 -11 9.01
    1 18 -10 38.39
    1 18 -9 1.05
    1 -18 -9 0.68
    1 -18 -8 4.77
    1 18 -8 6.92
    1 -18 -7 32.49
    1 18 -7 30.49
    -1 18 7 25.91
    1 -18 -6 1.45
    1 18 -6 1.53
    1 -18 -5 34.37
    1 18 -5 35.1
    1 -18 -5 38.12
    1 18 -4 -0.86
    1 -18 -4 4.19
    -1 -18 4 5.99
    1 -18 -4 5.32
    1 18 -3 67.67
    1 -18 -3 72.81
    1 -18 -3 72.29
    -1 -18 3 77.06
    -1 18 2 6.55
    1 18 -2 4.92
    1 -18 -2 4.77
    -1 -18 2 7.06
    -1 -18 1 11.92
    1 -18 -1 9.47
    -1 18 1 14.26
    1 18 -1 10.89
    1 -18 0 0.81
    1 18 0 0.04
    -1 -18 0 1.53
    -1 18 0 -0.19
    -1 -18 -1 31.97
    1 18 1 31.75
    -1 18 -1 28.58
    1 -18 1 33.86
    1 18 2 2.7
    -1 -18 -2 1.27
    -1 18 -2 -1.26
    1 -18 2 3.76
    -1 18 -3 3.16
    -1 -18 -3 3.5
    -1 -18 -4 4.84
    -1 18 -4 1.65
    -1 -18 -5 -0.61
    -1 18 -5 -6.36
    -1 18 -6 59.48
    -1 -18 -6 58.13
    -1 -18 -7 3.1
    -1 -18 -7 2.6
    1 18 7 0.06
    -1 18 -7 1.31
    -1 -18 -8 30.32
    -1 18 -8 27.21
    -1 -18 -8 23.36
    -1 -18 -9 9.75
    -1 -18 -9 11.09
    -1 18 -9 10.72
    -1 -18 -10 32.14
    -1 18 -10 31.59
    -1 18 -11 7.53
    -1 18 -12 54.95
    -1 18 -13 14.23
    -1 18 -14 -0.18
    1 19 -14 1.53
    1 19 -13 5.31
    1 19 -12 5.76
    1 19 -11 5.96
    1 19 -10 48.9
    1 -19 -9 23.39
    1 19 -9 23.78
    1 19 -8 -0.37
    1 -19 -8 2.87
    1 -19 -7 2.04
    -1 19 7 1.24
    1 19 -7 1.51
    1 -19 -6 0.71
    1 19 -6 2.8
    1 -19 -5 86.26
    1 19 -5 93.22
    1 -19 -4 17.75
    1 19 -4 15.3
    -1 -19 4 13.33
    1 -19 -3 6.5
    1 -19 -3 5.93
    -1 -19 3 7.96
    1 19 -3 5.68
    1 -19 -2 8.7
    -1 -19 2 11.54
    -1 19 2 15.65
    1 19 -2 11.82
    1 19 -1 25.89
    -1 19 1 33.15
    -1 -19 1 27.23
    1 -19 -1 30.8
    -1 -19 0 5.58
    1 19 0 11.25
    -1 19 0 9.82
    1 19 1 13.86
    -1 -19 -1 11.78
    -1 19 -1 12.7
    1 19 2 12.24
    -1 -19 -2 11.18
    -1 19 -2 13.07
    -1 -19 -3 2.61
    -1 19 -3 3.16
    -1 -19 -4 1.8
    -1 19 -4 1.96
    -1 19 -5 12.21
    -1 -19 -5 14.75
    -1 19 -6 3.37
    -1 -19 -6 3.64
    1 19 7 39.6
    -1 -19 -7 36.41
    -1 -19 -7 38.64
    -1 19 -7 36.49
    -1 19 -8 18.92
    -1 -19 -8 18.95
    -1 -19 -8 16.78
    -1 -19 -9 0.06
    -1 19 -9 -0.07
    -1 -19 -9 -1.94
    -1 -19 -10 17.81
    -1 19 -10 13.94
    -1 19 -11 0.15
    -1 -19 -11 1.39
    -1 19 -12 18.89
    -1 19 -13 19.72
    1 20 -13 10.81
    1 20 -12 2.4
    1 20 -11 2.06
    1 20 -10 3.14
    1 20 -9 6.72
    1 -20 -9 3.53
    1 -20 -8 1.4
    1 20 -8 2.22
    1 20 -7 20.11
    1 -20 -7 16.19
    -1 20 7 10.32
    1 20 -6 8.3
    1 -20 -6 4.04
    1 -20 -5 3.82
    1 20 -5 8.94
    1 20 -4 21.95
    1 -20 -4 12.28
    1 20 -3 28.08
    1 -20 -3 22.08
    -1 -20 3 23.19
    -1 -20 2 46.95
    1 20 -2 47.41
    -1 20 2 44.25
    1 20 -1 19.83
    -1 -20 1 19.24
    -1 20 1 10.79
    -1 -20 0 77.22
    1 20 0 75.19
    -1 20 0 67.78
    -1 -20 -1 30.37
    1 20 1 27.85
    -1 20 -1 26.06
    1 20 2 22.46
    -1 20 -2 24.6
    -1 -20 -2 26.99
    -1 20 -3 128.9
    -1 -20 -3 146.46
    -1 20 -4 34.6
    -1 -20 -4 30.62
    -1 20 -5 27.78
    -1 -20 -5 18.95
    -1 20 -6 9.13
    -1 -20 -6 14.01
    -1 -20 -7 63.15
    1 20 7 59.87
    -1 -20 -7 59.49
    -1 20 -7 54.87
    -1 -20 -8 4.26
    -1 20 -8 4.11
    -1 -20 -8 8.52
    -1 -20 -9 169.01
    -1 20 -9 182.4
    -1 -20 -10 3.85
    -1 20 -10 1.05
    -1 20 -11 50.96
    -1 -20 -11 42.09
    -1 20 -12 42.18
    -1 20 -13 1.76
    1 21 -13 9.18
    1 21 -12 1.46
    1 21 -11 1.46
    1 21 -10 15.04
    1 -21 -9 -0.29
    1 21 -9 -0.43
    1 21 -8 44.36
    1 -21 -8 44.95
    1 -21 -7 4.89
    1 21 -7 4.65
    -1 21 7 4.14
    1 -21 -6 22.14
    1 21 -6 21.96
    1 21 -5 4.42
    1 -21 -5 11.3
    1 21 -4 0.68
    1 -21 -4 2.56
    1 -21 -3 2.99
    1 21 -3 6.77
    -1 21 2 41.83
    1 21 -2 37.77
    -1 21 1 2.69
    1 21 -1 8.72
    -1 -21 1 3.17
    -1 -21 0 56.2
    1 21 0 66.23
    -1 21 0 54.6
    -1 21 -1 83.47
    1 21 1 68.29
    -1 -21 -1 68.21
    1 21 2 22.24
    -1 -21 -2 16.97
    -1 21 -2 20.93
    -1 21 -3 1.44
    -1 -21 -3 4.59
    -1 21 -4 11.3
    -1 -21 -4 9.01
    -1 21 -5 113.94
    -1 -21 -5 88.03
    -1 -21 -6 4.52
    -1 21 -6 3.82
    -1 -21 -7 6.35
    -1 21 -7 2.52
    -1 -21 -7 5.05
    -1 -21 -8 23.13
    -1 21 -8 17.44
    -1 21 -9 11.95
    -1 -21 -9 6.62
    -1 21 -10 1.02
    -1 -21 -10 0.1
    -1 21 -11 1.09
    -1 -21 -11 1.78
    -1 21 -12 12.78
    1 22 -12 22.8
    1 22 -11 1.88
    1 22 -10 5.02
    1 -22 -9 -0.1
    1 22 -9 4.42
    1 22 -8 1.04
    1 -22 -8 1.15
    1 -22 -7 10.57
    -1 22 7 14.98
    1 22 -7 18.27
    1 22 -6 27.52
    1 -22 -6 21.94
    1 22 -5 1.34
    1 -22 -5 2.32
    1 -22 -4 66.87
    1 22 -4 69.71
    1 22 -3 26.1
    1 -22 -3 21.94
    1 22 -2 14.54
    1 -22 -2 15.92
    -1 22 1 39.52
    1 22 -1 28.04
    -1 -22 0 25.88
    1 22 0 28.26
    -1 22 0 24.14
    1 22 1 34.49
    -1 22 -1 26.17
    -1 -22 -1 34.1
    -1 22 -2 15.99
    -1 -22 -2 13.88
    -1 -22 -3 39.63
    -1 22 -3 28.27
    -1 -22 -4 3.54
    -1 22 -4 1.81
    -1 22 -5 -1.68
    -1 -22 -5 -1.12
    -1 22 -6 1.76
    -1 -22 -6 -0.9
    -1 22 -7 12.97
    -1 -22 -7 13.78
    -1 22 -8 19
    -1 -22 -8 13.37
    -1 22 -9 45.71
    -1 -22 -9 42.98
    -1 -22 -10 23.98
    -1 22 -10 25.74
    -1 -22 -11 6.68
    -1 22 -11 7.94
    -1 22 -12 2.62
    1 23 -12 7.51
    1 23 -11 27.36
    1 23 -10 4.85
    1 -23 -9 30.12
    1 23 -9 41.95
    1 -23 -8 5.47
    1 23 -8 5.17
    1 -23 -7 9.94
    1 23 -7 10.13
    1 -23 -6 9.19
    1 23 -6 10.86
    1 23 -5 0.09
    1 -23 -5 1.51
    1 -23 -4 2.58
    1 23 -4 0.7
    1 -23 -3 22.58
    1 23 -3 22.1
    1 -23 -2 46.01
    1 23 -2 55.06
    1 23 -1 4.36
    -1 23 1 9.57
    1 23 0 60.73
    -1 23 0 66.67
    -1 23 -1 114.21
    1 23 1 113.48
    -1 23 -2 6.17
    -1 23 -3 5.58
    -1 23 -4 10.15
    -1 23 -5 -0.49
    -1 23 -6 12.15
    -1 -23 -7 12.55
    -1 23 -7 10.68
    -1 23 -8 3.16
    -1 -23 -8 0.01
    -1 23 -9 18.07
    -1 -23 -9 11.88
    -1 -23 -10 1.97
    -1 23 -10 1.2
    -1 23 -11 24.8
    -1 -23 -11 40.16
    1 24 -11 -0.43
    1 -24 -10 16.91
    1 24 -10 15.62
    1 -24 -9 3.33
    1 24 -9 7.7
    1 -24 -8 33.38
    1 24 -8 32.76
    1 24 -7 -0.27
    1 -24 -7 4.93
    1 24 -6 -7.17
    1 -24 -6 0.46
    1 -24 -5 11.73
    1 24 -5 7.92
    1 -24 -4 0.41
    1 24 -4 0.14
    1 24 -3 31.76
    1 -24 -3 25.45
    1 24 -2 4.54
    1 -24 -2 7.7
    -1 24 1 64.52
    1 24 -1 57.32
    -1 24 0 2.63
    1 24 0 2
    1 24 1 18.93
    -1 24 -1 23.49
    -1 24 -2 13.89
    -1 24 -3 6.22
    -1 24 -4 19.76
    -1 24 -5 101.91
    -1 24 -6 45.61
    -1 24 -7 205.64
    -1 -24 -7 182.36
    -1 24 -8 14.83
    -1 -24 -8 13.04
    -1 24 -9 128.98
    -1 -24 -9 129.62
    -1 24 -10 0.96
    -1 -24 -10 1.34
    -1 -24 -11 46.18
    1 25 -11 1.33
    1 25 -10 26
    1 -25 -10 18.9
    1 -25 -9 9
    1 25 -9 7.8
    1 -25 -8 -1.02
    1 25 -8 1.02
    1 25 -7 0.07
    1 -25 -7 1.65
    1 25 -6 3.73
    1 -25 -6 7.2
    1 25 -5 7.56
    1 -25 -5 3.69
    1 -25 -4 32.7
    1 25 -4 28.93
    1 -25 -3 7.14
    1 25 -3 8.38
    1 25 -2 11.01
    1 -25 -2 16.82
    1 25 -1 4.58
    -1 25 1 7.49
    -1 25 0 -0.39
    1 25 0 1.97
    -1 25 -1 5.87
    1 25 1 6.18
    -1 25 -2 18.67
    -1 25 -3 -3.39
    -1 25 -4 10.22
    -1 25 -5 -1.67
    -1 25 -6 28.32
    -1 25 -7 69.01
    -1 -25 -7 55.24
    -1 25 -8 58.18
    -1 -25 -8 53.14
    -1 -25 -9 8.55
    -1 25 -9 8.42
    -1 25 -10 2.56
    -1 -25 -10 -0.28
    1 26 -10 1.71
    1 -26 -10 -1.34
    1 26 -9 0.27
    1 -26 -9 -0.65
    1 26 -8 6
    1 -26 -8 6.19
    1 26 -7 5.07
    1 -26 -7 -0.46
    1 26 -6 17.88
    1 -26 -6 18.42
    1 26 -5 6.19
    1 -26 -5 7.71
    1 -26 -4 2.51
    1 26 -4 4.07
    1 -26 -3 -0.31
    1 26 -3 0.28
    1 26 -2 24.28
    1 -26 -2 21.53
    1 -26 -1 5.49
    1 26 -1 4.95
    -1 26 1 2.58
    -1 26 0 16.04
    1 26 0 17.51
    -1 26 -1 13.3
    1 26 1 9.86
    -1 26 -2 3.13
    -1 26 -3 41.66
    -1 26 -4 63.63
    -1 26 -5 1.56
    -1 26 -6 184.88
    -1 -26 -6 193.25
    -1 26 -7 14.25
    -1 -26 -7 22.86
    -1 26 -8 31.91
    -1 -26 -8 24.09
    -1 -26 -9 2.21
    -1 26 -9 1.5
    -1 -26 -10 6.58
    1 -27 -10 27.08
    1 27 -9 12.6
    1 -27 -9 9.44
    1 27 -8 -3.02
    1 -27 -8 -0.62
    1 -27 -7 0.6
    1 27 -7 6.17
    1 27 -6 -0.76
    1 -27 -6 -0.32
    1 -27 -5 0.31
    1 27 -5 0.97
    1 -27 -4 6.18
    1 27 -4 7.14
    1 -27 -3 9.53
    1 27 -3 4.66
    1 27 -2 4.23
    1 -27 -2 2.7
    1 27 -1 3.68
    -1 27 1 9.42
    1 -27 -1 7.03
    -1 27 0 45.02
    1 27 0 31.07
    1 27 1 -0.28
    -1 27 -1 7.81
    -1 27 -2 0.66
    -1 27 -3 73.9
    -1 27 -4 -0.12
    -1 27 -5 95.54
    -1 -27 -6 2.12
    -1 27 -6 2.65
    -1 27 -7 3.87
    -1 -27 -7 1.75
    -1 27 -8 15.62
    -1 -27 -8 24.81
    -1 -27 -9 0.49
    -1 -27 -10 -0.41
    1 -28 -10 2.5
    1 -28 -9 -1.02
    1 28 -8 6.4
    1 -28 -8 4.65
    1 28 -7 10.97
    1 -28 -7 14.68
    1 28 -6 14.89
    1 -28 -6 12.44
    1 28 -5 6.19
    1 -28 -5 6.55
    1 -28 -4 4
    1 28 -4 0.92
    1 28 -3 17.25
    1 -28 -3 18.36
    1 28 -2 10.89
    1 -28 -2 5.86
    -1 28 1 22.14
    1 28 -1 34.25
    1 -28 -1 29.15
    -1 28 0 1.62
    1 28 0 3.33
    -1 28 -1 0.7
    1 28 1 -1.95
    -1 28 -2 4.18
    -1 28 -3 60.89
    -1 28 -4 1.02
    -1 28 -5 19.59
    -1 28 -6 2.68
    -1 -28 -6 1.02
    -1 -28 -7 31.75
    -1 28 -7 49.96
    -1 -28 -8 40.85
    -1 -28 -9 0.32
    -1 -28 -10 17.34
    1 -29 -10 23.91
    1 -29 -9 67.89
    1 -29 -8 7.23
    1 29 -8 13.15
    1 -29 -7 0.27
    1 29 -7 3.4
    1 -29 -6 9.73
    1 29 -6 5.27
    1 -29 -5 22.76
    1 29 -5 21.8
    1 -29 -4 1.05
    1 29 -4 0.88
    1 29 -3 4.72
    1 -29 -3 6.46
    1 -29 -2 5.9
    1 29 -2 4.5
    1 29 -1 6.89
    1 -29 -1 10.58
    1 29 0 14.08
    1 -29 0 12.86
    -1 29 0 11.12
    -1 29 -1 4.27
    -1 29 -2 16.35
    -1 29 -3 4.11
    -1 29 -4 1.69
    -1 29 -5 1.28
    -1 29 -6 0.55
    -1 -29 -6 6.03
    -1 -29 -7 2.24
    -1 -29 -8 2.86
    -1 -29 -9 11.33
    1 30 -7 16.21
    1 -30 -7 16.25
    1 30 -6 23.01
    1 -30 -6 24.51
    1 30 -5 37.37
    1 -30 -5 45.26
    1 -30 -4 2.59
    1 30 -4 0.47
    1 30 -3 34.06
    1 -30 -3 24.22
    1 30 -2 0.21
    1 -30 -2 3.52
    1 -30 -1 -3.61
    1 30 -1 1.42
    -1 30 0 22.26
    1 -30 0 17.07
    1 30 0 13.65
    -1 30 -1 8.85
    -1 30 -2 4.41
    -1 30 -3 6.76
    -1 30 -4 34.69
    -1 -30 -5 3.61
    -1 -30 -6 4.95
    -1 -30 -7 1.23
    -1 -30 -8 5.44
    -1 -30 -9 8.59
    1 31 -6 7.76
    1 31 -5 11.89
    1 31 -4 9.23
    1 31 -3 4.71
    1 31 -2 16.85
    1 31 -1 5.95
    1 31 0 16.65
    -1 31 0 15.3
    -1 31 -1 3.88
    -1 31 -2 2.75
    -1 31 -3 28.48
    -1 -31 -5 10.76
    -1 -31 -6 14.57
    1 32 -4 12.82
    1 32 -3 9.99
    1 32 -2 11.66
    1 32 -1 1.31
    -1 32 0 -2.57
    1 32 0 5.29
    1 33 -3 24.91
    1 33 -2 0.27
    1 33 -1 3.54
    1 34 -1 17.94
    2 0 -18 17.99
    2 0 -17 0.47
    2 0 -16 2.26
    2 0 -16 0.68
    2 0 -15 -0.27
    2 0 -14 128.77
    2 0 -13 0.54
    2 0 -12 3.53
    2 0 -11 -0.34
    2 0 -10 40.81
    2 0 -9 -2.56
    2 0 -8 120.53
    2 0 -7 -0.15
    -2 0 7 -0.79
    2 0 -6 270.13
    -2 0 6 275.59
    2 0 -5 0.64
    -2 0 5 0.12
    -2 0 4 106.38
    2 0 -4 110.43
    2 0 -3 0.54
    2 0 -3 0.15
    2 0 -2 981.25
    2 0 -2 910
    -2 0 1 0.4
    2 0 -1 0.15
    -2 0 1 -1.12
    2 0 0 64.22
    -2 0 0 74.07
    -2 0 0 75.65
    2 0 0 68.62
    2 0 1 0.2
    2 0 1 0.01
    -2 0 -1 0.36
    -2 0 -1 0.17
    -2 0 -1 0.04
    2 0 1 0.26
    -2 0 -2 363.68
    -2 0 -2 351.38
    2 0 2 350.58
    2 0 2 327.13
    2 0 3 0.15
    -2 0 -3 -0.09
    -2 0 -3 -0.54
    2 0 3 0.28
    -2 0 -4 135.43
    -2 0 -4 132.43
    2 0 4 131.22
    2 0 4 142.18
    -2 0 -4 129.8
    -2 0 -5 0.22
    -2 0 -5 0.09
    -2 0 -6 5.73
    -2 0 -6 5.9
    -2 0 -7 0.36
    -2 0 -8 45.1
    -2 0 -9 -0.07
    -2 0 -10 108.92
    -2 0 -11 0.4
    -2 0 -12 93.23
    -2 0 -12 81.65
    -2 0 -13 1.35
    -2 0 -13 0.13
    -2 0 -14 13.78
    -2 0 -14 17.17
    -2 0 -15 0.75
    -2 0 -15 0.69
    -2 0 -16 1.56
    -2 0 -17 -0.49
    -2 0 -18 123.39
    2 -1 -18 77.92
    2 1 -18 71.32
    2 -1 -17 2.02
    2 1 -17 2.47
    2 1 -16 4.23
    2 -1 -16 2.67
    2 1 -15 0.14
    2 1 -15 0.72
    2 -1 -15 -0.86
    2 -1 -14 9.76
    2 1 -14 12.57
    2 1 -13 39.05
    2 -1 -13 40.53
    2 1 -12 21.13
    2 -1 -12 25.31
    2 1 -11 54.77
    2 -1 -11 53.76
    2 -1 -10 15.24
    2 1 -10 8.75
    2 -1 -9 66.06
    2 1 -9 58.28
    2 1 -8 139.1
    2 -1 -8 131.5
    -2 -1 7 50.42
    2 1 -7 54.92
    2 -1 -7 49.64
    -2 -1 6 68.44
    2 -1 -6 77.2
    2 1 -6 76.4
    -2 1 6 73.93
    -2 1 5 571.32
    2 1 -5 594.84
    2 -1 -5 585.54
    -2 -1 5 570.45
    -2 1 4 133.42
    2 -1 -4 147.51
    2 1 -4 144.9
    2 -1 -4 136.79
    -2 -1 4 129.81
    2 -1 -3 32.65
    2 1 -3 26.53
    2 -1 -3 29.36
    2 1 -2 36.99
    -2 1 2 38.06
    2 -1 -2 35.39
    2 -1 -2 29.36
    2 1 -2 32.8
    2 -1 -1 156.03
    -2 1 1 157.21
    2 1 -1 166.59
    -2 -1 1 160.02
    -2 1 0 254.54
    -2 -1 0 255.55
    2 -1 0 286.96
    2 1 0 266.7
    -2 -1 0 259.12
    2 1 0 249.07
    2 -1 0 246.93
    2 -1 1 143.83
    -2 -1 -1 149.48
    -2 1 -1 156.13
    2 1 1 145.52
    -2 1 -1 160
    2 -1 1 117.77
    2 1 1 155.73
    2 1 1 141.44
    -2 -1 -1 147.58
    2 -1 2 213.26
    -2 -1 -2 236.06
    -2 1 -2 220.67
    2 -1 2 222.87
    -2 -1 -2 220.01
    2 1 2 217.57
    -2 -1 -2 216.31
    -2 1 -2 224.35
    2 1 2 225.35
    2 1 2 217.34
    -2 1 -3 193.04
    -2 -1 -3 178.05
    2 1 3 189.99
    2 1 3 189.61
    -2 1 -3 193.84
    -2 -1 -3 197.25
    -2 1 -3 203.53
    2 -1 3 187.93
    2 -1 3 184.02
    -2 1 -4 58.97
    -2 -1 -4 56
    2 1 4 54.01
    2 -1 4 57.88
    2 -1 4 57.18
    -2 -1 -4 59.8
    -2 1 -4 64.49
    -2 1 -4 60.74
    -2 1 -5 20.44
    -2 -1 -5 15.77
    2 -1 5 19.1
    -2 -1 -5 21.56
    2 -1 5 17.24
    -2 -1 -6 1.44
    -2 1 -6 0.86
    -2 -1 -6 0.98
    -2 -1 -7 9.18
    -2 1 -7 7.8
    -2 -1 -7 10.27
    -2 1 -8 26.16
    -2 -1 -8 24.3
    -2 -1 -8 28.2
    -2 -1 -9 8.98
    -2 -1 -9 6.83
    -2 1 -9 7.05
    -2 -1 -10 59.91
    -2 -1 -10 57.57
    -2 1 -10 49.95
    -2 -1 -11 3.92
    -2 -1 -11 7.67
    -2 1 -11 7.05
    -2 -1 -12 0.87
    -2 -1 -12 0.21
    -2 1 -12 -0.69
    -2 -1 -13 0.16
    -2 1 -13 -0.37
    -2 -1 -13 0.82
    -2 -1 -14 -0.14
    -2 1 -14 1.36
    -2 -1 -14 1.31
    -2 -1 -15 1.39
    -2 -1 -15 2.8
    -2 1 -15 3.88
    -2 1 -15 6.31
    -2 1 -16 10.75
    -2 -1 -16 14.3
    -2 1 -17 7.95
    -2 -1 -17 3.67
    -2 1 -18 8.77
    -2 -1 -18 1.51
    2 -2 -18 -0.47
    2 2 -18 -0.99
    2 2 -17 33.99
    2 2 -16 7.37
    2 -2 -16 8.54
    2 2 -15 4.62
    2 -2 -15 3.82
    -2 2 15 3.38
    2 2 -14 29.71
    2 -2 -14 24.09
    2 2 -14 27.09
    2 2 -13 5.51
    2 -2 -13 3.49
    2 2 -12 163.02
    2 -2 -12 159
    -2 -2 12 169.86
    2 -2 -11 78.75
    2 2 -11 82.52
    -2 -2 11 88.02
    2 -2 -10 416.94
    2 2 -10 462.45
    2 -2 -9 9.65
    2 2 -9 6.56
    2 -2 -8 3.29
    2 2 -8 3.8
    -2 -2 7 273.84
    2 2 -7 290.27
    2 -2 -7 271.23
    2 2 -6 75.52
    2 -2 -6 75.78
    -2 -2 6 75.77
    2 -2 -5 -0.4
    -2 -2 5 -0.05
    2 2 -5 0.11
    2 -2 -5 1.42
    2 2 -4 49.11
    2 -2 -4 42.75
    2 -2 -4 47.5
    -2 -2 4 40.15
    2 -2 -3 1259.67
    2 -2 -3 1274.67
    2 2 -3 1208.3
    2 -2 -2 0.16
    -2 2 2 0.18
    2 -2 -2 -0.21
    2 2 -2 -0.35
    2 -2 -1 1262.96
    2 -2 -1 1259.52
    2 2 -1 1260.98
    2 -2 -1 1235.3
    -2 -2 1 1271.78
    -2 2 1 1267.5
    -2 2 0 14.35
    -2 -2 0 14.84
    2 -2 0 14.79
    2 -2 0 10.74
    2 2 0 14.18
    2 -2 1 39.68
    -2 2 -1 40.24
    2 2 1 35.31
    -2 2 -1 37.75
    -2 -2 -1 37.17
    2 2 1 36.27
    -2 -2 -1 41.35
    2 2 2 158.21
    -2 2 -2 168.76
    -2 2 -2 163.01
    -2 -2 -2 163.49
    2 2 2 159.58
    2 -2 2 166.83
    2 2 2 156.8
    -2 -2 -2 151.5
    -2 2 -2 170.66
    -2 -2 -2 164.16
    -2 2 -3 82.13
    2 2 3 74.77
    -2 2 -3 78.54
    -2 -2 -3 83.29
    -2 -2 -3 79.28
    -2 2 -3 82.97
    2 -2 3 77.96
    2 2 3 72.03
    -2 -2 -3 75.64
    -2 -2 -4 20.79
    -2 -2 -4 22.63
    2 -2 4 19.03
    -2 -2 -4 22.24
    -2 2 -4 23.72
    -2 2 -5 104.85
    2 -2 5 90.57
    -2 -2 -5 99.46
    2 -2 5 92.17
    -2 -2 -5 98.58
    -2 2 -6 40.54
    2 -2 6 28.37
    -2 -2 -6 37.3
    -2 -2 -6 41.1
    2 -2 6 43.2
    -2 2 -7 12.13
    -2 -2 -7 11.54
    -2 -2 -7 13.34
    -2 2 -8 42.35
    -2 -2 -8 40.85
    -2 -2 -8 43.95
    -2 -2 -9 1.02
    -2 2 -9 2.4
    -2 -2 -9 1.72
    -2 -2 -10 25.88
    -2 2 -10 29.23
    -2 -2 -10 30.26
    -2 2 -11 61.5
    -2 -2 -11 63.69
    -2 -2 -11 60.44
    -2 2 -12 0.74
    -2 -2 -12 -0.6
    -2 -2 -12 0.51
    -2 2 -13 8.52
    -2 -2 -13 12.54
    -2 -2 -13 17.44
    -2 -2 -14 -0.66
    -2 -2 -14 1.48
    -2 2 -14 -0.71
    -2 -2 -15 11.37
    -2 2 -15 8.45
    -2 2 -16 12.63
    -2 2 -16 8.14
    -2 -2 -16 14.07
    -2 2 -17 3.67
    -2 -2 -17 1.62
    -2 2 -18 94.19
    2 3 -18 -0.24
    2 3 -17 1.86
    2 3 -16 29.7
    2 -3 -16 28.7
    2 3 -15 -0.26
    2 -3 -15 3.04
    -2 3 14 16.26
    2 3 -14 25.1
    2 -3 -14 20.68
    -2 -3 13 96.86
    2 3 -13 95.79
    2 3 -13 92.44
    2 -3 -13 95.33
    -2 -3 12 196.33
    2 3 -12 188.57
    2 -3 -12 183.48
    -2 -3 11 271.86
    2 -3 -11 265.4
    2 3 -11 266.84
    -2 -3 10 47.48
    2 3 -10 45.06
    2 -3 -10 40.24
    2 3 -9 0.63
    2 -3 -9 -0.53
    2 3 -8 184.07
    2 -3 -8 177.97
    2 3 -7 8.57
    2 -3 -7 7.76
    -2 -3 7 6.99
    -2 -3 6 0.08
    2 -3 -6 0.36
    2 -3 -6 -0.19
    2 3 -6 0.48
    2 -3 -5 262.92
    2 -3 -5 261.89
    2 3 -5 251.83
    -2 -3 5 249.93
    2 -3 -4 22.31
    2 -3 -4 25.3
    2 3 -4 24.26
    2 -3 -3 214.33
    2 -3 -3 200.55
    -2 3 3 225.83
    2 3 -3 209.76
    -2 3 2 253.77
    2 -3 -2 244.38
    2 3 -2 248.8
    2 -3 -1 30.76
    -2 3 1 30.56
    -2 -3 1 33.47
    2 -3 -1 30.37
    2 3 -1 30.21
    -2 -3 0 5.61
    -2 3 0 6.41
    2 3 0 4.31
    2 3 0 3.87
    -2 3 0 7.41
    2 -3 0 6.97
    -2 3 -1 4.64
    2 3 1 1.9
    2 -3 1 1.4
    -2 -3 -1 1.93
    -2 3 -1 3.85
    -2 3 -1 2.29
    2 3 1 1.96
    -2 -3 -2 11.81
    -2 3 -2 13.23
    2 3 2 11.67
    -2 -3 -2 14.46
    2 3 2 11.36
    2 -3 2 12.9
    -2 3 -2 14.25
    -2 3 -3 37.59
    2 3 3 35.95
    -2 -3 -3 39.22
    -2 -3 -3 40.51
    2 -3 3 38.45
    -2 -3 -3 36.69
    -2 -3 -4 197.14
    -2 3 -4 207.26
    2 -3 4 194.95
    -2 -3 -4 184.79
    -2 -3 -4 212.68
    2 -3 5 243.51
    -2 3 -5 241.67
    -2 -3 -5 249.4
    -2 -3 -5 241.15
    -2 -3 -5 241.12
    -2 3 -6 94.08
    -2 -3 -6 87.21
    -2 -3 -6 94.97
    2 -3 6 92.44
    -2 -3 -7 59.42
    -2 3 -7 56.88
    -2 -3 -7 55.43
    -2 -3 -8 2.35
    -2 3 -8 1.43
    -2 -3 -8 3.29
    -2 3 -9 112.72
    -2 -3 -9 118.48
    -2 -3 -9 135.51
    -2 3 -10 71.42
    -2 -3 -10 76.14
    -2 -3 -10 75.68
    -2 3 -11 7.48
    -2 -3 -11 6.99
    -2 -3 -11 5.24
    -2 3 -12 25.16
    -2 -3 -12 29.96
    -2 -3 -12 20.41
    -2 -3 -13 29.88
    -2 3 -13 28.89
    -2 -3 -13 27.57
    -2 -3 -14 17.05
    -2 3 -14 16.07
    -2 -3 -14 15.01
    -2 3 -15 6.5
    -2 -3 -15 4.86
    -2 -3 -16 1.47
    -2 3 -16 2.52
    -2 -3 -17 20.48
    -2 3 -17 19.92
    -2 3 -18 14.33
    2 4 -18 27.08
    2 4 -17 24
    2 -4 -16 10.84
    2 4 -16 12.67
    2 4 -15 25.96
    2 -4 -15 25.99
    -2 4 14 64.74
    -2 -4 14 76.45
    2 -4 -14 74.82
    2 4 -14 84.05
    -2 -4 13 223.28
    2 4 -13 198.17
    2 -4 -13 187.5
    -2 4 13 195.71
    2 -4 -12 17.63
    2 4 -12 19.25
    2 4 -12 15.98
    -2 4 12 16.73
    -2 -4 12 13.88
    2 -4 -11 0.2
    -2 -4 11 0.59
    2 4 -11 0.88
    2 4 -11 1.58
    -2 -4 10 101.28
    2 -4 -10 89.8
    2 4 -10 109.61
    2 -4 -9 7.39
    2 4 -9 8.48
    2 -4 -8 3.82
    2 4 -8 5.17
    2 -4 -8 4.39
    2 -4 -7 303.58
    2 4 -7 293.41
    2 -4 -7 313.85
    2 -4 -6 45.68
    2 -4 -6 40.63
    2 4 -6 45.61
    -2 -4 6 39.82
    2 -4 -5 35.55
    2 4 -5 30.6
    2 -4 -5 32.22
    2 -4 -4 32.44
    2 4 -4 32.41
    -2 4 3 14.21
    2 -4 -3 12.42
    2 4 -3 13.48
    2 -4 -2 26.91
    2 4 -2 31.43
    -2 4 2 31.41
    -2 4 1 7.71
    -2 4 1 7.57
    -2 -4 1 7.47
    2 -4 -1 5.75
    2 4 -1 8.33
    -2 4 0 529.32
    2 4 0 472.88
    -2 -4 0 531.59
    -2 4 0 531.69
    -2 4 0 547.63
    2 4 0 558.76
    2 4 0 547.63
    2 -4 0 528.52
    2 4 1 78.83
    -2 4 -1 92.21
    2 -4 1 70.95
    -2 4 -1 84.87
    -2 4 -1 83.2
    -2 -4 -1 80.64
    2 -4 2 42.47
    -2 4 -2 41.02
    -2 4 -2 44.86
    2 4 2 45.44
    -2 -4 -2 44.66
    2 4 3 -0.31
    -2 -4 -3 0.26
    -2 -4 -3 0.22
    -2 -4 -3 0.08
    2 -4 3 -0.52
    -2 -4 -4 228.96
    2 4 4 222.57
    -2 -4 -4 236.19
    -2 -4 -4 224.77
    -2 4 -4 241.87
    2 -4 4 238.04
    -2 4 -5 0.65
    -2 -4 -5 0.06
    -2 -4 -5 0.52
    2 -4 5 0.7
    -2 -4 -5 -0.19
    -2 -4 -6 63.03
    -2 -4 -6 62.14
    -2 4 -6 65.52
    2 -4 6 67.13
    -2 -4 -6 54.55
    -2 -4 -7 149.96
    -2 -4 -7 148.53
    -2 4 -7 147.69
    -2 4 -8 -0.62
    -2 -4 -8 -0.83
    2 -4 8 0.22
    -2 -4 -8 1.57
    -2 -4 -9 3.57
    -2 -4 -9 2.2
    -2 4 -9 3.29
    -2 -4 -10 9.56
    -2 -4 -10 10.06
    -2 4 -10 8.83
    -2 -4 -11 66.08
    -2 4 -11 59.39
    -2 -4 -11 68.13
    -2 4 -12 34.15
    -2 -4 -12 36.29
    -2 -4 -12 41.41
    -2 4 -13 2.82
    -2 -4 -13 1.49
    -2 -4 -13 3.5
    -2 -4 -14 4.35
    -2 -4 -14 4.78
    -2 4 -14 4.34
    -2 -4 -15 4.87
    -2 4 -15 6.08
    -2 4 -16 22.44
    -2 -4 -16 21.82
    -2 -4 -17 5.23
    -2 4 -17 10.67
    -2 4 -18 37.97
    2 5 -18 20.64
    2 5 -17 8.03
    2 5 -16 18.47
    2 -5 -16 7.99
    2 -5 -15 16.74
    2 5 -15 12.42
    2 -5 -14 10.89
    -2 -5 14 7.12
    -2 5 14 10.85
    2 5 -14 5.66
    -2 -5 13 3.71
    2 -5 -13 1.45
    -2 5 13 3.66
    2 5 -13 4.03
    -2 5 12 88.63
    2 5 -12 92.1
    2 -5 -12 94.35
    -2 -5 12 97.47
    2 -5 -11 5.42
    2 -5 -11 7.28
    2 5 -11 5.02
    -2 -5 11 3.94
    -2 5 11 3.6
    2 -5 -10 102.55
    2 5 -10 97.51
    -2 5 10 95.86
    2 5 -10 100.21
    -2 -5 10 100.01
    2 -5 -10 91.49
    2 5 -9 13.97
    -2 -5 9 13.13
    2 -5 -9 8.76
    2 5 -9 13.05
    2 -5 -9 11.52
    2 -5 -8 31.19
    2 5 -8 37.92
    2 -5 -8 32.73
    2 -5 -7 1.1
    2 5 -7 4.06
    2 -5 -7 2.02
    2 -5 -6 146.92
    -2 -5 6 148.1
    2 -5 -6 157.42
    2 5 -6 152.67
    -2 5 5 68.92
    2 -5 -5 70.12
    2 5 -5 68.69
    2 5 -4 83.79
    -2 5 4 91.26
    2 -5 -4 80.05
    2 5 -3 56.86
    -2 5 3 62.46
    2 -5 -3 60.27
    2 5 -3 62.54
    2 -5 -2 99.73
    2 5 -2 113.89
    2 5 -2 104.09
    -2 5 2 118.59
    -2 5 1 125.82
    2 5 -1 117.46
    2 5 -1 127.08
    -2 -5 1 120.73
    -2 5 1 120.59
    2 -5 -1 126.18
    -2 5 0 15.1
    -2 5 0 8.65
    2 5 0 9.44
    -2 5 0 6.44
    -2 -5 0 10.68
    2 -5 0 8.51
    2 5 1 100.75
    -2 5 -1 89.74
    2 -5 1 98.38
    -2 5 -1 99.92
    -2 -5 -1 90.58
    -2 5 -2 219.38
    -2 -5 -2 210.44
    2 -5 2 211.22
    2 -5 2 230.4
    2 5 2 224.81
    2 5 3 461.26
    2 -5 3 454.06
    2 -5 3 491.98
    -2 5 -3 466.47
    -2 -5 -3 465.33
    -2 -5 -4 121.4
    -2 -5 -4 121.63
    2 -5 4 113.21
    -2 5 -4 120.44
    -2 -5 -4 126.02
    2 -5 4 118.71
    2 5 4 123.05
    2 -5 5 31.13
    2 -5 5 31.43
    -2 -5 -5 35.72
    -2 -5 -5 35.45
    -2 5 -5 31.06
    -2 -5 -5 33.27
    2 -5 6 9.12
    -2 5 -6 9.5
    -2 -5 -6 9.49
    -2 -5 -6 7.58
    -2 -5 -6 9.84
    -2 5 -7 2.46
    -2 -5 -7 1.33
    -2 -5 -7 1.7
    2 -5 7 1.73
    -2 5 -8 38.62
    2 -5 8 34.13
    -2 -5 -8 44.45
    -2 -5 -8 39.99
    2 -5 9 96.51
    -2 -5 -9 92.5
    -2 5 -9 86.47
    -2 -5 -9 99.04
    -2 -5 -10 40.04
    -2 -5 -10 39.19
    -2 5 -10 32.13
    -2 -5 -11 19.47
    -2 5 -11 15.2
    -2 -5 -11 20.86
    -2 -5 -12 6.69
    -2 -5 -12 6.34
    -2 5 -12 4.1
    -2 -5 -13 3.98
    -2 -5 -13 5.89
    -2 5 -13 7.1
    -2 5 -14 18.13
    -2 -5 -14 14.3
    -2 5 -15 -0.29
    -2 -5 -15 0.67
    -2 -5 -16 21.36
    -2 5 -16 20.63
    -2 -5 -17 16.44
    -2 5 -17 14.13
    -2 5 -18 5.64
    2 6 -17 1.61
    2 6 -16 -0.3
    2 -6 -16 0.28
    2 6 -15 57.73
    2 -6 -15 54
    -2 -6 14 98.75
    2 6 -14 86.02
    2 -6 -14 91.71
    -2 6 14 84.45
    2 -6 -13 -0.59
    2 6 -13 0.51
    2 -6 -13 -0.16
    -2 -6 13 1.32
    -2 6 13 0.15
    -2 6 12 -0.45
    2 -6 -12 -0.26
    2 -6 -12 0.13
    -2 -6 12 0.02
    2 6 -12 -0.62
    -2 -6 11 -0.12
    2 -6 -11 0.08
    -2 6 11 1.24
    2 -6 -11 0.11
    2 6 -11 0.35
    -2 -6 10 11.73
    2 -6 -10 9.51
    2 -6 -10 12.26
    2 6 -10 13.45
    -2 6 10 13.56
    2 -6 -9 48.24
    2 -6 -9 45.14
    2 6 -9 42.78
    -2 -6 9 44.93
    2 -6 -8 142.51
    2 -6 -8 137.85
    2 6 -8 136.27
    2 -6 -7 111.22
    2 -6 -7 117.61
    2 6 -7 114.01
    2 6 -7 117.14
    -2 6 6 364.76
    2 6 -6 368.46
    2 -6 -6 387.28
    2 6 -6 374.44
    -2 6 5 195.03
    2 6 -5 215.98
    2 6 -5 214.71
    2 -6 -5 208.66
    2 6 -4 1.68
    -2 6 4 0.81
    2 6 -4 0.45
    2 6 -3 1205.92
    -2 6 3 1125.9
    -2 6 2 8.19
    2 6 -2 6.04
    2 -6 -1 570.46
    -2 6 1 572.81
    -2 -6 1 566.5
    2 6 -1 556.72
    -2 6 1 587.57
    -2 6 0 82.99
    2 -6 0 76.16
    2 -6 0 72.33
    -2 -6 0 74.97
    -2 6 0 70.23
    2 6 0 74.95
    2 -6 1 9.88
    2 6 1 13.02
    -2 -6 -1 9.63
    -2 6 -1 11.15
    2 -6 1 11.32
    -2 6 -2 26.21
    2 6 2 21.99
    -2 -6 -2 19.91
    2 -6 2 25.13
    2 -6 2 22.87
    2 -6 3 27.45
    -2 -6 -3 28.41
    2 -6 3 26.83
    2 6 3 32.12
    -2 6 -3 28.3
    -2 -6 -3 26.47
    2 -6 4 56.94
    -2 6 -4 52.28
    2 6 4 46.85
    -2 -6 -4 48.84
    2 -6 4 47.83
    2 -6 5 83.34
    2 -6 5 75.05
    -2 -6 -5 78.76
    -2 6 -5 70.27
    -2 6 -6 94.59
    -2 -6 -6 91.63
    -2 -6 -6 90.23
    2 -6 6 98.49
    2 -6 7 93.31
    -2 6 -7 95.53
    -2 -6 -7 106.57
    2 -6 7 94.99
    -2 -6 -7 100.14
    -2 -6 -7 93.23
    -2 -6 -7 104.27
    -2 6 -8 32.48
    -2 -6 -8 35.91
    -2 -6 -8 34.81
    2 -6 8 39.38
    2 -6 8 32.42
    2 -6 9 0.33
    -2 6 -9 0.22
    -2 -6 -9 1.45
    -2 -6 -9 -0.55
    2 -6 9 -0.04
    -2 6 -10 0.67
    2 -6 10 -0.09
    -2 -6 -10 0.13
    -2 -6 -10 0.39
    2 -6 10 0.09
    -2 -6 -11 66.97
    -2 6 -11 59.1
    -2 -6 -11 71.49
    2 -6 11 53.57
    -2 -6 -12 34.86
    -2 -6 -12 34.63
    -2 6 -12 30.54
    -2 -6 -13 56.82
    -2 -6 -13 59.72
    -2 6 -13 60.24
    -2 6 -14 1.3
    -2 -6 -14 2.91
    -2 -6 -15 1.41
    -2 6 -15 0.08
    -2 6 -16 30.74
    -2 -6 -16 31.78
    -2 6 -17 -1.57
    2 7 -17 5.16
    2 7 -16 14.38
    2 -7 -16 17.87
    2 -7 -15 0.54
    2 7 -15 5.18
    2 -7 -14 27.81
    2 7 -14 29.28
    -2 7 14 31.07
    2 7 -13 56.73
    -2 -7 13 63.78
    2 -7 -13 63.87
    2 -7 -13 58.29
    -2 7 13 58.99
    2 7 -12 75.83
    2 -7 -12 77.59
    -2 7 12 76.15
    -2 -7 12 79.24
    2 -7 -12 62.96
    -2 7 11 85.83
    2 7 -11 92.32
    -2 -7 11 95.29
    2 -7 -11 89.67
    2 -7 -11 82.66
    -2 -7 10 1.81
    2 -7 -10 0.73
    -2 7 10 0.21
    2 -7 -10 1.99
    2 7 -10 1.11
    2 -7 -9 1.97
    -2 -7 9 2.03
    2 -7 -9 2.89
    -2 7 9 2.09
    2 7 -9 3.82
    2 -7 -8 98.55
    2 7 -8 111.39
    -2 -7 8 103.61
    2 -7 -8 98.36
    2 -7 -7 1.25
    2 7 -7 0.54
    2 -7 -6 0
    2 7 -6 1.21
    -2 7 5 96.56
    2 7 -5 94.17
    -2 7 5 93.48
    2 7 -4 133.91
    -2 7 4 143.72
    -2 7 3 2.26
    2 7 -3 2.45
    -2 7 2 696.84
    2 7 -2 672.11
    2 7 -1 9.58
    -2 7 1 11.56
    -2 -7 1 7.14
    2 -7 -1 7.46
    2 7 0 105.33
    2 -7 0 112.2
    -2 7 0 108.05
    -2 7 0 115.03
    -2 -7 0 101.92
    2 -7 1 15.31
    2 -7 1 11.11
    2 7 1 11.51
    -2 7 -1 10.47
    -2 -7 -1 10.37
    -2 -7 -1 12.68
    -2 -7 -2 85.36
    -2 7 -2 79.17
    2 -7 2 87.69
    2 7 2 92.03
    2 -7 2 75.87
    2 -7 3 331.96
    2 7 3 319.37
    -2 -7 -3 341
    -2 7 -3 323.64
    -2 -7 -3 332.15
    2 -7 3 373.44
    -2 -7 -4 166.72
    -2 7 -4 170.25
    2 -7 4 158.79
    2 7 4 152.57
    2 -7 4 176.54
    2 -7 5 84.05
    -2 -7 -5 83.54
    2 7 5 81.33
    -2 7 -5 80.77
    -2 -7 -6 121.46
    -2 7 -6 130.73
    2 -7 6 122.29
    -2 -7 -7 0.34
    2 -7 7 0.66
    -2 -7 -7 -0.13
    -2 7 -7 1.57
    2 -7 7 0.66
    -2 -7 -8 8.38
    2 -7 8 7.55
    2 -7 8 8.44
    -2 -7 -8 6.79
    -2 7 -8 7.74
    -2 7 -9 100.45
    2 -7 9 100.23
    -2 -7 -9 104.02
    -2 -7 -9 90.99
    -2 7 -10 21.76
    -2 -7 -10 18.67
    2 -7 10 22.17
    2 -7 10 15.75
    -2 -7 -10 18.03
    -2 -7 -11 63.31
    -2 7 -11 44.03
    -2 -7 -11 51.19
    2 -7 11 42.69
    2 -7 11 51.8
    -2 -7 -12 2.04
    -2 -7 -12 1.95
    -2 7 -13 1.25
    -2 -7 -13 2.46
    -2 -7 -13 -0.21
    -2 7 -14 8.81
    -2 -7 -14 10.28
    -2 7 -15 3.73
    -2 -7 -15 3.06
    -2 -7 -16 4.32
    -2 7 -16 5.81
    -2 7 -17 2.12
    2 8 -17 12.9
    2 -8 -16 9.46
    2 8 -16 11.4
    2 -8 -15 5.81
    2 8 -15 2.29
    2 -8 -14 10.46
    -2 8 14 5.68
    2 8 -14 13.82
    -2 -8 13 1.47
    2 -8 -13 -0.26
    -2 8 13 0.87
    2 8 -13 1.61
    -2 -8 12 1.35
    2 -8 -12 1.05
    -2 8 12 2.67
    2 -8 -12 1
    -2 -8 11 24.12
    2 -8 -11 26.55
    2 8 -11 21.75
    -2 8 11 19.97
    2 -8 -11 22.69
    2 -8 -10 53.21
    -2 8 10 50.92
    2 -8 -10 56.48
    2 8 -10 57.79
    -2 -8 10 61.2
    2 -8 -9 69.76
    2 8 -9 67.46
    -2 -8 9 70.29
    -2 8 9 67.28
    2 8 -8 1.5
    -2 8 8 0.32
    -2 -8 8 1.05
    2 8 -7 114.98
    -2 -8 7 111.57
    2 8 -6 77.96
    -2 8 5 195.53
    2 8 -5 206.66
    -2 8 4 190.13
    2 8 -4 185.05
    -2 8 3 23.54
    2 8 -3 23.82
    2 -8 -2 16.18
    2 8 -2 18.64
    -2 8 2 18.79
    2 8 -1 16.15
    2 -8 -1 16.45
    -2 8 1 18.73
    -2 -8 1 18.13
    -2 -8 0 318.59
    2 -8 0 325.35
    -2 8 0 307.95
    2 8 0 314.35
    -2 -8 0 339
    -2 -8 -1 1.79
    2 8 1 1.19
    -2 -8 -1 2.32
    -2 8 -1 5.03
    2 -8 1 2.4
    -2 -8 -2 12.1
    -2 8 -2 10.54
    2 8 2 15.41
    2 -8 2 12.36
    2 -8 2 12.42
    2 -8 3 25.54
    -2 -8 -3 23.35
    2 8 3 20.7
    2 -8 3 22.65
    -2 8 -3 22.33
    -2 8 -4 0.12
    2 -8 4 1.09
    2 8 4 0.38
    -2 -8 -4 0.66
    2 -8 5 6.81
    2 8 5 4.23
    -2 8 -5 4.9
    -2 8 -6 31.89
    2 -8 6 38.26
    2 -8 6 32.64
    2 -8 7 441.81
    2 -8 7 432.67
    -2 8 -7 423.85
    -2 -8 -8 0.08
    -2 -8 -8 0.62
    2 -8 8 1.91
    -2 8 -8 0.99
    2 -8 8 2.06
    2 -8 9 5.32
    2 -8 9 2.48
    -2 -8 -9 1.68
    -2 8 -9 2.98
    2 -8 10 -0.88
    -2 -8 -10 -0.36
    2 -8 10 0.53
    -2 8 -11 5.39
    2 -8 11 8.79
    2 -8 11 5.74
    -2 -8 -11 6.63
    -2 8 -12 3.46
    2 -8 12 1.06
    -2 -8 -12 2.59
    -2 8 -13 1.92
    -2 -8 -13 -0.39
    -2 8 -14 8.06
    -2 -8 -14 9.51
    -2 8 -15 3.28
    -2 -8 -15 -0.04
    -2 8 -16 14.39
    -2 8 -17 3.47
    2 9 -17 62.52
    2 -9 -16 5.35
    2 9 -16 10.36
    2 -9 -15 2.36
    2 9 -15 1.04
    2 -9 -14 2.19
    2 9 -14 4.74
    2 -9 -13 20.84
    2 9 -13 25.01
    -2 9 13 19.25
    2 -9 -12 -0.06
    -2 -9 12 -0.3
    -2 9 12 0.42
    2 9 -12 1.51
    -2 9 11 1.39
    2 -9 -11 0.56
    2 9 -11 -0.35
    -2 -9 10 211.53
    2 -9 -10 181.17
    -2 9 10 205.34
    2 9 -10 193.31
    -2 -9 9 -0.44
    2 9 -9 0.08
    -2 9 9 0.34
    -2 -9 8 90.2
    -2 9 8 86.26
    2 9 -8 94.34
    2 9 -7 10.16
    -2 9 7 13.8
    -2 -9 7 10.62
    -2 -9 6 3.26
    2 9 -6 3
    2 9 -5 6.65
    -2 9 5 4.9
    -2 9 4 105.15
    2 9 -4 110.46
    2 -9 -3 422.06
    -2 9 3 432.74
    2 9 -3 456.14
    2 9 -2 4.79
    2 -9 -2 4.17
    -2 -9 2 5.65
    -2 -9 1 15.24
    2 -9 -1 14.19
    -2 9 1 14.53
    2 9 -1 12.87
    2 9 0 109.43
    -2 -9 0 110.94
    2 -9 0 120.39
    -2 9 0 105.32
    2 9 1 252.66
    -2 9 -1 252.96
    -2 -9 -1 264.62
    2 -9 1 266.13
    2 -9 2 251.58
    -2 9 -2 232.35
    -2 -9 -2 247.62
    2 -9 3 171.36
    -2 -9 -3 165.16
    -2 9 -3 151.63
    2 9 3 169.73
    2 -9 4 7.84
    -2 9 -4 10.18
    2 9 4 7.1
    -2 -9 -4 6.69
    2 -9 5 4.77
    -2 -9 -5 3.47
    -2 9 -5 4.92
    2 9 5 2.48
    2 -9 5 5.54
    2 9 6 8.26
    2 -9 6 7.52
    2 -9 6 7.7
    -2 9 -6 8.73
    2 -9 7 33.38
    -2 9 -7 21.97
    2 -9 7 37.55
    2 -9 8 139.78
    2 -9 8 136.46
    -2 9 -8 137.43
    -2 -9 -8 135.03
    2 -9 9 17.06
    -2 9 -9 12.82
    -2 -9 -9 16.14
    -2 9 -10 -0.87
    2 -9 10 0.4
    2 -9 10 0.25
    -2 -9 -10 -0.15
    -2 9 -11 84.15
    2 -9 11 90.42
    2 -9 11 98.16
    -2 -9 -11 97.7
    2 -9 12 0.55
    -2 -9 -12 -0.3
    -2 9 -12 -0.58
    -2 9 -13 4.14
    -2 -9 -13 4.17
    -2 -9 -14 0.12
    -2 9 -14 -0.43
    -2 -9 -15 12.19
    -2 9 -15 10.07
    -2 9 -16 3
    -2 9 -17 15.01
    2 10 -17 24.98
    2 -10 -16 0.58
    2 10 -16 0.06
    2 10 -15 9.84
    2 -10 -15 6.4
    2 10 -14 3.7
    2 -10 -14 0.43
    2 -10 -13 31.3
    2 10 -13 23.26
    -2 10 13 25.17
    2 10 -12 22.24
    -2 10 12 24.56
    2 -10 -12 19.77
    -2 -10 11 5.78
    -2 10 11 6.85
    2 10 -11 5.56
    2 -10 -11 6.27
    -2 10 10 139.95
    2 -10 -10 141.56
    -2 -10 10 155.71
    2 10 -10 133.66
    -2 10 9 16.82
    -2 -10 9 20.41
    2 10 -9 17.29
    -2 10 8 3.19
    2 10 -8 2.36
    -2 -10 8 2.8
    -2 10 7 58.5
    2 10 -7 59.96
    -2 -10 7 59.56
    -2 10 6 168.68
    2 10 -6 146.39
    -2 -10 6 141.01
    -2 10 6 151.25
    2 10 -5 115.85
    -2 10 5 116.69
    2 -10 -4 0.67
    -2 10 4 -0.13
    2 10 -4 0.79
    -2 10 3 348.6
    2 10 -3 383.57
    -2 -10 3 347.85
    2 -10 -3 358.7
    -2 -10 2 -0.09
    2 -10 -2 0.65
    2 10 -2 -0.43
    2 -10 -1 137.22
    2 10 -1 150.63
    -2 10 1 138.61
    -2 -10 1 142.25
    -2 10 0 38.02
    2 -10 0 36.59
    2 10 0 32.79
    -2 -10 0 32.77
    -2 -10 -1 136.46
    2 -10 1 137.96
    -2 10 -1 138.16
    2 10 1 127.21
    2 -10 2 11.72
    -2 -10 -2 12.76
    -2 10 -2 12.14
    2 -10 3 46.15
    -2 -10 -3 36.36
    2 10 3 39.78
    -2 10 -3 42.46
    -2 10 -4 84.95
    2 10 4 96.47
    2 -10 4 106.39
    -2 -10 -4 102.73
    2 -10 4 107.77
    2 10 5 436.25
    -2 -10 -5 422.9
    2 -10 5 421.64
    2 -10 5 450.42
    -2 10 -5 405.87
    2 10 6 65.77
    2 -10 6 76.26
    -2 10 -6 63.44
    2 -10 6 74.45
    -2 10 -7 50.9
    2 -10 7 59.24
    2 -10 7 59.3
    -2 -10 -8 10.2
    2 -10 8 12.66
    -2 10 -8 12.51
    2 -10 8 12.16
    -2 -10 -9 40.91
    2 -10 9 40.92
    -2 10 -9 38.31
    2 -10 10 41.48
    -2 -10 -10 37.24
    -2 10 -10 36.49
    -2 -10 -11 15.03
    2 -10 11 23.6
    -2 -10 -11 13.61
    2 -10 11 22.81
    -2 10 -11 24.73
    -2 -10 -12 6.07
    -2 10 -12 4.35
    2 -10 12 6.29
    -2 -10 -13 0.2
    -2 10 -13 0.12
    -2 -10 -14 0.67
    -2 10 -14 1.52
    -2 -10 -15 0.96
    -2 10 -15 1.57
    -2 10 -16 3.92
    2 11 -16 -0.71
    2 -11 -16 1.32
    2 -11 -15 5.94
    2 11 -15 4.72
    2 11 -14 27.86
    2 -11 -14 26.61
    2 -11 -13 2.46
    2 11 -13 2.63
    2 -11 -12 88.01
    2 11 -12 93.9
    2 -11 -11 7.07
    2 11 -11 5.87
    2 11 -10 14.3
    -2 11 10 17.26
    -2 -11 10 19.65
    -2 11 9 17.29
    2 11 -9 15.01
    -2 -11 9 14.42
    -2 11 8 39.09
    2 11 -8 33.14
    -2 -11 8 30.79
    -2 11 7 18.51
    2 11 -7 17.12
    -2 -11 7 16.63
    -2 -11 6 7.42
    -2 11 6 4.02
    2 11 -6 9.2
    -2 11 5 44.59
    2 11 -5 37.32
    2 -11 -4 0.81
    -2 11 4 0.5
    2 11 -4 -0.2
    2 -11 -3 21.7
    2 11 -3 24.04
    -2 -11 3 20.63
    -2 -11 2 1.66
    2 -11 -2 0.94
    2 11 -2 2.66
    -2 11 1 41.17
    2 -11 -1 43.85
    2 11 -1 34.28
    -2 -11 1 34.71
    2 -11 0 61.21
    2 11 0 60.05
    -2 -11 0 53.56
    -2 11 0 64.56
    2 11 1 199.38
    2 -11 1 218.02
    -2 11 -1 209.28
    -2 -11 -1 207.53
    -2 -11 -2 337.55
    -2 11 -2 312.77
    2 -11 2 326.5
    -2 -11 -3 52.23
    2 -11 3 46.56
    -2 11 -3 51.22
    2 11 4 128.07
    2 -11 4 122.49
    2 -11 4 128.83
    -2 -11 -4 123.72
    -2 11 -4 109.83
    2 -11 5 5.33
    -2 11 -5 5.45
    2 11 5 4.56
    2 -11 5 3.92
    -2 -11 -5 3.5
    2 -11 6 144.44
    -2 -11 -6 121.83
    2 11 6 131.29
    -2 11 -6 130.07
    -2 11 -7 72.53
    2 -11 7 80.33
    -2 -11 -8 0.84
    -2 11 -8 0.97
    -2 -11 -9 1.37
    -2 11 -9 3.31
    2 -11 10 59.54
    -2 11 -10 55.62
    2 -11 11 3.67
    -2 -11 -11 0.97
    2 -11 11 3.53
    -2 11 -11 4.33
    2 -11 12 5.34
    -2 11 -12 5.62
    -2 -11 -13 24.15
    -2 11 -13 16.06
    -2 -11 -14 -0.36
    -2 11 -14 -0.38
    -2 11 -15 10.44
    -2 11 -16 11.17
    2 -12 -16 7.05
    2 12 -16 8.06
    2 -12 -15 -0.27
    2 12 -15 1.38
    2 12 -14 6.64
    2 -12 -14 3.44
    2 -12 -13 38.84
    2 12 -13 40.47
    2 12 -12 23.15
    2 -12 -12 13.76
    2 12 -11 4.04
    2 -12 -11 3.55
    2 12 -10 0.03
    2 12 -9 1
    -2 -12 9 1.37
    -2 -12 8 7
    2 12 -8 5.32
    -2 -12 7 244.04
    2 12 -7 253.17
    2 12 -6 33.74
    2 -12 -6 29.35
    -2 -12 6 27.18
    -2 12 6 28.13
    -2 12 5 1.92
    2 12 -5 3.16
    2 -12 -5 2.21
    2 -12 -4 260.77
    2 12 -4 266.56
    -2 12 4 251.92
    -2 -12 4 275.59
    2 12 -3 94.54
    2 -12 -3 73.06
    -2 -12 3 82.42
    -2 -12 2 948.97
    2 -12 -2 929.84
    2 12 -2 970.12
    2 12 -1 11.21
    -2 12 1 12.65
    -2 -12 1 13.54
    2 -12 -1 9.76
    -2 -12 0 1307.16
    2 -12 0 1314.82
    -2 12 0 1281.42
    2 12 0 1381.47
    -2 -12 -1 308.51
    2 12 1 305.55
    -2 12 -1 291.13
    2 -12 1 299.93
    -2 12 -2 191.45
    2 -12 2 199.72
    -2 -12 -2 181.58
    -2 12 -3 9.5
    2 -12 3 9.41
    -2 -12 -3 8.37
    2 -12 4 76.4
    2 12 4 73.16
    -2 -12 -4 70.19
    -2 12 -4 75.62
    2 -12 4 74.04
    2 -12 5 3.99
    2 12 5 6.35
    -2 12 -5 8.28
    -2 -12 -5 5.21
    2 -12 6 -1.08
    -2 -12 -6 -0.4
    2 12 6 -0.19
    -2 -12 -7 160.43
    -2 12 -7 166.51
    -2 -12 -8 149.99
    -2 12 -8 130.01
    -2 -12 -9 8.81
    -2 12 -9 9.41
    2 -12 10 2.33
    -2 12 -10 2.07
    2 -12 11 41.58
    -2 12 -11 41.24
    2 -12 12 10.05
    -2 12 -12 9.43
    -2 12 -13 1.59
    -2 12 -14 0.99
    -2 -12 -14 0.29
    -2 12 -15 2.62
    -2 12 -16 66.33
    2 13 -16 0.54
    2 -13 -15 10.8
    2 13 -15 11.32
    2 -13 -14 1.18
    2 13 -14 -0.78
    2 -13 -13 4.78
    2 13 -13 8.78
    2 -13 -12 7.29
    2 13 -12 5.46
    2 13 -11 35.34
    2 13 -10 -0.27
    2 13 -9 23.96
    2 13 -8 67.37
    -2 -13 8 64.67
    -2 -13 7 0.33
    2 13 -7 -0.32
    -2 13 6 11.43
    -2 -13 6 9.61
    2 13 -6 8.74
    2 13 -5 11.76
    -2 -13 5 7.58
    -2 -13 5 6.98
    2 -13 -5 6.29
    2 -13 -5 8
    -2 13 5 9.35
    2 13 -4 4.9
    2 -13 -4 7.66
    -2 -13 4 6.83
    -2 13 4 6.52
    2 -13 -3 380.52
    -2 -13 3 382.88
    2 13 -3 389.55
    -2 -13 2 1064.84
    2 13 -2 1138.2
    2 -13 -2 1066.52
    2 -13 -1 392.4
    2 13 -1 418.16
    -2 -13 1 397.18
    -2 13 1 382.95
    2 -13 0 1888.83
    2 13 0 1979.24
    -2 -13 0 1908.17
    2 -13 1 256.43
    -2 13 -1 235
    2 13 1 252.25
    -2 -13 -1 232.13
    -2 13 -2 217.96
    2 -13 2 225.4
    -2 -13 -2 233.62
    2 -13 3 95.4
    -2 -13 -3 97.94
    2 -13 3 117.11
    -2 13 -3 106.11
    2 -13 4 0.48
    -2 13 -4 1.46
    -2 -13 -4 1.01
    2 13 4 0.33
    2 13 5 65.73
    -2 -13 -5 64.07
    2 -13 5 62.84
    -2 13 -5 61.28
    2 13 6 11.94
    -2 13 -6 18.59
    2 -13 6 10.5
    -2 -13 -6 12.87
    -2 -13 -7 0.33
    2 13 7 0.37
    -2 13 -7 -0.73
    -2 13 -8 -0.46
    -2 -13 -8 0.96
    -2 -13 -8 -0.33
    -2 13 -9 6.71
    -2 -13 -9 7.1
    -2 13 -10 29.84
    -2 -13 -10 24.95
    2 -13 11 13.64
    -2 13 -11 10.24
    2 -13 12 8.56
    -2 13 -12 6.57
    -2 13 -13 1.69
    -2 13 -14 0.66
    -2 13 -15 21.73
    2 14 -16 2.09
    2 -14 -15 1.74
    2 14 -15 2.17
    2 -14 -14 3.88
    2 14 -14 3.86
    2 -14 -13 -0.25
    2 14 -13 0.91
    2 -14 -12 0.37
    2 14 -12 -1.33
    2 14 -11 30.93
    2 14 -10 72.57
    2 14 -9 1.66
    2 14 -8 61.98
    2 -14 -7 73.4
    -2 14 7 65.89
    2 14 -7 79.94
    -2 -14 7 61.79
    -2 14 6 29.75
    2 14 -6 33.46
    2 -14 -6 28.67
    -2 -14 6 25.24
    2 -14 -6 28.87
    2 14 -5 62.86
    2 -14 -5 58.34
    2 -14 -5 51.13
    -2 -14 5 55.28
    -2 -14 5 59.64
    -2 14 5 50.21
    2 14 -4 32.54
    2 -14 -4 31.57
    2 -14 -4 28.8
    -2 -14 4 31.5
    -2 -14 3 0.46
    2 -14 -3 1.14
    2 14 -3 1.91
    2 -14 -3 1.19
    -2 -14 2 13.92
    2 14 -2 16.37
    -2 -14 1 83.41
    2 -14 -1 88.11
    -2 14 1 72.81
    2 14 -1 99.95
    -2 -14 0 2.02
    2 -14 0 3.49
    -2 14 0 4.2
    2 14 0 3.2
    2 -14 1 8.91
    -2 14 -1 9.99
    -2 -14 -1 11.18
    2 14 1 13.26
    -2 14 -2 194.2
    2 -14 2 211
    -2 -14 -2 206.17
    -2 14 -3 17.85
    2 -14 3 20.49
    -2 -14 -3 20.23
    2 -14 3 22
    -2 -14 -4 8.53
    -2 14 -4 5.87
    2 -14 4 5.89
    2 14 4 8.95
    -2 -14 -5 2.35
    -2 14 -5 3.09
    2 14 5 0.85
    2 -14 5 3.54
    -2 -14 -6 44.39
    -2 14 -6 46.61
    2 14 6 57.96
    -2 14 -7 10.94
    -2 -14 -7 9.8
    2 14 7 9.52
    -2 -14 -8 133
    -2 -14 -8 126.52
    -2 14 -8 130.88
    -2 -14 -9 59.01
    -2 14 -9 58.51
    -2 -14 -9 60.2
    -2 -14 -10 104.65
    -2 -14 -10 117.55
    -2 14 -10 110.97
    -2 14 -11 3.02
    2 -14 11 6.84
    2 -14 12 4.81
    -2 14 -12 6.89
    -2 14 -13 -0.28
    -2 14 -14 0.24
    -2 14 -15 -1.23
    2 15 -15 80.87
    2 -15 -15 69.65
    2 15 -14 10.49
    2 -15 -14 7.02
    2 -15 -13 1.7
    2 15 -13 3.56
    2 15 -12 -3.38
    2 15 -11 60.07
    2 15 -10 3.31
    2 15 -9 28.96
    2 15 -8 5.66
    2 15 -7 4.15
    -2 15 7 0.42
    2 15 -6 4.44
    2 -15 -6 6.49
    -2 -15 6 6.99
    -2 15 6 6.84
    2 -15 -6 6.31
    -2 -15 6 4.01
    -2 15 5 74.02
    -2 -15 5 64.91
    -2 -15 5 76.8
    2 -15 -5 74.68
    2 15 -5 77.21
    2 -15 -5 71.49
    2 -15 -4 5.93
    2 15 -4 8.79
    -2 -15 4 7.35
    2 -15 -4 9.6
    -2 -15 3 8.69
    2 -15 -3 10.54
    2 15 -3 14.03
    2 -15 -3 12.42
    2 -15 -2 47.65
    2 -15 -2 63.85
    2 15 -2 62.1
    -2 -15 2 56.92
    -2 15 1 148.47
    2 -15 -1 155.59
    2 -15 -1 144.03
    -2 -15 1 145.31
    2 15 -1 150.22
    -2 15 0 19.05
    2 -15 0 22.52
    -2 -15 0 19.6
    2 15 0 17.81
    2 -15 1 6.49
    2 15 1 8.78
    -2 15 -1 7.86
    -2 -15 -1 7.82
    -2 -15 -2 135.32
    -2 15 -2 122.23
    2 -15 2 143.43
    2 -15 2 130.82
    2 -15 3 7.33
    -2 -15 -3 4.69
    2 -15 3 3.63
    -2 15 -3 4.72
    -2 15 -4 5.17
    2 -15 4 6.68
    -2 -15 -4 4.35
    -2 -15 -5 1.28
    -2 15 -5 0.5
    2 15 5 0.77
    -2 15 -6 0.31
    2 15 6 -0.4
    -2 -15 -6 0.03
    -2 15 -7 21.74
    -2 -15 -7 19.35
    2 15 7 21.12
    -2 -15 -8 4.64
    -2 15 -8 4.72
    -2 -15 -8 4.32
    -2 15 -9 8.52
    -2 -15 -9 6.96
    -2 -15 -9 7.38
    -2 -15 -10 50
    -2 -15 -10 54.75
    -2 15 -10 56.51
    -2 15 -11 27.55
    2 -15 12 5.02
    -2 15 -12 2.1
    -2 15 -13 3.04
    -2 15 -14 -0.47
    -2 15 -15 0.42
    2 -16 -15 7.54
    2 16 -15 7.8
    2 -16 -14 0.53
    2 16 -14 0.45
    2 16 -13 2.82
    2 -16 -13 -0.45
    2 16 -12 0.56
    2 16 -11 23.14
    2 16 -10 -0.63
    2 16 -9 142.07
    2 16 -8 50.28
    2 16 -7 43.34
    -2 16 7 48.09
    -2 16 6 33.5
    2 -16 -6 27.92
    -2 -16 6 30.25
    2 16 -6 33.2
    2 -16 -5 2.79
    -2 -16 5 5.76
    -2 16 5 6.47
    2 -16 -5 3.61
    2 16 -5 4.98
    -2 -16 4 33.01
    2 -16 -4 29.1
    2 16 -4 32.05
    2 -16 -4 32.81
    2 16 -3 42.44
    2 -16 -3 41.36
    -2 -16 3 39.21
    2 -16 -3 38.31
    2 -16 -2 16.67
    2 -16 -2 21.33
    -2 -16 2 19.09
    2 16 -2 19.46
    -2 -16 1 4.78
    2 16 -1 6.43
    2 -16 -1 7.07
    2 -16 -1 6.63
    -2 16 1 5.08
    2 -16 0 326.82
    2 16 0 334.93
    -2 -16 0 331.8
    -2 16 0 311.22
    2 -16 0 344.22
    -2 -16 -1 0.19
    -2 16 -1 0.55
    2 -16 1 0.55
    2 16 1 0.39
    2 -16 1 0.84
    -2 16 -2 10.96
    2 -16 2 10.69
    -2 -16 -2 13.82
    2 -16 2 12.48
    -2 16 -3 87.3
    2 -16 3 107
    -2 -16 -3 92.69
    -2 16 -4 21.32
    -2 -16 -4 30.43
    -2 16 -5 43.49
    2 16 5 54.7
    -2 -16 -5 45.96
    -2 -16 -6 24.08
    2 16 6 24.46
    -2 16 -6 25.94
    2 16 7 12.99
    -2 -16 -7 7.87
    -2 16 -7 6.67
    -2 -16 -8 60.88
    -2 16 -8 64.74
    -2 16 -9 13.99
    -2 -16 -9 15.76
    -2 -16 -9 13.42
    -2 16 -10 37.59
    -2 -16 -10 38.52
    -2 16 -11 0.93
    2 -16 12 94.46
    -2 16 -12 81.66
    -2 16 -13 -0.09
    -2 16 -14 3.56
    2 17 -15 1.56
    2 -17 -15 1.9
    2 17 -14 8.17
    2 -17 -14 11.29
    2 17 -13 4.25
    2 17 -12 6.2
    2 17 -11 4.7
    2 17 -10 25.46
    2 17 -9 71.36
    2 17 -8 3.46
    -2 17 7 36.1
    2 -17 -7 30.14
    2 17 -7 39.83
    -2 -17 6 27.1
    -2 17 6 25.55
    2 -17 -6 19.64
    2 17 -6 22.35
    -2 -17 5 0.98
    2 -17 -5 1.64
    -2 17 5 1.1
    2 17 -5 1.5
    -2 -17 4 27.48
    2 17 -4 28.41
    2 -17 -4 26.36
    2 -17 -3 3.47
    2 17 -3 0.19
    2 -17 -3 1.12
    -2 -17 3 -0.35
    2 17 -2 -0.2
    2 -17 -2 1.14
    2 -17 -2 0.76
    -2 -17 2 -0.1
    2 17 -1 16.17
    -2 -17 1 18.88
    2 -17 -1 18.69
    2 -17 -1 14.77
    -2 17 1 19.17
    -2 17 0 12.12
    2 -17 0 14.92
    2 -17 0 18.19
    2 17 0 11.75
    -2 -17 0 12.21
    -2 17 -1 1.55
    -2 -17 -1 0.6
    2 -17 1 0.38
    2 17 1 0.76
    2 -17 2 11.43
    -2 17 -2 4.28
    -2 -17 -2 9.45
    -2 -17 -3 0.97
    2 -17 3 1.62
    -2 17 -3 -0.47
    -2 17 -4 35.51
    -2 -17 -4 40.85
    2 17 5 81.47
    -2 -17 -5 85.38
    -2 17 -5 81.94
    -2 -17 -6 3.29
    -2 17 -6 4.46
    2 17 6 5.95
    2 17 7 22.56
    -2 17 -7 24.88
    -2 -17 -7 13.86
    -2 -17 -8 177.76
    -2 17 -8 152.53
    -2 17 -9 1.59
    -2 -17 -9 3.13
    -2 -17 -9 -1.25
    -2 17 -10 3.89
    -2 -17 -10 1.64
    -2 17 -11 5.01
    2 -17 12 3.32
    -2 17 -12 -1.46
    -2 17 -13 9.34
    -2 17 -14 19.33
    2 -18 -15 -1.11
    2 -18 -14 1.14
    2 18 -14 1.81
    2 18 -13 72.58
    2 18 -12 -2.54
    2 18 -11 2.47
    2 18 -10 -1
    2 18 -9 2.84
    2 18 -8 44.35
    2 -18 -7 98.61
    -2 18 7 106.42
    2 18 -7 93.01
    -2 18 6 52.76
    2 -18 -6 53.39
    2 18 -6 52.34
    2 18 -5 1.14
    2 -18 -5 1.9
    -2 -18 5 -0.04
    -2 -18 4 13.93
    2 18 -4 13.53
    2 -18 -4 11.25
    2 18 -3 151.72
    2 -18 -3 142.04
    -2 -18 3 156.2
    2 18 -2 16.3
    2 -18 -2 15.89
    -2 -18 2 18.33
    -2 18 1 -0.68
    2 -18 -1 -0.95
    2 18 -1 0.95
    -2 -18 1 -0.2
    2 -18 0 21.18
    2 18 0 23.67
    -2 -18 0 21.75
    -2 18 0 22.56
    2 -18 1 76.59
    -2 -18 -1 68.58
    2 18 1 72.19
    -2 18 -1 67.33
    2 -18 2 42.74
    -2 -18 -2 35.81
    -2 18 -2 34.95
    -2 -18 -3 5.3
    2 -18 3 6.83
    -2 18 -3 6.37
    -2 -18 -4 -0.82
    -2 18 -4 0.53
    -2 18 -5 57.12
    2 18 5 55.96
    -2 -18 -5 55.81
    -2 18 -6 51.14
    2 18 6 44.57
    -2 -18 -6 49.41
    -2 -18 -7 0.1
    2 18 7 0.69
    -2 -18 -8 279.66
    -2 18 -8 245.03
    -2 -18 -9 6.16
    -2 18 -9 6.94
    -2 18 -10 18.75
    -2 -18 -10 16.62
    -2 18 -11 3.25
    -2 18 -12 62.42
    2 -18 12 62
    -2 18 -13 -2.27
    2 -19 -15 -0.9
    2 19 -14 0.09
    2 -19 -14 -1.99
    2 19 -13 1.49
    2 19 -12 7.09
    2 19 -11 4.38
    2 19 -10 33.45
    2 19 -9 4.36
    -2 19 8 11.03
    2 19 -8 15.75
    2 19 -7 66.78
    -2 19 7 78.21
    2 -19 -7 69.83
    2 19 -6 2.38
    -2 19 6 5.08
    2 -19 -6 1.4
    2 -19 -5 38.55
    2 19 -5 36.93
    2 19 -4 19.23
    -2 -19 4 18.86
    2 -19 -4 20.63
    2 -19 -3 26.74
    -2 -19 3 26.3
    2 19 -3 27.17
    -2 -19 2 32.16
    2 -19 -2 31.72
    2 19 -2 42.09
    -2 19 1 0.34
    2 -19 -1 -0.83
    2 19 -1 0.4
    -2 -19 1 -0.42
    2 -19 0 21.59
    -2 19 0 21.43
    -2 -19 0 20.06
    2 19 0 19.56
    2 19 1 -0.52
    -2 -19 -1 2.24
    -2 19 -1 2.22
    2 -19 1 2.06
    -2 -19 -2 3.52
    2 -19 2 3.45
    -2 19 -2 0.75
    2 -19 3 0.75
    -2 -19 -3 -1.07
    -2 19 -3 1.83
    -2 -19 -4 -0.36
    -2 19 -4 1.99
    -2 19 -5 4.3
    -2 -19 -5 6.24
    2 19 6 265.41
    -2 19 -6 256.08
    -2 -19 -6 253.39
    -2 -19 -7 128.63
    2 19 7 153.95
    -2 19 -7 125.1
    -2 -19 -8 2.34
    -2 19 -8 2.43
    -2 -19 -9 31.27
    -2 19 -9 27.32
    -2 -19 -10 0.43
    -2 19 -10 0.95
    -2 19 -11 1.54
    2 -19 12 0.23
    -2 19 -12 -0.99
    -2 19 -13 -2.4
    2 20 -13 5.6
    2 20 -12 0.53
    2 20 -11 8.24
    2 20 -10 -0.98
    2 20 -9 10.32
    2 20 -8 55.65
    -2 20 8 42.04
    2 -20 -7 87.47
    -2 20 7 102.34
    2 20 -7 103.28
    2 -20 -6 57.83
    -2 20 6 55.52
    2 20 -6 60.26
    2 -20 -5 -0.13
    2 20 -5 0.18
    -2 -20 4 60.25
    2 -20 -4 52.09
    2 20 -4 55.22
    2 20 -3 2.86
    -2 -20 3 2.81
    2 -20 -3 2.93
    2 20 -2 54.42
    2 -20 -2 63.57
    -2 -20 2 56.68
    2 20 -1 5.68
    2 -20 -1 3.55
    -2 20 1 5.4
    -2 -20 1 6.37
    -2 -20 0 61.37
    2 -20 0 67.32
    -2 20 0 61.33
    2 20 0 70.54
    2 -20 1 90.04
    -2 20 -1 87.5
    2 20 1 100.83
    -2 -20 -1 103.06
    -2 20 -2 70.98
    2 -20 2 90
    -2 -20 -2 73.2
    -2 20 -3 0.67
    2 -20 3 3.62
    -2 -20 -3 3.12
    -2 -20 -4 22.56
    -2 20 -4 19.74
    -2 20 -5 110.79
    -2 -20 -5 107.85
    -2 -20 -6 -1.85
    2 20 6 1.44
    -2 20 -7 94.99
    -2 -20 -7 84.5
    -2 -20 -8 37.82
    -2 20 -8 32.98
    -2 20 -9 0.19
    -2 -20 -9 2.21
    -2 20 -10 4.39
    -2 -20 -10 2.48
    -2 20 -11 2.4
    -2 20 -12 4.7
    2 21 -13 4.96
    2 21 -12 9.46
    2 21 -11 10.28
    2 21 -10 6.35
    2 21 -9 37.08
    -2 21 8 3.22
    2 21 -8 6.82
    2 -21 -8 6.26
    2 21 -7 14.55
    -2 21 7 14
    2 -21 -7 12.33
    2 -21 -6 38.97
    2 21 -6 39.26
    -2 21 6 43.04
    2 -21 -5 -0.58
    2 21 -5 0.24
    2 -21 -4 69.99
    2 21 -4 80.89
    2 21 -3 17.5
    -2 -21 3 12.45
    2 -21 -3 13.61
    -2 -21 2 8.06
    2 -21 -2 11.06
    2 21 -2 5.98
    -2 -21 1 26.51
    2 -21 -1 25.19
    -2 21 1 22.35
    2 21 -1 20.91
    2 -21 0 3.05
    -2 21 0 -0.88
    -2 -21 0 3.88
    2 21 0 4.5
    -2 21 -1 2.43
    2 -21 1 6.48
    2 21 1 4.97
    -2 -21 -1 5.53
    -2 -21 -2 1.83
    2 -21 2 1.32
    -2 21 -2 2.92
    2 -21 3 1.48
    -2 21 -3 1.49
    -2 -21 -3 1.65
    -2 -21 -4 34.02
    -2 21 -4 43.02
    -2 -21 -5 42.98
    -2 21 -5 49.54
    -2 21 -6 42.95
    -2 -21 -6 48.97
    -2 21 -7 21.25
    -2 21 -8 11.03
    -2 -21 -8 19.37
    -2 21 -9 4.1
    -2 -21 -9 4.67
    -2 21 -10 3.78
    -2 -21 -10 2.87
    2 -21 11 5.38
    -2 21 -11 2.87
    2 22 -13 2.29
    2 22 -12 52.38
    2 22 -11 4.56
    2 22 -10 1.96
    2 22 -9 22.15
    2 -22 -8 -0.36
    2 22 -8 -2.22
    2 -22 -7 8.76
    2 22 -7 9.96
    -2 22 7 4.81
    2 -22 -6 107.29
    -2 22 6 113.32
    2 22 -6 119.61
    2 -22 -5 2.35
    2 22 -5 1
    2 22 -4 3.23
    2 -22 -4 6.08
    2 -22 -3 3.68
    2 22 -3 2.72
    2 -22 -2 5.2
    -2 -22 2 6.97
    2 22 -2 9.74
    -2 22 1 2.58
    2 22 -1 2.84
    2 -22 -1 2.11
    -2 -22 1 1.48
    2 -22 0 25.66
    -2 22 0 32.27
    2 22 0 30.27
    -2 -22 0 30.34
    2 -22 1 7.88
    -2 -22 -1 6.17
    2 22 1 4.03
    -2 22 -1 4.51
    -2 -22 -2 8.87
    2 -22 2 6.92
    -2 22 -2 5.4
    2 -22 3 12.43
    -2 22 -3 12.59
    -2 -22 -3 9.74
    -2 -22 -4 7.68
    -2 22 -4 4.41
    -2 -22 -5 6.14
    -2 22 -5 6.92
    -2 22 -6 81.23
    -2 22 -7 -1.51
    -2 22 -8 -1.22
    -2 -22 -8 0.63
    -2 -22 -9 140.96
    -2 22 -9 145.73
    -2 22 -10 29.1
    -2 -22 -10 30.99
    -2 22 -11 47.04
    2 -22 11 52.5
    2 23 -12 2.37
    2 23 -11 8.97
    2 23 -10 43.74
    2 23 -9 2.31
    2 23 -8 5.44
    2 -23 -8 8.78
    2 23 -7 27.49
    2 -23 -7 29.82
    -2 23 7 27.03
    2 -23 -6 18.29
    -2 23 6 19.56
    2 23 -6 22.16
    2 23 -5 0.8
    2 -23 -5 0.68
    2 -23 -4 53.43
    2 23 -4 55.2
    2 23 -3 33.22
    2 -23 -3 37.45
    2 -23 -2 34.98
    2 23 -2 29.66
    2 -23 -1 2.71
    -2 23 1 4.71
    2 23 -1 3.48
    2 -23 0 0.3
    2 23 0 0.78
    -2 23 0 -1.82
    -2 -23 0 1.55
    2 -23 1 20.18
    -2 -23 -1 23.92
    2 23 1 23.6
    -2 23 -1 23.93
    -2 -23 -2 10.1
    2 -23 2 5.03
    -2 23 -2 5.55
    -2 -23 -3 3
    2 -23 3 4.36
    -2 23 -3 -0.38
    -2 23 -4 7.37
    2 -23 4 11.42
    -2 -23 -4 9.96
    -2 23 -5 4.22
    -2 23 -6 42.4
    -2 23 -7 33.23
    -2 23 -8 0.69
    -2 -23 -8 1.25
    -2 23 -9 6.52
    -2 -23 -9 0.79
    -2 23 -10 18.18
    2 -23 10 26.44
    -2 -23 -10 20.74
    2 -23 11 59.47
    2 24 -11 0.69
    2 24 -10 6.24
    2 24 -9 29.01
    2 -24 -8 0.06
    2 24 -8 0.63
    2 24 -7 37.72
    2 -24 -7 32.07
    -2 24 6 34.99
    2 -24 -6 36.75
    2 24 -6 38.89
    2 24 -5 14.75
    2 -24 -5 29.28
    2 24 -4 31.62
    2 -24 -4 36.51
    2 -24 -3 31.42
    2 24 -3 33
    2 24 -2 3.65
    2 -24 -2 3.91
    2 -24 -1 17.95
    2 24 -1 29.56
    -2 24 1 23.94
    2 -24 0 7.95
    -2 24 0 5.48
    2 24 0 2.1
    2 -24 1 8.03
    -2 -24 -1 15.92
    -2 24 -1 12.71
    2 24 1 15.54
    -2 -24 -2 4.8
    2 -24 2 4.86
    -2 24 -2 8.2
    -2 -24 -3 22.68
    2 -24 3 31.93
    -2 24 -3 28.23
    2 -24 4 2.15
    -2 24 -4 0.02
    2 -24 5 12.86
    -2 24 -5 12.33
    -2 24 -6 4.01
    -2 24 -7 8.29
    -2 24 -8 16.48
    -2 -24 -8 13.37
    -2 24 -9 16.28
    -2 -24 -9 20.55
    2 -24 9 18.57
    2 -24 10 1.64
    2 -24 11 2.95
    2 25 -11 0.34
    2 25 -10 6.17
    2 25 -9 16.29
    2 25 -8 18.81
    2 -25 -8 24.22
    2 -25 -7 18.48
    2 25 -7 18.71
    2 25 -6 37.64
    2 -25 -6 43.74
    -2 25 6 46.76
    2 25 -5 0.73
    2 -25 -5 1.25
    2 25 -4 6.88
    2 -25 -4 6.95
    2 -25 -3 7.13
    2 25 -3 7.62
    2 -25 -2 1.16
    2 25 -2 3.63
    2 -25 -1 23.91
    -2 25 1 16.21
    2 25 -1 14.95
    2 -25 0 21.4
    -2 25 0 21.56
    2 25 0 18.54
    2 25 1 1.53
    -2 25 -1 -0.42
    2 -25 1 1.84
    2 -25 2 5.49
    -2 25 -2 12.43
    2 -25 3 33.77
    -2 25 -3 33.51
    2 -25 4 25.24
    -2 25 -4 23.72
    2 -25 5 7.22
    -2 25 -5 13.59
    2 -25 6 1.06
    -2 25 -6 3.37
    2 -25 7 3.44
    -2 25 -7 2.97
    -2 25 -8 4.98
    2 -25 8 4.84
    -2 -25 -8 4.18
    -2 25 -9 0.39
    -2 -25 -9 1.28
    2 -25 9 4.39
    2 -25 10 8.51
    2 -25 11 12.93
    2 26 -10 3.07
    2 26 -9 7.06
    2 26 -8 -0.82
    2 -26 -8 -1.44
    2 -26 -7 5.58
    2 26 -7 2.68
    2 26 -6 26.62
    2 -26 -6 25.34
    2 26 -5 4.26
    2 -26 -5 3.57
    2 -26 -4 0.74
    2 26 -4 6.51
    2 -26 -3 7.28
    2 26 -3 4.54
    2 26 -2 16.72
    2 -26 -2 16.05
    -2 26 1 1.67
    2 -26 -1 0.24
    2 26 -1 2.09
    -2 26 0 4.13
    2 26 0 4.26
    2 -26 0 4.09
    2 -26 1 18.1
    -2 26 -1 6.69
    2 26 1 13.72
    -2 26 -2 0.92
    2 -26 2 3.09
    2 -26 3 1.99
    -2 26 -3 1.33
    2 -26 4 48.47
    -2 26 -4 50
    2 -26 5 28.27
    -2 26 -5 21.08
    2 -26 6 8.51
    -2 26 -6 9.02
    2 -26 7 4.85
    -2 26 -7 5.72
    2 -26 8 2.5
    -2 -26 -8 1.12
    -2 26 -8 4.79
    2 -26 9 1.49
    -2 -26 -9 -0.54
    2 -26 10 22.37
    2 -26 11 6.56
    2 27 -10 4.06
    2 27 -9 22.63
    2 -27 -8 1.45
    2 27 -8 1.53
    2 -27 -7 38.66
    2 27 -7 34.22
    2 27 -6 59.55
    2 -27 -6 64.97
    2 27 -5 37.3
    2 -27 -5 30.68
    2 -27 -4 40.26
    2 27 -4 58.08
    2 -27 -3 37.88
    2 27 -3 37.96
    2 27 -2 0.94
    2 -27 -2 1
    2 -27 -1 4.74
    2 27 -1 2.24
    2 -27 0 1.59
    2 27 0 2.58
    -2 27 0 -0.69
    2 -27 1 1.77
    -2 27 -1 1.55
    -2 27 -2 6.42
    2 -27 2 1.55
    2 -27 3 16.99
    -2 27 -3 19.21
    2 -27 4 25.66
    -2 27 -4 34.82
    2 -27 5 12.17
    -2 27 -5 22.08
    2 -27 6 25.44
    -2 27 -6 26.75
    2 -27 7 40.07
    -2 27 -7 44.77
    -2 -27 -8 40.62
    2 -27 8 33.33
    2 -27 9 5.55
    -2 -27 -9 1.89
    2 -27 10 44.75
    2 28 -9 22.16
    2 28 -8 1.19
    2 -28 -8 8.14
    2 28 -7 25.48
    2 -28 -7 20.36
    2 28 -6 29.87
    2 -28 -6 35.88
    2 28 -5 150.46
    2 -28 -5 144.72
    2 28 -4 7.54
    2 -28 -4 10.69
    2 -28 -3 100.95
    2 28 -3 103.3
    2 28 -2 9.55
    2 -28 -2 2.21
    2 -28 -1 2.63
    2 28 -1 1.69
    2 -28 0 24.33
    -2 28 0 23.87
    2 28 0 19.74
    2 -28 1 -0.18
    -2 28 -1 -4.32
    -2 28 -2 1.3
    2 -28 2 2.13
    2 -28 3 3.26
    -2 28 -3 3.77
    2 -28 4 0.56
    -2 28 -4 0.01
    -2 28 -5 0.32
    2 -28 5 2.6
    2 -28 6 24.88
    2 -28 7 0.55
    -2 -28 -7 -0.84
    2 -28 8 5.07
    -2 -28 -8 2.84
    2 -28 9 12.85
    2 29 -8 2.73
    2 29 -7 19.63
    2 -29 -7 23.59
    2 -29 -6 5.1
    2 29 -6 2.85
    2 -29 -5 68.61
    2 29 -5 81.4
    2 -29 -4 6.71
    2 29 -4 9.05
    2 -29 -3 10.41
    2 29 -3 7.02
    2 29 -2 13.48
    2 -29 -2 9.94
    2 29 -1 -0.17
    2 -29 -1 3.1
    2 -29 0 42.67
    -2 29 0 43.09
    2 29 0 40.42
    2 -29 1 2.17
    -2 29 -1 -3.23
    2 -29 2 1.99
    -2 29 -2 16.4
    2 -29 3 8.14
    -2 29 -3 7.73
    2 -29 4 29.37
    -2 29 -4 35.49
    2 -29 5 4.9
    2 -29 6 38
    2 -29 7 2.52
    -2 -29 -7 -0.24
    -2 -29 -8 10.56
    2 30 -7 -2.11
    2 30 -6 6.38
    2 30 -5 6.99
    2 30 -4 5.39
    2 -30 -3 2.53
    2 30 -3 7.01
    2 -30 -2 -0.63
    2 30 -2 4.76
    2 30 -1 4.49
    2 -30 -1 2.98
    2 -30 0 3.15
    -2 30 0 2.27
    2 30 0 2.29
    2 -30 1 12.76
    -2 30 -1 15.53
    2 -30 2 2.69
    -2 30 -2 3.39
    -2 -30 -7 24.35
    -2 -30 -8 6.96
    2 31 -6 16.7
    2 31 -5 4.64
    2 31 -4 3.64
    2 31 -3 1.65
    2 31 -2 22.33
    2 31 -1 1.09
    2 31 0 10.35
    2 32 -5 29.55
    2 32 -4 5.79
    2 32 -3 -2.63
    2 32 -2 17.04
    2 32 -1 3.43
    2 33 -4 7.66
    2 33 -3 13.27
    2 33 -2 -0.56
    3 0 -17 6.85
    3 0 -16 -0.34
    3 0 -15 109.2
    3 0 -14 -0.19
    3 0 -13 -0.25
    3 0 -12 -0.43
    3 0 -11 110.44
    3 0 -10 0.32
    -3 0 9 25.77
    3 0 -9 31.92
    3 0 -8 -0.36
    -3 0 8 0.25
    -3 0 7 618.17
    3 0 -7 602.68
    3 0 -6 -0.88
    3 0 -5 288.27
    3 0 -5 283.64
    3 0 -4 -0.22
    3 0 -4 0.39
    3 0 -3 4.42
    3 0 -2 -0.39
    3 0 -1 -0.37
    -3 0 1 0.87
    -3 0 1 -0.5
    3 0 0 0.3
    -3 0 0 -0.43
    -3 0 0 1.55
    3 0 0 -0.46
    3 0 1 38.17
    -3 0 -1 42.16
    3 0 1 37.54
    3 0 2 0.08
    -3 0 -2 0.07
    -3 0 -2 0.09
    3 0 2 -0.52
    -3 0 -3 25.33
    3 0 3 21.57
    -3 0 -3 20.91
    3 0 3 21.47
    -3 0 -4 0.12
    -3 0 -4 0.3
    3 0 4 -0.13
    3 0 4 -0.01
    -3 0 -5 68.89
    -3 0 -5 72.22
    3 0 5 72.8
    -3 0 -5 70.81
    3 0 5 69.4
    -3 0 -6 -0.32
    3 0 6 0.05
    -3 0 -6 0.37
    -3 0 -7 13.39
    -3 0 -7 16.65
    -3 0 -8 0.13
    -3 0 -8 0.46
    -3 0 -9 151.18
    -3 0 -9 159.54
    -3 0 -10 0.49
    -3 0 -10 1.24
    -3 0 -11 13.05
    -3 0 -11 13.65
    -3 0 -12 -2.53
    -3 0 -12 0.33
    -3 0 -13 11.07
    -3 0 -13 12.4
    -3 0 -14 -0.41
    -3 0 -14 0.91
    -3 0 -15 1.46
    -3 0 -15 1
    -3 0 -16 -1.78
    3 -1 -17 9.67
    3 1 -17 10.86
    3 1 -17 5.85
    3 1 -16 2.08
    3 -1 -16 2.05
    3 1 -15 1.75
    3 -1 -15 -0.57
    3 1 -14 78.39
    3 -1 -14 73.95
    3 1 -13 139.67
    3 -1 -13 140.41
    3 -1 -12 219.96
    3 1 -12 216.56
    3 -1 -11 13.83
    3 1 -11 13.36
    3 -1 -10 11.17
    -3 -1 10 9.24
    3 1 -10 14.31
    3 -1 -9 4.7
    -3 -1 9 7.25
    3 1 -9 5.27
    3 1 -8 3.49
    3 -1 -8 5.81
    -3 -1 8 4.36
    3 1 -7 4.73
    3 -1 -7 3.8
    -3 -1 7 5.69
    3 -1 -6 24.38
    3 -1 -6 30.64
    3 1 -6 26.2
    3 1 -5 170.53
    3 -1 -5 174.18
    3 -1 -5 163.85
    3 1 -4 9.67
    3 -1 -4 9.76
    3 1 -4 8.51
    3 -1 -4 7.77
    3 1 -3 10.45
    3 -1 -3 9.29
    3 -1 -3 11.9
    3 1 -2 13.48
    3 -1 -2 11.71
    -3 1 2 11.22
    3 1 -1 13.23
    -3 -1 1 12.8
    -3 1 1 10.85
    3 -1 -1 13.23
    3 -1 -1 13.72
    -3 -1 0 26.56
    -3 1 0 30.25
    3 -1 0 28.91
    -3 -1 0 22.78
    3 1 0 30.27
    3 1 0 31.18
    3 -1 0 33.6
    -3 1 -1 11.81
    3 1 1 10.23
    3 -1 1 16.34
    3 -1 1 13.5
    -3 -1 -1 10.7
    -3 -1 -1 13.93
    3 1 1 11.88
    -3 -1 -2 16.25
    3 1 2 16.1
    -3 -1 -2 19.53
    3 -1 2 17.99
    -3 -1 -2 16.51
    -3 1 -2 16.17
    -3 1 -2 17.52
    3 1 2 23.51
    3 1 2 13.52
    3 -1 2 17.85
    -3 -1 -3 38.86
    3 -1 3 37.35
    -3 1 -3 39.55
    -3 1 -3 25.59
    3 1 3 35.5
    3 1 3 42.61
    -3 -1 -3 32.97
    3 -1 3 41.94
    3 -1 4 2.01
    -3 -1 -4 1.99
    -3 1 -4 1.99
    -3 1 -4 1.25
    3 -1 4 1.02
    -3 -1 -4 0.49
    -3 1 -4 1.22
    3 1 4 0.88
    3 1 4 1.61
    -3 -1 -5 102.95
    3 -1 5 102.44
    -3 1 -5 105.81
    -3 1 -5 106.39
    -3 1 -5 103.06
    -3 -1 -5 109.39
    3 1 5 108.64
    -3 -1 -5 104.57
    3 -1 5 100.48
    -3 -1 -6 14.6
    -3 1 -6 17.12
    -3 -1 -6 14.07
    -3 1 -6 11.35
    3 -1 6 12.27
    3 -1 6 13.69
    -3 -1 -6 11.79
    -3 1 -7 1.92
    -3 -1 -7 0.97
    -3 1 -7 1.24
    -3 -1 -7 1.89
    -3 -1 -8 -0.3
    -3 -1 -8 0.71
    -3 1 -8 0.07
    -3 1 -8 -0.31
    -3 -1 -9 5.15
    -3 1 -9 5.35
    -3 -1 -9 7.87
    -3 1 -9 6.19
    -3 1 -10 212.32
    -3 -1 -10 223.51
    -3 -1 -10 217.63
    -3 1 -10 213.38
    -3 1 -11 47.51
    -3 -1 -11 47.75
    -3 1 -11 50.35
    -3 -1 -11 46.21
    -3 1 -12 23.03
    -3 -1 -12 28.74
    -3 -1 -12 31.26
    -3 1 -12 26.44
    -3 1 -13 10.16
    -3 -1 -13 10.86
    -3 -1 -13 7.67
    -3 1 -13 6.97
    -3 1 -14 0.9
    -3 -1 -14 0.01
    -3 1 -14 0.27
    -3 -1 -14 0.13
    -3 1 -15 15.11
    -3 -1 -15 22.26
    -3 1 -15 11.17
    -3 1 -16 -2.38
    3 2 -17 2.55
    3 -2 -17 2.68
    3 2 -16 11.86
    3 -2 -16 9.3
    3 2 -16 8.81
    3 2 -15 12.44
    3 -2 -15 13.98
    3 2 -14 0.17
    3 -2 -14 -0.22
    3 2 -13 47.82
    3 -2 -13 52.21
    -3 -2 12 122.62
    3 2 -12 107.86
    3 -2 -12 118.48
    3 -2 -11 2.44
    -3 -2 11 2.88
    3 2 -11 2.6
    3 -2 -10 11.74
    -3 -2 10 22.28
    3 2 -10 18.13
    3 -2 -9 5.47
    -3 -2 9 5.79
    3 2 -9 4.96
    3 -2 -8 4.09
    -3 -2 8 3.92
    3 -2 -8 5.11
    3 2 -8 6.98
    3 -2 -7 1.29
    3 -2 -7 2.15
    -3 -2 7 3.22
    3 2 -7 1.67
    3 -2 -6 109.99
    3 2 -6 111.57
    3 -2 -6 113.7
    3 -2 -5 53.51
    3 2 -5 57.5
    3 -2 -5 56.75
    3 -2 -4 48.62
    3 2 -4 47.18
    3 -2 -4 45.29
    3 -2 -3 28.91
    3 2 -3 30.36
    3 -2 -3 28.31
    3 2 -2 17.13
    3 -2 -2 14.23
    -3 2 2 15.66
    3 2 -1 329.96
    -3 2 1 329.83
    3 -2 -1 329.21
    -3 -2 1 323.87
    3 -2 -1 332.76
    3 -2 0 11.96
    -3 2 0 10.78
    3 2 0 10.83
    3 -2 0 9.17
    3 2 0 10.29
    -3 -2 0 10.91
    3 -2 1 80.86
    -3 2 -1 77.76
    3 2 1 75.63
    -3 -2 -1 75.52
    -3 -2 -1 74.71
    -3 2 -1 79.08
    3 2 1 78.92
    3 -2 1 83.17
    -3 2 -2 117.42
    -3 -2 -2 111.58
    -3 -2 -2 119.29
    -3 2 -2 118.11
    3 2 2 109.9
    3 2 2 119.93
    3 -2 2 118.73
    3 2 2 112.56
    3 -2 2 117.35
    3 2 3 7.68
    3 -2 3 7.48
    -3 2 -3 6.92
    -3 -2 -3 7.1
    -3 2 -3 10.06
    -3 -2 -3 7.87
    3 2 3 7.46
    -3 -2 -3 8.91
    3 -2 3 7.13
    3 2 3 8.82
    -3 2 -3 11.1
    3 -2 4 2.55
    -3 -2 -4 3.34
    -3 2 -4 2.79
    3 -2 4 0.59
    -3 2 -4 2.48
    -3 -2 -4 1.47
    -3 2 -4 3.01
    3 2 4 1.33
    -3 -2 -5 175.17
    -3 2 -5 180.79
    -3 2 -5 164.19
    -3 -2 -5 182.35
    3 -2 5 169.66
    3 -2 5 173.19
    3 -2 6 149.04
    -3 -2 -6 129.66
    -3 -2 -6 129.86
    -3 2 -6 144.89
    3 -2 6 137.14
    -3 -2 -6 142.39
    -3 2 -6 144.14
    -3 -2 -7 37.28
    3 -2 7 28.99
    -3 2 -7 34.41
    -3 -2 -7 33.58
    -3 2 -7 40.81
    -3 -2 -8 0.4
    -3 -2 -8 1.75
    -3 2 -8 -0.44
    -3 2 -8 0.43
    -3 -2 -9 0.36
    -3 2 -9 0.55
    -3 -2 -9 0.3
    -3 2 -9 0.94
    -3 -2 -10 0.21
    -3 -2 -10 2.35
    -3 2 -10 -0.43
    -3 2 -10 0.09
    -3 2 -11 45.62
    -3 -2 -11 51.93
    -3 2 -11 46.23
    -3 -2 -11 39.23
    -3 2 -12 15.07
    -3 2 -12 11.41
    -3 -2 -12 15.27
    -3 -2 -12 13.81
    -3 2 -13 5.91
    -3 -2 -13 3.45
    -3 2 -13 4.91
    -3 -2 -13 6.14
    -3 2 -14 1.39
    -3 -2 -14 -0.4
    -3 2 -14 0.65
    -3 -2 -14 -0.58
    -3 2 -15 26.15
    -3 -2 -15 23.71
    -3 2 -15 14.12
    -3 2 -16 2.75
    3 3 -17 3.37
    3 -3 -17 3.39
    3 3 -16 6.77
    3 -3 -16 5.55
    3 3 -15 2.06
    3 -3 -15 0.23
    3 3 -14 11.55
    3 -3 -14 10.5
    3 3 -13 37.96
    3 -3 -13 38.25
    3 -3 -12 34.37
    -3 -3 12 44.67
    3 3 -12 35.27
    3 -3 -11 -0.59
    3 -3 -11 0.49
    -3 -3 11 -0.43
    3 3 -11 1.25
    3 -3 -10 7.07
    3 -3 -10 11.24
    3 3 -10 11.27
    -3 -3 10 7.56
    -3 -3 9 192.95
    3 -3 -9 186.57
    3 3 -9 188.19
    3 -3 -9 195.07
    3 -3 -8 33.77
    3 3 -8 36.09
    3 -3 -8 35.51
    -3 -3 8 42.56
    3 -3 -7 24.19
    3 -3 -7 31.06
    -3 -3 7 32.72
    3 3 -7 31.41
    3 -3 -6 0.27
    3 -3 -6 2.01
    3 3 -6 2.23
    3 -3 -5 155.76
    3 3 -5 151.03
    3 -3 -5 161.78
    3 -3 -4 99.3
    3 -3 -4 86.07
    3 3 -4 92.31
    3 -3 -3 256.26
    3 -3 -3 235.69
    3 3 -3 251.11
    3 -3 -2 66.36
    3 -3 -2 68.49
    -3 3 2 71.36
    3 -3 -2 66.21
    3 3 -2 70.88
    3 -3 -1 0.66
    -3 3 1 1.38
    3 -3 -1 1.09
    -3 -3 1 1.91
    3 3 -1 1.18
    3 -3 0 255.84
    3 3 0 249.67
    3 -3 0 255.28
    3 3 0 258.19
    -3 3 0 247.11
    -3 -3 0 245.87
    3 -3 1 367.18
    3 3 1 332.47
    -3 3 -1 342.96
    -3 3 -1 360.27
    3 -3 1 359.74
    3 3 1 344.41
    3 3 1 371.81
    -3 -3 -1 348.65
    3 -3 2 173.7
    -3 3 -2 170
    -3 -3 -2 176.05
    3 3 2 167.92
    -3 3 -2 181.61
    -3 3 -2 172.3
    3 3 2 184.43
    3 -3 2 175.98
    -3 -3 -2 179.92
    3 3 3 12.88
    3 -3 3 10.08
    -3 -3 -3 13.26
    3 -3 3 12.8
    -3 -3 -3 13.14
    -3 3 -3 16.68
    3 3 3 14.17
    -3 3 -3 12.86
    -3 -3 -3 11.59
    -3 3 -3 13.52
    3 -3 4 58.04
    -3 -3 -4 52
    -3 3 -4 53.18
    -3 3 -4 53
    3 -3 4 49.44
    -3 -3 -4 50.69
    -3 3 -4 56
    -3 -3 -4 56.22
    3 -3 5 32.3
    -3 -3 -5 31.66
    -3 3 -5 39.92
    -3 3 -5 35.35
    -3 -3 -5 36.27
    3 -3 5 39.88
    3 -3 6 138.47
    -3 -3 -6 133.26
    -3 3 -6 125.27
    -3 3 -6 134.25
    3 -3 6 119.67
    -3 -3 -6 126.78
    -3 -3 -7 97.66
    -3 -3 -7 104.09
    3 -3 7 94.51
    -3 3 -7 100.92
    -3 3 -7 100.35
    -3 -3 -8 -0.28
    -3 3 -8 1.38
    -3 3 -8 1.2
    -3 -3 -8 -0.4
    -3 -3 -9 -0.02
    -3 3 -9 2.21
    -3 3 -9 2.44
    -3 -3 -9 0.84
    -3 3 -10 54.42
    -3 -3 -10 47.33
    -3 -3 -10 48.39
    -3 3 -10 52.2
    -3 -3 -11 4.37
    -3 -3 -11 4.72
    -3 3 -11 5.78
    -3 3 -11 4.36
    -3 -3 -12 6.06
    -3 3 -12 3.86
    -3 3 -12 5.74
    -3 -3 -12 4.19
    -3 -3 -13 8.29
    -3 -3 -13 4.53
    -3 3 -13 6.97
    -3 3 -13 6.75
    -3 -3 -14 5.48
    -3 3 -14 5.26
    -3 -3 -14 -0.02
    -3 3 -14 4.43
    -3 3 -15 8.53
    -3 -3 -15 12.33
    -3 3 -15 9.94
    -3 3 -16 0.02
    3 4 -17 9.36
    3 -4 -17 4.13
    3 4 -16 17.09
    3 -4 -16 15.43
    3 4 -15 1.17
    3 -4 -15 0.69
    3 4 -14 48.72
    3 -4 -14 38.36
    3 4 -14 42.02
    3 -4 -13 7.56
    3 -4 -13 4.35
    3 4 -13 4.82
    3 -4 -12 1.81
    3 -4 -12 2.29
    3 4 -12 5.37
    3 -4 -11 -0.03
    -3 -4 11 1.54
    3 -4 -11 1.4
    3 4 -11 -0.43
    3 -4 -10 -0.55
    3 -4 -10 -0.58
    -3 -4 10 1.2
    3 4 -10 -0.11
    3 -4 -9 7.87
    -3 -4 9 8.43
    3 -4 -9 8.47
    3 4 -9 9.55
    -3 -4 8 -0.59
    3 -4 -8 0.76
    3 -4 -8 1.45
    3 4 -8 0.65
    3 -4 -7 84.02
    3 4 -7 87.44
    -3 -4 7 79.29
    3 -4 -7 84.06
    3 -4 -6 56.93
    3 -4 -6 58.66
    3 4 -6 59.51
    3 -4 -5 92.2
    3 -4 -5 89.43
    3 4 -5 80.76
    3 -4 -4 24.96
    3 -4 -4 23.87
    3 4 -4 21.14
    3 -4 -3 19.94
    -3 4 3 23.19
    3 -4 -3 17.26
    3 4 -3 17.52
    3 -4 -2 83.31
    -3 4 2 83.42
    3 -4 -2 79.47
    3 -4 -2 90.19
    3 4 -2 79.18
    3 -4 -1 63.68
    -3 4 1 69.98
    3 4 -1 66.01
    3 -4 -1 61.17
    -3 -4 1 62.17
    -3 4 0 106.95
    3 -4 0 111.39
    3 4 0 113.79
    -3 4 0 109.28
    -3 -4 0 104.15
    -3 4 -1 18.09
    3 -4 1 23.15
    -3 4 -1 22.12
    -3 4 -1 23.43
    3 4 1 18.64
    3 4 1 23.18
    -3 -4 -1 22.43
    -3 -4 -2 12.52
    -3 4 -2 15.21
    -3 4 -2 14.64
    3 4 2 14.51
    3 -4 2 15.06
    3 4 2 17.24
    -3 4 -2 15.31
    3 -4 3 230.82
    -3 4 -3 223.69
    3 4 3 215.51
    -3 4 -3 251.41
    -3 4 -3 224.7
    -3 -4 -3 220.48
    -3 -4 -3 215.42
    -3 -4 -4 319.74
    3 -4 4 327.12
    -3 4 -4 323.84
    -3 -4 -4 309.31
    -3 4 -4 325.51
    -3 -4 -4 320.97
    -3 -4 -5 97.81
    3 -4 5 100.03
    -3 -4 -5 90.16
    -3 4 -5 98.23
    3 -4 5 100.37
    -3 -4 -5 94.4
    -3 4 -5 102.74
    -3 -4 -6 31.03
    3 -4 6 27.7
    -3 -4 -6 29.57
    -3 4 -6 35.02
    -3 4 -6 28.32
    -3 -4 -7 15.09
    -3 -4 -7 10.76
    -3 4 -7 17.36
    3 -4 7 13.36
    -3 -4 -8 18.79
    -3 -4 -8 15.64
    -3 4 -8 18.76
    3 -4 8 12.8
    -3 -4 -9 3.45
    -3 -4 -9 2.48
    -3 4 -9 3.4
    -3 -4 -10 16.64
    -3 -4 -10 25.77
    -3 4 -10 24.92
    -3 -4 -11 1.24
    -3 -4 -11 1.58
    -3 4 -11 1.14
    -3 -4 -12 0
    -3 4 -12 3.54
    -3 4 -12 1.06
    -3 -4 -12 1.44
    -3 -4 -13 6.45
    -3 -4 -13 3.99
    -3 4 -13 7.48
    -3 4 -13 5.27
    -3 -4 -14 3.19
    -3 4 -14 4.47
    -3 4 -14 5.14
    -3 4 -15 23.48
    -3 4 -15 30.47
    -3 4 -16 -0.65
    -3 4 -16 0.04
    -3 4 -17 7.16
    3 5 -17 0.87
    3 -5 -17 -1.29
    3 5 -16 3.66
    3 -5 -16 13.11
    3 5 -15 17.5
    3 -5 -15 17.47
    3 5 -14 95.38
    3 -5 -14 97.21
    3 5 -13 122.41
    3 -5 -13 106.82
    3 5 -13 107.24
    3 -5 -13 106.74
    3 -5 -12 196.98
    3 5 -12 203.92
    3 -5 -12 175.01
    3 5 -12 198.15
    3 5 -11 115.56
    3 -5 -11 107.1
    3 -5 -11 110.65
    -3 -5 11 130.43
    3 -5 -10 -0.1
    -3 -5 10 0.15
    3 -5 -10 0.24
    3 5 -10 0.19
    -3 -5 9 3.47
    3 -5 -9 2.38
    3 5 -9 3.82
    3 -5 -9 4.89
    3 5 -8 71.4
    3 -5 -8 75.89
    -3 -5 8 82.36
    3 -5 -8 79.64
    3 -5 -7 85.34
    3 -5 -7 82.92
    3 5 -7 79.18
    -3 -5 7 79.71
    3 -5 -6 15.67
    3 -5 -6 13.86
    3 5 -6 18.97
    3 -5 -5 45.07
    3 -5 -5 52.27
    3 5 -5 52.35
    3 -5 -4 21.68
    3 -5 -4 24.21
    -3 5 4 20.98
    3 5 -4 23.92
    3 -5 -3 183.73
    3 -5 -3 191.08
    -3 5 3 162.11
    3 5 -3 190.75
    3 -5 -2 109.64
    3 5 -2 103.31
    -3 5 2 112.9
    -3 5 1 43.96
    -3 5 1 41.67
    3 -5 -1 44.72
    3 5 -1 49.92
    -3 -5 1 47.57
    -3 -5 0 1.72
    3 5 0 1.22
    -3 5 0 2.8
    3 5 0 1.77
    -3 5 0 -0.21
    3 -5 0 2.47
    3 5 1 19.64
    -3 5 -1 23.27
    3 -5 1 20.88
    3 5 1 24.45
    -3 5 -1 22.09
    -3 5 -1 21.28
    -3 -5 -1 20.3
    -3 5 -2 25.78
    -3 5 -2 25.99
    -3 5 -2 28.18
    3 5 2 25.89
    3 -5 2 22.38
    -3 -5 -2 23.84
    3 -5 3 152.73
    -3 5 -3 164.23
    -3 5 -3 148.81
    3 5 3 155.64
    -3 5 -3 155.94
    -3 -5 -3 160.64
    -3 -5 -4 32.68
    3 -5 4 36.58
    -3 5 -4 39.63
    -3 5 -4 31.39
    -3 -5 -4 37.54
    -3 5 -5 1.53
    -3 -5 -5 1.78
    -3 -5 -5 1.67
    -3 -5 -5 1.85
    -3 -5 -6 -0.23
    -3 5 -6 -0.03
    -3 -5 -6 -0.87
    -3 -5 -6 0.02
    -3 -5 -7 29.99
    -3 -5 -7 26.68
    -3 5 -7 28.52
    3 -5 7 30.29
    3 -5 8 64.05
    -3 -5 -8 68.07
    -3 -5 -8 66.53
    3 -5 8 72.81
    -3 5 -8 65.56
    -3 -5 -9 14.79
    -3 -5 -9 11.61
    -3 5 -9 13.04
    -3 -5 -10 92.63
    -3 -5 -10 90.41
    -3 5 -10 88.76
    -3 -5 -11 44.5
    -3 -5 -11 48.95
    -3 5 -11 51.48
    -3 -5 -12 38.68
    -3 -5 -12 37.84
    -3 5 -12 35.49
    -3 -5 -13 8.73
    -3 -5 -13 13.97
    -3 5 -13 8.96
    -3 -5 -14 6.06
    -3 5 -14 6.15
    -3 5 -14 2.26
    -3 5 -15 7.7
    -3 5 -15 3.46
    -3 5 -16 5.2
    -3 5 -16 0.74
    -3 5 -17 4.04
    3 6 -17 -0.99
    3 -6 -17 -0.07
    3 6 -16 -0.28
    3 -6 -16 0.69
    3 -6 -15 2.01
    3 6 -15 5.52
    3 -6 -14 39.47
    3 6 -14 46.04
    3 -6 -13 38.02
    3 -6 -13 42.82
    3 6 -13 38.83
    3 -6 -12 263.2
    3 6 -12 293.16
    3 -6 -12 262.83
    3 6 -11 3.71
    3 -6 -11 1.46
    -3 6 11 4.38
    3 -6 -11 6.33
    3 6 -11 3.12
    -3 6 10 38.63
    3 -6 -10 39.27
    3 6 -10 35.38
    3 6 -10 40.34
    -3 -6 10 41
    3 -6 -10 41.43
    3 -6 -9 72.63
    -3 6 9 67.66
    3 6 -9 64.35
    -3 -6 9 65.98
    3 -6 -9 64.18
    3 -6 -8 88.79
    3 -6 -8 89.9
    3 6 -8 92.78
    -3 -6 8 99.39
    3 -6 -7 49.57
    3 -6 -7 56.85
    3 6 -7 53.56
    -3 -6 7 58.04
    3 -6 -6 250.3
    3 -6 -6 250.85
    3 6 -6 259.33
    3 -6 -5 55.82
    3 -6 -5 49.64
    3 6 -5 57.43
    -3 6 4 15.27
    3 6 -4 16.29
    3 -6 -4 16.27
    -3 6 3 77.35
    3 6 -3 82.46
    -3 6 2 20.46
    3 -6 -2 16.65
    3 6 -2 19.83
    3 6 -2 16.8
    -3 -6 1 1.29
    -3 6 1 0.45
    3 6 -1 0.21
    -3 6 1 1.56
    3 6 -1 2.42
    3 -6 -1 2.1
    3 6 0 54.23
    -3 6 0 56.88
    3 -6 0 55.19
    3 6 0 55.12
    -3 -6 0 57.21
    -3 6 0 61.54
    -3 6 0 59.04
    -3 -6 -1 5.38
    3 -6 1 9.38
    -3 6 -1 4.33
    3 6 1 5.59
    -3 6 -1 6.14
    -3 6 -1 4.3
    3 6 2 24.24
    3 -6 2 24.72
    -3 6 -2 26.76
    -3 6 -2 22.22
    -3 -6 -2 22.24
    -3 6 -2 22.69
    3 -6 3 47.76
    3 6 3 49.43
    -3 6 -3 58.27
    -3 -6 -3 42.96
    -3 -6 -4 75.21
    -3 6 -4 82.28
    -3 6 -5 53.04
    -3 -6 -5 59.54
    -3 -6 -5 43.21
    -3 -6 -6 533.33
    3 -6 6 543.09
    -3 6 -6 514.84
    -3 -6 -6 504.65
    -3 -6 -6 561.81
    3 -6 7 33.48
    -3 -6 -7 24.93
    -3 -6 -7 24.17
    -3 6 -7 21.75
    -3 -6 -7 25.03
    -3 -6 -8 21.63
    3 -6 8 30.46
    -3 6 -8 24.34
    -3 -6 -8 26.65
    3 -6 9 1.12
    -3 -6 -9 2.38
    -3 6 -9 0.54
    -3 -6 -9 3.47
    -3 -6 -10 167.29
    -3 -6 -10 174.57
    -3 6 -10 184.63
    -3 -6 -11 2.34
    -3 6 -11 2.13
    -3 -6 -11 1.62
    -3 -6 -12 1.27
    -3 6 -12 2.66
    -3 -6 -12 0.47
    -3 -6 -13 4.2
    -3 -6 -13 2.73
    -3 6 -13 3.65
    -3 6 -14 11.8
    -3 6 -15 43.06
    -3 6 -15 36.76
    -3 6 -16 3.15
    -3 6 -16 3.38
    -3 6 -17 61.76
    3 7 -17 -0.71
    3 -7 -17 -0.1
    3 -7 -16 0.01
    3 7 -16 0.52
    3 -7 -15 2.55
    3 7 -15 -0.01
    3 -7 -14 0.1
    3 7 -14 0.63
    3 -7 -13 48.54
    3 7 -13 51.78
    3 -7 -13 43.05
    3 -7 -12 83.8
    3 7 -12 86.9
    3 -7 -12 85.7
    -3 7 11 -0.2
    3 -7 -11 -0.83
    3 -7 -11 0.56
    3 7 -11 1.32
    3 -7 -10 30.06
    -3 -7 10 27.22
    3 -7 -10 28.23
    3 7 -10 34.32
    -3 7 10 23.94
    -3 -7 9 20.5
    -3 7 9 22.62
    3 7 -9 20.87
    3 -7 -9 18.35
    3 -7 -9 20.84
    3 7 -9 17.57
    -3 -7 8 0.3
    -3 7 8 0.06
    3 -7 -8 0.76
    3 7 -8 -0.2
    3 -7 -8 0.43
    3 7 -8 1.31
    -3 -7 7 16.52
    -3 7 7 10.48
    3 -7 -7 14.29
    3 -7 -7 14.8
    3 7 -7 14.61
    3 7 -7 15.66
    3 7 -6 301.35
    3 -7 -6 280.66
    -3 7 6 271.64
    3 -7 -6 274.45
    3 7 -6 291.28
    -3 7 5 133.25
    3 -7 -5 114.62
    3 7 -5 121.9
    3 7 -5 119.56
    3 7 -4 83.49
    3 7 -4 86.73
    -3 7 4 85.83
    3 7 -3 21.73
    -3 7 3 24.05
    3 7 -3 18.37
    3 7 -2 12.46
    -3 7 2 15.01
    -3 7 1 327.62
    3 -7 -1 329.04
    3 7 -1 335.13
    -3 -7 1 347.99
    -3 7 1 336.81
    3 7 0 782.5
    -3 7 0 778.29
    -3 7 0 811.44
    3 -7 0 786.93
    -3 7 0 822.28
    -3 -7 0 788.18
    -3 7 -1 68.45
    -3 7 -1 66.71
    -3 7 -1 60.06
    3 -7 1 69.61
    -3 -7 -1 66.15
    3 -7 2 0.46
    -3 7 -2 0.38
    -3 -7 -2 0.55
    3 7 3 0.27
    -3 7 -3 1.66
    -3 -7 -3 0.29
    -3 -7 -4 61.27
    -3 7 -4 60.24
    -3 -7 -5 34.28
    -3 7 -5 39.96
    -3 -7 -5 37.96
    -3 -7 -5 26.65
    3 -7 6 10.6
    -3 -7 -6 11.91
    -3 7 -6 13.43
    -3 -7 -6 9.88
    -3 -7 -7 0.2
    -3 7 -7 -0.57
    -3 -7 -7 0.77
    3 -7 7 0.14
    -3 -7 -8 4.73
    -3 -7 -8 3.33
    -3 7 -8 2.49
    -3 -7 -8 2.15
    3 -7 8 5.44
    -3 -7 -8 3.82
    -3 -7 -9 145.47
    -3 -7 -9 136.37
    3 -7 9 153.74
    -3 7 -9 136.18
    -3 -7 -10 96.49
    -3 -7 -10 92.8
    -3 7 -10 83.04
    3 -7 10 81.89
    -3 -7 -11 40.65
    -3 -7 -11 39.39
    -3 7 -11 34.9
    -3 -7 -12 1.28
    -3 7 -12 5.25
    -3 -7 -12 2.98
    -3 7 -13 5.6
    -3 -7 -13 7.94
    -3 7 -14 1.77
    -3 7 -15 1.22
    -3 7 -16 7.97
    -3 7 -16 12.01
    -3 7 -17 21.49
    3 8 -17 1.27
    3 -8 -17 1.86
    3 -8 -16 26.59
    3 8 -16 31.62
    3 -8 -15 16.44
    3 8 -15 18.05
    3 -8 -14 2.93
    3 8 -14 5.32
    3 -8 -13 9.57
    3 8 -13 10.65
    3 8 -12 81.63
    3 -8 -12 89.19
    3 -8 -12 77.66
    3 8 -11 56.53
    3 -8 -11 53.32
    3 -8 -11 50.64
    3 -8 -10 0.92
    3 -8 -10 0.83
    -3 8 10 1.52
    3 8 -10 -0.62
    3 8 -9 19.99
    -3 -8 9 23.65
    3 -8 -9 23.79
    3 -8 -9 21.14
    -3 8 9 24.9
    3 -8 -8 94.03
    -3 8 8 87.13
    -3 -8 8 87.85
    3 -8 -8 93.57
    3 8 -8 92.73
    3 8 -7 16.38
    -3 -8 7 17.86
    -3 8 7 17.51
    3 -8 -7 20.65
    3 -8 -7 20.12
    -3 8 6 42.21
    3 8 -6 43.23
    -3 8 5 180.28
    3 8 -5 154.63
    3 8 -4 389.41
    -3 8 4 381.97
    -3 8 3 59.25
    3 8 -3 67.21
    3 8 -2 865.11
    -3 8 2 797.82
    -3 8 1 36.73
    -3 8 1 38.92
    3 8 -1 37.91
    -3 -8 1 36.3
    -3 8 0 627.57
    -3 8 0 579.37
    -3 8 0 657.82
    -3 -8 0 600.29
    3 8 0 607.24
    -3 8 -1 26.6
    -3 8 -1 26.95
    -3 8 -1 29.5
    -3 -8 -1 26.75
    -3 8 -2 76.49
    -3 -8 -2 82.94
    -3 -8 -3 5.2
    -3 8 -3 3.88
    -3 8 -4 16.01
    -3 -8 -4 12.69
    -3 8 -5 -0.41
    3 -8 5 0.92
    -3 -8 -5 0.21
    -3 -8 -6 0.51
    3 -8 6 1.25
    -3 8 -6 0.46
    -3 -8 -6 0.11
    -3 -8 -7 10.71
    -3 8 -7 17.12
    3 -8 7 14.98
    -3 -8 -7 13.56
    -3 -8 -8 1.22
    -3 -8 -8 0.57
    3 -8 8 0.53
    -3 8 -8 0.33
    -3 -8 -9 126.43
    -3 8 -9 113.18
    -3 -8 -10 104.33
    -3 8 -10 101.63
    -3 -8 -11 0.71
    -3 8 -11 1.64
    -3 -8 -12 0.31
    -3 8 -12 0.98
    -3 8 -13 8.54
    -3 -8 -13 17.13
    -3 8 -14 25.06
    -3 8 -15 1.76
    -3 8 -16 2.79
    -3 8 -17 0.82
    3 -9 -17 18.81
    3 9 -17 22.89
    3 -9 -16 33.41
    3 9 -16 41.03
    3 -9 -15 8.42
    3 9 -15 7.36
    3 -9 -14 15.22
    3 9 -14 22.47
    3 9 -13 35.68
    3 -9 -13 33.55
    3 9 -12 141.39
    3 -9 -12 151.97
    3 -9 -11 -0.06
    3 9 -11 -0.63
    3 9 -10 23.21
    3 -9 -10 21.1
    -3 -9 9 17.57
    3 -9 -9 19.45
    3 9 -9 15.63
    -3 9 9 17.15
    -3 -9 8 14.38
    -3 9 8 11.75
    3 9 -8 13.3
    3 -9 -8 10.83
    -3 -9 7 10.2
    3 9 -7 10.44
    -3 9 7 11.74
    3 9 -6 4.95
    -3 9 6 4.59
    -3 9 6 8.25
    -3 -9 6 4.6
    -3 9 5 0.53
    3 9 -5 0.67
    -3 9 4 -0.17
    3 9 -4 0.72
    -3 9 3 453.22
    3 9 -3 479.43
    -3 9 2 95.99
    3 9 -2 107.65
    -3 -9 2 95.14
    3 9 -1 0.08
    -3 9 1 0.38
    -3 9 1 0.91
    -3 -9 1 0.82
    -3 9 0 19.41
    -3 9 0 18.49
    3 9 0 13.01
    -3 9 0 20.63
    -3 -9 0 19.96
    -3 9 -1 19.5
    -3 -9 -1 21.28
    -3 -9 -2 30.88
    -3 9 -2 25.82
    3 -9 3 40.19
    -3 9 -3 51.4
    -3 -9 -3 44.38
    3 -9 3 57.14
    3 -9 4 68.8
    3 -9 4 62.7
    -3 9 -4 62.55
    -3 -9 -4 63.9
    -3 9 -5 2.2
    3 -9 5 2.26
    3 -9 5 4.11
    -3 -9 -5 2.72
    3 -9 6 20.04
    3 -9 6 16.96
    -3 -9 -6 15.97
    -3 9 -6 18.56
    -3 -9 -6 12.59
    -3 -9 -6 14.33
    -3 9 -7 49.58
    -3 -9 -7 57.73
    -3 -9 -7 49.84
    3 -9 7 62.62
    3 -9 8 37.16
    -3 9 -8 28.17
    -3 -9 -8 28.32
    -3 -9 -8 28.42
    -3 -9 -9 19.13
    -3 9 -9 19.76
    -3 -9 -9 20.51
    -3 -9 -9 15.51
    -3 -9 -10 4.78
    -3 9 -10 4.62
    -3 -9 -11 0.39
    -3 9 -11 -1.15
    -3 9 -12 7.03
    -3 -9 -12 5.23
    -3 9 -13 -2.06
    -3 9 -14 -1.98
    -3 9 -15 6.09
    -3 9 -16 0.73
    3 -10 -17 4.59
    3 -10 -16 2.01
    3 10 -16 -0.03
    3 -10 -15 -0.84
    3 10 -15 1.76
    3 -10 -14 14.61
    3 10 -14 9.77
    3 10 -13 146.68
    3 -10 -13 128.37
    3 -10 -12 6.51
    3 10 -12 9.49
    3 -10 -11 66.64
    3 10 -11 63.81
    3 10 -10 88.83
    3 -10 -10 95.3
    3 -10 -9 11.23
    -3 10 9 15.74
    3 10 -9 13.8
    -3 -10 8 22.06
    -3 10 8 20.61
    3 10 -8 15.83
    -3 10 7 13.85
    3 10 -7 18.15
    -3 -10 7 15.76
    -3 10 6 -0.07
    -3 10 6 0.73
    3 10 -6 0.23
    -3 -10 6 0.92
    3 10 -5 12.29
    -3 10 5 12.56
    3 10 -4 6.41
    -3 10 4 5.08
    -3 10 3 2.09
    3 10 -3 2.13
    -3 10 2 14.69
    3 10 -2 13.71
    -3 -10 2 13.54
    -3 10 1 21.26
    -3 10 1 23.01
    -3 -10 1 18.67
    3 10 -1 19.72
    3 -10 -1 19.05
    3 10 0 12.26
    3 -10 0 12.13
    -3 10 0 12.03
    -3 -10 0 15.58
    3 10 1 51.79
    -3 10 -1 50.58
    3 -10 1 50.19
    -3 -10 -1 50.22
    3 -10 1 50.17
    3 -10 2 7.56
    3 -10 2 3.62
    -3 10 -2 7.3
    -3 -10 -2 3.56
    3 -10 3 14.92
    -3 -10 -3 14.55
    3 -10 3 13.66
    -3 10 -3 18.08
    3 -10 4 124.82
    3 -10 4 129.05
    -3 10 -4 122.11
    -3 -10 -4 123.54
    -3 10 -5 4.72
    3 -10 5 5.37
    3 -10 5 3.65
    -3 -10 -5 5.35
    3 -10 6 280.39
    -3 -10 -6 281.6
    -3 10 -6 275.11
    3 -10 6 292.55
    -3 -10 -6 294.95
    -3 -10 -6 265.56
    3 -10 7 58.72
    -3 -10 -7 56.89
    -3 10 -7 57.84
    -3 -10 -7 58.79
    3 -10 7 61.8
    -3 -10 -7 56.28
    3 -10 8 17.36
    -3 10 -8 16.73
    -3 -10 -8 17.15
    -3 -10 -8 14.92
    -3 -10 -9 5.53
    -3 -10 -9 6.58
    -3 10 -9 7.14
    -3 -10 -9 9.45
    -3 10 -10 19.17
    -3 -10 -10 25.55
    -3 -10 -11 12.96
    -3 10 -11 14.32
    -3 -10 -12 -0.15
    -3 10 -12 1.74
    -3 10 -13 20.46
    -3 10 -14 2.61
    -3 10 -15 12.2
    -3 10 -16 -3.07
    3 -11 -16 18.62
    3 11 -16 17.86
    3 -11 -15 8.62
    3 11 -15 10.7
    3 -11 -14 14.32
    3 11 -14 14.39
    3 11 -13 9.88
    3 -11 -13 13.77
    3 -11 -12 196.95
    3 11 -12 197.29
    3 -11 -11 22.7
    3 11 -11 22.61
    3 -11 -10 6.87
    3 11 -10 5.9
    3 11 -9 11.77
    3 11 -8 17.15
    -3 11 8 12.69
    -3 11 7 27.26
    3 11 -7 30.19
    -3 -11 7 22.79
    3 11 -6 5.52
    -3 11 6 6.03
    3 -11 -6 4.99
    -3 11 6 6.43
    -3 -11 6 5.2
    3 11 -5 2.8
    -3 11 5 2.57
    -3 11 5 1.64
    -3 11 4 0.45
    3 11 -4 0.76
    -3 11 3 0.65
    3 11 -3 2.05
    -3 11 2 14.23
    -3 -11 2 17.6
    3 11 -2 17.54
    3 -11 -1 31.87
    -3 11 1 32.73
    -3 -11 1 30.04
    3 11 -1 39.15
    3 11 0 0.39
    3 -11 0 1.87
    -3 11 0 -0.24
    3 -11 0 1.52
    -3 -11 0 0.83
    3 -11 1 -0.67
    3 -11 1 -1.22
    3 11 1 0.01
    -3 11 -1 1.68
    -3 -11 -1 -0.25
    3 -11 2 59.5
    -3 -11 -2 54.06
    -3 11 -2 53.2
    3 -11 2 60.67
    3 -11 3 34.22
    -3 -11 -3 36.54
    -3 11 -3 33.1
    3 -11 3 38.9
    3 -11 4 19.16
    3 -11 4 20.37
    -3 -11 -4 17.38
    -3 11 -4 16.9
    -3 11 -5 0.67
    -3 -11 -5 1.04
    3 -11 5 3.42
    -3 -11 -5 3.69
    -3 11 -6 1.78
    3 -11 6 1.61
    -3 -11 -6 0.26
    -3 -11 -6 2.42
    3 -11 6 3.11
    -3 -11 -6 1.96
    -3 11 -7 22.56
    3 -11 7 26.52
    -3 -11 -7 24.11
    -3 -11 -7 25.87
    -3 -11 -7 26.15
    -3 -11 -8 15.01
    3 -11 8 11.71
    -3 11 -8 12.86
    -3 -11 -8 16.78
    -3 -11 -8 14.51
    -3 -11 -9 12.16
    -3 11 -9 11.63
    -3 -11 -9 12.03
    3 -11 9 10.35
    -3 -11 -9 12.3
    -3 11 -10 27.64
    -3 -11 -10 31.39
    -3 11 -11 12.89
    -3 -11 -11 10.88
    -3 11 -12 0.54
    -3 11 -13 1.27
    -3 11 -14 1.66
    -3 11 -15 0.71
    -3 11 -16 -0.25
    3 -12 -16 21.95
    3 12 -16 25.45
    3 -12 -15 1.75
    3 12 -15 2.86
    3 -12 -14 1.96
    3 12 -14 -0.16
    3 -12 -13 14.74
    3 12 -13 17.71
    3 -12 -12 1.72
    3 12 -12 1.88
    3 -12 -11 2.92
    3 12 -11 2.8
    3 12 -10 1.64
    3 -12 -10 1.97
    3 12 -9 31.62
    3 12 -8 3.63
    3 12 -7 5.52
    -3 12 7 8.28
    -3 12 6 2.83
    -3 12 6 2.84
    3 -12 -6 3.83
    -3 -12 6 1.51
    3 12 -6 2.67
    -3 12 5 6.76
    -3 12 5 4.93
    3 -12 -5 2.8
    3 12 -5 3.16
    -3 -12 5 6.39
    -3 12 4 24.49
    3 12 -4 24.77
    -3 12 4 27.73
    3 -12 -4 25.61
    -3 -12 4 25.7
    3 12 -3 1.09
    -3 12 3 2.3
    3 -12 -3 -0.51
    -3 -12 3 0.96
    -3 12 2 27.88
    -3 -12 2 25.12
    3 -12 -2 27.32
    3 12 -2 26.19
    3 -12 -1 30.82
    3 -12 -1 26.22
    -3 12 1 31.05
    -3 -12 1 25.51
    3 12 -1 30.79
    3 -12 0 6.97
    -3 12 0 13.57
    3 -12 0 12.94
    -3 -12 0 8.95
    3 12 0 8.23
    3 -12 1 6.3
    3 -12 1 6.97
    3 12 1 3.36
    -3 12 -1 5.82
    -3 -12 -1 7.13
    3 -12 2 4.92
    -3 -12 -2 3.14
    3 -12 2 5.04
    -3 12 -2 3.06
    -3 -12 -2 6.34
    3 -12 3 27.99
    -3 -12 -3 33.76
    3 -12 3 30.48
    -3 12 -3 27.89
    3 -12 4 20.34
    3 -12 4 14.26
    -3 -12 -4 12.32
    -3 12 -4 12.51
    3 -12 5 286.79
    3 -12 5 292.33
    -3 12 -5 288.15
    -3 -12 -5 287.3
    -3 -12 -5 263.34
    -3 12 -6 25.5
    -3 -12 -6 27.15
    -3 -12 -6 24.69
    3 -12 6 29.54
    3 -12 7 717.1
    -3 12 -7 687.38
    -3 -12 -7 729.95
    -3 -12 -7 724.08
    -3 -12 -7 706.3
    -3 -12 -8 13.49
    -3 12 -8 11.59
    -3 -12 -8 12.83
    3 -12 8 15.11
    -3 -12 -8 13.59
    -3 -12 -9 157.59
    -3 -12 -9 154.43
    -3 -12 -9 148.75
    3 -12 9 144.28
    -3 12 -9 145.24
    -3 -12 -9 152.69
    -3 -12 -10 24.25
    -3 -12 -10 16.63
    3 -12 10 21.35
    -3 12 -10 23.15
    -3 12 -11 -0.46
    -3 -12 -11 0.14
    -3 12 -12 -2.37
    -3 12 -13 0.13
    -3 12 -14 10.31
    -3 12 -15 76.25
    3 13 -16 37.47
    3 -13 -16 36.15
    3 13 -15 1.03
    3 -13 -15 -0.73
    3 13 -14 0.26
    3 -13 -14 1.94
    3 13 -13 35.09
    3 -13 -13 35.74
    3 13 -12 17.17
    3 -13 -12 14.46
    3 -13 -11 42.56
    3 13 -11 50.48
    3 13 -10 21.09
    3 13 -9 15.79
    3 13 -8 3.17
    -3 13 7 2.02
    3 13 -7 -0.19
    -3 13 6 0.83
    -3 13 6 1.53
    3 13 -6 3.02
    3 13 -5 -0.16
    -3 13 5 1.19
    3 -13 -5 -0.14
    -3 -13 5 -0.17
    3 13 -4 0
    -3 13 4 1.21
    3 -13 -4 -0.62
    -3 -13 4 0.58
    3 13 -3 54.81
    -3 13 3 43.34
    3 -13 -3 47.17
    -3 -13 3 49.3
    3 -13 -2 10.14
    -3 13 2 14.41
    3 13 -2 13.99
    -3 -13 2 10.42
    3 -13 -2 7.1
    3 -13 -1 21.94
    -3 13 1 16.03
    3 -13 -1 18.92
    3 13 -1 17.19
    -3 -13 1 18.74
    3 -13 0 7.09
    3 -13 0 5.07
    -3 13 0 4.26
    -3 -13 0 11.61
    3 13 0 7.09
    3 -13 1 66.9
    -3 13 -1 70.12
    -3 -13 -1 69.7
    3 13 1 70.36
    -3 -13 -1 63.47
    3 -13 1 69.1
    3 -13 2 0.98
    -3 -13 -2 -0.14
    3 -13 2 -0.96
    -3 -13 -2 -0.8
    -3 13 -2 0.04
    3 -13 3 2
    -3 -13 -3 1.09
    -3 -13 -3 0.76
    3 -13 3 1.6
    -3 13 -3 -0.01
    3 -13 4 27.92
    3 -13 4 31.74
    -3 -13 -4 26.51
    -3 -13 -4 33.59
    -3 13 -4 32.48
    -3 13 -5 93.95
    -3 -13 -5 92.77
    3 -13 5 94.43
    -3 -13 -5 84.99
    -3 13 -6 84.91
    -3 -13 -6 80.35
    -3 -13 -6 80.4
    3 -13 6 88.96
    3 -13 7 71.38
    -3 13 -7 56.34
    -3 -13 -7 76.08
    -3 -13 -7 76.32
    -3 13 -8 4.42
    3 -13 8 4.71
    -3 -13 -8 3.77
    -3 -13 -8 5.52
    -3 -13 -9 -0.38
    3 -13 9 1.01
    -3 -13 -9 0.39
    -3 13 -9 0.18
    -3 -13 -9 -0.58
    -3 -13 -9 0.55
    3 -13 10 4.65
    -3 -13 -10 2.04
    -3 13 -10 4.52
    -3 -13 -10 3.93
    -3 13 -11 1.17
    3 -13 11 1.45
    -3 13 -12 4.14
    -3 13 -13 2.53
    -3 13 -14 34.3
    -3 13 -15 4.12
    3 -14 -16 14.17
    3 -14 -15 0.85
    3 14 -15 1.56
    3 -14 -14 14.69
    3 14 -14 20.22
    3 -14 -13 -0.39
    3 14 -13 -0.12
    3 -14 -12 -1.65
    3 14 -12 -1.97
    3 -14 -11 2.11
    3 14 -11 1.67
    3 14 -10 5.09
    3 14 -9 58.38
    3 14 -8 0.19
    -3 14 7 29.65
    3 14 -7 25.92
    3 14 -6 0.56
    -3 14 6 1.43
    3 14 -5 4.3
    -3 14 5 0.6
    3 14 -4 77.26
    -3 14 4 75.55
    3 -14 -4 69.1
    -3 -14 4 85.14
    3 -14 -3 28.28
    -3 14 3 26.2
    -3 -14 3 28.99
    3 -14 -3 31.63
    3 14 -3 30.53
    3 -14 -2 3.81
    3 14 -2 1.43
    -3 14 2 -0.91
    -3 -14 2 3.95
    3 -14 -2 3.34
    3 -14 -1 122.99
    -3 14 1 120.93
    3 -14 -1 126.97
    3 14 -1 134.58
    -3 -14 1 133.55
    -3 -14 1 129.15
    3 -14 0 2.44
    3 -14 0 2.62
    -3 -14 0 2.24
    -3 14 0 3.45
    -3 -14 0 1.65
    3 14 0 3.51
    3 -14 1 44.26
    -3 -14 -1 50.24
    3 14 1 44.93
    -3 14 -1 49.08
    -3 -14 -1 46.2
    3 -14 1 48.29
    3 -14 2 4.53
    -3 -14 -2 6.7
    3 -14 2 4.91
    -3 -14 -2 6.31
    -3 14 -2 4.42
    3 -14 3 0.53
    -3 -14 -3 -0.02
    3 14 3 0.8
    -3 -14 -3 0.3
    3 -14 3 0.13
    3 -14 4 4.79
    -3 -14 -4 2.1
    -3 -14 -4 4.34
    -3 14 -4 3.02
    -3 14 -5 1.71
    -3 -14 -5 3.05
    -3 -14 -5 1.81
    3 -14 5 2.47
    3 -14 6 6.26
    -3 14 -6 6.77
    -3 -14 -6 5.3
    -3 -14 -6 4.24
    -3 14 -7 42.44
    3 -14 7 44.64
    -3 -14 -7 41.22
    -3 -14 -7 44.77
    -3 14 -8 0.98
    3 -14 8 2.24
    -3 -14 -8 0.6
    -3 -14 -8 0.52
    3 -14 9 8.82
    -3 14 -9 10.77
    -3 -14 -9 8.8
    3 -14 10 29.92
    -3 14 -10 26.88
    -3 -14 -10 26.57
    3 -14 11 4.3
    -3 14 -11 0.85
    -3 14 -12 2.13
    -3 14 -13 5.63
    -3 14 -14 23.34
    3 -15 -16 7.6
    3 15 -15 9.05
    3 -15 -15 2.24
    3 -15 -14 18.99
    3 15 -14 25.09
    3 -15 -13 42.15
    3 15 -13 46.07
    3 -15 -12 2.53
    3 15 -12 2.26
    3 15 -11 14.67
    3 15 -10 2
    3 15 -9 40.26
    3 15 -8 3.1
    -3 15 7 66.57
    3 15 -7 67.14
    3 15 -6 72.14
    -3 15 6 75.12
    3 15 -5 62.69
    -3 15 5 54.36
    3 15 -4 74.82
    -3 15 4 61.8
    -3 15 3 44.21
    3 15 -3 48.69
    3 -15 -3 46.7
    3 -15 -2 256.88
    3 -15 -2 245.48
    -3 -15 2 272.12
    3 15 -2 264.89
    -3 15 1 40.35
    3 -15 -1 40.56
    3 -15 -1 42.55
    3 15 -1 41.38
    -3 -15 1 34
    -3 -15 1 41.37
    3 -15 0 57.08
    -3 -15 0 52.07
    -3 15 0 54.56
    3 15 0 59.84
    3 -15 0 48.78
    -3 -15 0 46.54
    3 -15 1 6.42
    3 15 1 5.16
    -3 15 -1 5.26
    -3 -15 -1 4.04
    -3 -15 -1 3.94
    3 -15 2 0.98
    -3 -15 -2 0.23
    -3 -15 -2 3.15
    -3 15 -2 1.54
    3 -15 3 45.96
    3 15 3 48.21
    -3 -15 -3 40.23
    -3 -15 -3 47.01
    -3 15 -3 41.11
    3 -15 4 9.94
    -3 -15 -4 7.42
    3 15 4 5.46
    -3 -15 -4 5.69
    -3 15 -4 11.79
    -3 15 -5 176.82
    -3 -15 -5 189.08
    -3 -15 -5 177.59
    3 -15 5 173.08
    -3 15 -6 4.77
    -3 -15 -6 2.46
    -3 -15 -6 0.1
    3 -15 6 3.35
    -3 15 -7 5.59
    -3 -15 -7 2.4
    -3 -15 -7 1.82
    3 -15 7 4.41
    -3 15 -8 2.08
    3 -15 8 2.05
    -3 -15 -8 0.71
    -3 -15 -8 2.19
    -3 15 -9 4.85
    3 -15 9 5.37
    -3 -15 -9 6.01
    3 -15 10 21.86
    -3 15 -10 24.45
    3 -15 11 1.08
    -3 15 -11 -0.1
    -3 15 -12 11.66
    -3 15 -13 2.46
    -3 15 -14 22.63
    3 -16 -16 2.72
    3 16 -15 6.23
    3 -16 -15 6.88
    3 16 -14 10.83
    3 -16 -14 8.35
    3 16 -13 8.95
    3 -16 -13 7.59
    3 -16 -12 12.71
    3 16 -12 20.17
    3 16 -11 44.7
    3 16 -10 -0.54
    3 16 -9 2.56
    3 16 -8 20.76
    3 16 -7 16.34
    -3 16 7 24.48
    3 16 -6 8.56
    -3 16 6 9.09
    -3 16 5 2.13
    3 16 -5 1.6
    3 -16 -4 10.04
    -3 16 4 10.5
    3 16 -4 11.4
    3 16 -3 -0.64
    -3 16 3 0.15
    3 -16 -3 -0.1
    3 -16 -2 296.85
    3 16 -2 299.1
    -3 -16 2 286.41
    3 -16 -1 77.39
    -3 -16 1 80.26
    -3 16 1 74.27
    3 16 -1 83.18
    -3 -16 0 215.26
    3 -16 0 201.76
    3 16 0 210.18
    -3 -16 0 219.13
    -3 16 0 178.31
    3 -16 1 45.88
    3 16 1 47.82
    -3 16 -1 35.12
    -3 -16 -1 48.61
    -3 -16 -1 41.75
    -3 -16 -2 19.33
    3 -16 2 18.51
    -3 -16 -2 21.09
    -3 16 -2 17.42
    3 -16 3 0.77
    3 16 3 2
    -3 -16 -3 -0.12
    -3 16 -3 0.2
    -3 -16 -4 117.24
    3 -16 4 116.69
    3 16 4 112.36
    -3 16 -4 129.97
    -3 -16 -5 113.36
    -3 16 -5 112.09
    3 16 5 122.3
    3 -16 5 111.11
    -3 16 -6 31.48
    -3 -16 -6 30.33
    -3 -16 -6 37.14
    3 -16 6 35.71
    -3 16 -7 64.84
    -3 -16 -7 63.28
    -3 -16 -7 62.72
    3 -16 7 67.46
    -3 16 -8 20.07
    3 -16 8 24.21
    -3 -16 -8 20.92
    3 -16 9 7.07
    -3 -16 -9 8.05
    -3 16 -9 4.18
    -3 16 -10 11.78
    3 -16 10 9.27
    -3 16 -11 0.12
    -3 16 -12 0.81
    -3 16 -13 12.9
    3 -17 -16 3.26
    3 -17 -15 5.73
    3 -17 -14 14.73
    3 17 -14 7.92
    3 -17 -13 3.81
    3 17 -13 7.55
    3 17 -12 53.79
    3 17 -11 19.09
    3 17 -10 10.49
    3 17 -9 -0.04
    3 17 -8 39.64
    -3 17 8 47.48
    3 17 -7 10.73
    -3 17 7 11.15
    3 17 -6 68.4
    -3 17 6 76.12
    -3 17 5 121.34
    3 17 -5 125.7
    3 -17 -4 172.1
    -3 17 4 160.13
    3 17 -4 173.1
    3 -17 -3 229.53
    -3 17 3 246.31
    3 17 -3 237.15
    -3 -17 3 247.26
    3 -17 -2 53.29
    3 17 -2 63.48
    -3 -17 2 64.24
    3 -17 -1 8.29
    -3 17 1 7.59
    -3 -17 1 4.88
    3 17 -1 6.45
    -3 -17 0 75.56
    3 -17 0 72.18
    -3 17 0 82.31
    3 17 0 70.25
    3 17 1 178.4
    -3 17 -1 175.38
    3 -17 1 178.34
    -3 -17 -1 176.8
    3 -17 2 39.94
    -3 -17 -2 37.28
    -3 17 -2 31.76
    3 -17 3 2.24
    -3 -17 -3 -0.16
    -3 17 -3 2.19
    3 -17 4 6.79
    -3 -17 -4 7.38
    3 17 4 9.05
    -3 17 -4 8.01
    3 -17 5 5.43
    3 17 5 4.07
    -3 -17 -5 3.37
    -3 17 -5 4.39
    -3 17 -6 9.38
    3 -17 6 11.62
    -3 -17 -6 9.47
    -3 17 -7 22.28
    3 -17 7 20.08
    -3 -17 -7 23.48
    -3 17 -8 0.14
    3 -17 8 0.81
    -3 -17 -8 3.89
    -3 17 -9 0.31
    -3 -17 -9 2.52
    3 -17 9 -0.54
    3 -17 10 3.11
    -3 17 -10 0.9
    -3 17 -11 12.94
    -3 17 -12 4.54
    -3 17 -13 8.72
    3 -18 -16 -0.07
    3 -18 -15 -2.52
    3 -18 -14 -1.86
    3 18 -14 1.08
    3 18 -13 1.14
    3 -18 -13 -1.52
    3 18 -12 -0.64
    3 18 -11 1.36
    3 18 -10 3.39
    3 18 -9 3.36
    3 18 -8 85.05
    -3 18 8 95.37
    3 18 -7 156.93
    -3 18 7 151.5
    -3 18 6 16.92
    3 18 -6 25.1
    -3 18 5 93.35
    3 18 -5 110.37
    3 -18 -4 4.1
    3 18 -4 0.98
    -3 18 4 0.72
    3 -18 -3 76.17
    3 18 -3 90.1
    3 18 -2 2.29
    3 -18 -2 4.84
    -3 -18 2 2.28
    3 -18 -1 271.69
    -3 -18 1 291.01
    -3 18 1 279.3
    3 18 -1 279.62
    -3 -18 0 159.96
    3 -18 0 160.93
    -3 18 0 156.11
    3 18 0 159.25
    -3 -18 -1 3.29
    3 18 1 1.49
    -3 18 -1 1.88
    3 -18 1 2.61
    3 -18 2 56.09
    -3 -18 -2 46.55
    -3 18 -2 55.5
    3 -18 3 20.19
    -3 -18 -3 17.68
    -3 18 -3 25.33
    -3 -18 -4 4.9
    3 18 4 9.44
    3 -18 4 10.79
    -3 18 -4 9.26
    -3 -18 -5 0.66
    3 18 5 1.16
    3 -18 5 1.8
    -3 18 -5 1.86
    3 -18 6 6.37
    3 18 6 6.35
    -3 -18 -6 6.63
    -3 18 -6 12.84
    -3 18 -7 1.54
    3 -18 7 -0.1
    -3 18 -8 15.66
    3 -18 8 19.72
    3 -18 9 -0.23
    -3 -18 -9 1.19
    3 -18 10 7.84
    -3 18 -10 4.49
    -3 18 -11 -0.28
    -3 18 -12 -0.73
    3 -19 -15 3.74
    3 19 -14 6.89
    3 -19 -14 -0.76
    3 19 -13 6.02
    3 -19 -13 1.94
    3 19 -12 1.24
    3 19 -11 4.24
    3 19 -10 8.06
    3 19 -9 0.71
    -3 19 8 13.82
    3 19 -8 12.83
    -3 19 7 52.1
    3 19 -7 45.24
    3 19 -6 63.72
    -3 19 6 63.44
    -3 19 5 78.84
    3 19 -5 86.2
    3 -19 -5 76.86
    3 -19 -4 153.42
    -3 19 4 147.33
    3 19 -4 146.7
    3 -19 -3 136.4
    3 19 -3 136.88
    -3 -19 3 135.63
    3 -19 -2 308.15
    3 19 -2 328.16
    -3 -19 2 345.86
    -3 -19 1 278.9
    3 -19 -1 280.71
    -3 19 1 273.56
    3 19 -1 282.85
    3 -19 0 4.07
    3 19 0 1.83
    -3 -19 0 0.26
    3 -19 1 52.45
    3 19 1 61.58
    -3 19 -1 54.44
    -3 -19 -1 61.15
    3 -19 2 50.35
    -3 -19 -2 53.57
    -3 19 -2 51.95
    3 -19 3 4.76
    -3 -19 -3 4.3
    -3 19 -3 2.32
    3 -19 4 10.95
    -3 -19 -4 12.16
    3 19 4 10.96
    -3 19 -4 9.8
    -3 -19 -5 66.65
    3 -19 5 71.52
    3 19 5 72.36
    -3 19 -5 69.61
    3 -19 6 0.43
    3 19 6 1.54
    -3 19 -6 -0.53
    -3 19 -7 2.95
    3 -19 7 -0.49
    -3 19 -8 -1.16
    3 -19 8 -0.39
    -3 19 -9 0.14
    3 -19 9 0.04
    -3 -19 -9 -0.03
    -3 19 -10 -3.49
    3 -19 10 0.14
    -3 19 -11 -0.64
    -3 19 -12 0.67
    3 -20 -15 -0.65
    3 -20 -14 -1.28
    3 20 -13 2.83
    3 20 -12 2.73
    3 20 -11 25.79
    3 20 -10 -0.13
    3 20 -9 25.54
    -3 20 8 67.27
    3 20 -8 65.14
    -3 20 7 105.79
    3 20 -7 95.48
    -3 20 6 5.9
    3 20 -6 10.91
    3 -20 -5 1.58
    3 20 -5 0.72
    -3 20 5 0.72
    3 20 -4 8.51
    -3 -20 4 10.37
    -3 20 4 10.46
    3 -20 -4 11.49
    3 20 -3 10.26
    3 -20 -3 13.86
    -3 -20 3 8.22
    3 -20 -2 308.44
    -3 -20 2 303.08
    3 20 -2 310.75
    3 -20 -1 8.92
    -3 -20 1 12.04
    -3 20 1 9.48
    3 20 -1 11.38
    3 -20 0 477.12
    3 20 0 491
    -3 20 0 429.5
    -3 -20 0 485.59
    3 -20 1 132.03
    3 20 1 137.6
    -3 20 -1 151.65
    -3 -20 -1 147.25
    3 -20 2 32.2
    -3 -20 -2 28.38
    -3 20 -2 25.18
    3 -20 3 17.29
    -3 -20 -3 17.49
    -3 20 -3 15.82
    3 -20 4 4.84
    3 20 4 10.51
    -3 -20 -4 7.63
    -3 20 -4 7.21
    3 -20 5 5.22
    3 20 5 4.5
    -3 20 -5 7.46
    3 -20 6 19.85
    -3 20 -6 21.65
    3 -20 7 21.65
    -3 20 -7 21.63
    -3 20 -8 7.72
    3 -20 8 9.68
    -3 20 -9 1.37
    -3 -20 -9 1.18
    3 -20 9 1.66
    -3 20 -10 2.11
    3 -20 10 1.44
    -3 20 -11 46.72
    3 -21 -15 5.61
    3 -21 -14 0.45
    3 21 -13 2.3
    3 21 -12 31.43
    3 21 -11 3.83
    3 21 -10 68.2
    3 21 -9 1.22
    -3 21 8 47.17
    3 21 -8 43.18
    -3 21 7 68.15
    3 21 -7 78.16
    -3 21 6 69.1
    3 21 -6 57.2
    3 -21 -5 76.08
    -3 21 5 73.24
    3 21 -5 77.11
    3 -21 -4 175.52
    -3 21 4 180.02
    3 21 -4 178.21
    3 -21 -3 221.54
    3 21 -3 259.14
    -3 -21 3 225.41
    3 -21 -2 120.62
    -3 -21 2 117.36
    3 21 -2 112.75
    -3 -21 1 11.96
    3 -21 -1 14.57
    -3 21 1 15.36
    3 21 -1 13.32
    3 -21 0 17.28
    -3 21 0 17.29
    3 21 0 12.08
    -3 -21 0 9.34
    3 -21 1 56.6
    3 21 1 61.84
    -3 21 -1 48.33
    -3 -21 -1 57.01
    -3 -21 -2 3.34
    3 -21 2 4.57
    -3 21 -2 5.1
    3 -21 3 11.85
    -3 -21 -3 8.88
    3 21 4 1.86
    3 -21 4 2.3
    -3 21 -4 0.2
    3 -21 5 -4.72
    -3 21 -5 1.48
    3 -21 6 0.53
    -3 21 -6 0.98
    3 -21 7 41.31
    -3 21 -7 52.64
    -3 21 -8 -2.01
    3 -21 8 -0.42
    -3 21 -9 0.22
    3 -21 9 3.31
    -3 -21 -9 0.9
    -3 21 -10 -0.91
    3 -21 10 -1.93
    -3 21 -11 11.39
    3 -22 -15 0.27
    3 -22 -14 0.76
    3 22 -12 6.27
    3 22 -11 1.34
    3 22 -10 3.42
    3 22 -9 5.16
    3 22 -8 1.22
    3 22 -7 7.95
    -3 22 7 5.16
    3 22 -6 51.46
    -3 22 6 55.68
    3 22 -5 1.68
    3 -22 -5 0.14
    -3 22 5 2.37
    3 -22 -4 363.76
    -3 22 4 341.83
    3 22 -4 377.8
    3 22 -3 19
    3 -22 -3 23.39
    -3 -22 3 17.08
    3 -22 -2 4.84
    -3 -22 2 1.96
    3 22 -2 3.19
    -3 -22 1 128.44
    3 22 -1 128.97
    3 -22 -1 127.03
    3 -22 0 15.47
    3 22 0 11.3
    -3 -22 0 8.15
    3 -22 1 3.38
    -3 -22 -1 5.14
    3 22 1 5.21
    -3 22 -1 4.6
    -3 22 -2 79.02
    -3 -22 -2 77.85
    3 -22 2 76.11
    3 -22 3 7.04
    -3 22 -3 5.35
    3 -22 4 20.87
    -3 22 -4 20.4
    3 -22 5 -0.39
    -3 22 -5 1.81
    3 -22 6 0.24
    -3 22 -6 0.85
    3 -22 7 2.45
    -3 22 -7 -0.56
    3 -22 8 1.91
    -3 22 -8 0.91
    -3 22 -9 2.79
    3 -22 9 3.52
    -3 22 -10 5.85
    3 -22 10 2.48
    3 -23 -14 0.12
    3 23 -12 0.51
    3 23 -11 -0.02
    3 23 -10 27.55
    3 23 -9 13.41
    3 23 -8 3.14
    3 23 -7 2.98
    -3 23 7 2.75
    -3 23 6 60.15
    3 23 -6 64.97
    3 -23 -6 75.41
    3 23 -5 -2.32
    3 -23 -5 1.46
    -3 23 5 2.16
    3 23 -4 45.89
    3 -23 -4 33.85
    -3 23 4 35.49
    3 23 -3 20.05
    3 -23 -3 13.9
    -3 -23 2 1.02
    3 -23 -2 3.24
    3 23 -2 2.61
    -3 -23 1 2.33
    3 -23 -1 6.18
    3 23 -1 3.84
    3 -23 0 6.66
    3 23 0 2.15
    -3 23 0 3.64
    -3 -23 0 1.26
    3 -23 1 8.91
    -3 23 -1 8.66
    3 -23 2 0.21
    -3 23 -2 1.8
    3 -23 3 38.49
    -3 23 -3 30.69
    3 -23 4 2.72
    -3 23 -4 0.85
    3 -23 5 36.47
    -3 23 -5 48.59
    3 -23 6 2.42
    -3 23 -6 0.55
    3 -23 7 2.61
    -3 23 -7 6.08
    3 -23 8 2.48
    -3 23 -8 1.16
    3 -23 9 12.69
    -3 23 -9 15.48
    3 -23 10 -1.01
    3 24 -12 1.98
    3 24 -11 2.37
    3 24 -10 -1.6
    3 24 -9 22.46
    3 24 -8 14.68
    3 24 -7 39.53
    3 -24 -6 10.93
    3 24 -6 7.2
    -3 24 6 5.31
    3 -24 -5 1.33
    3 24 -5 -0.93
    -3 24 5 1.34
    3 24 -4 15.35
    -3 24 4 15.57
    3 -24 -4 12.71
    3 -24 -3 6.01
    3 24 -3 2.92
    3 -24 -2 3.16
    3 24 -2 4.43
    3 -24 -1 0.33
    3 24 -1 2.31
    3 24 0 7.65
    -3 24 0 9.68
    3 -24 0 3.84
    3 -24 1 2.96
    -3 24 -1 3.7
    3 -24 2 11.39
    -3 24 -2 20.74
    3 -24 3 42.47
    -3 24 -3 53.35
    3 -24 4 -0.21
    -3 24 -4 3.42
    3 -24 5 1.38
    -3 24 -5 -1.31
    3 -24 6 3.49
    -3 24 -6 4.09
    3 -24 7 5.58
    -3 24 -7 2.29
    3 -24 8 9.65
    -3 24 -8 18.25
    3 -24 9 4.24
    3 -24 10 10.9
    3 25 -11 1.45
    3 25 -10 1.26
    3 25 -9 5.98
    3 25 -8 19.54
    3 25 -7 8.89
    3 25 -6 0.55
    3 -25 -6 -2.11
    -3 25 6 0.6
    3 25 -5 2.3
    -3 25 5 2.28
    3 -25 -5 4.87
    3 25 -4 -0.43
    3 -25 -4 1.18
    -3 25 4 0.83
    3 -25 -3 6.53
    3 25 -3 8.24
    3 -25 -2 -0.22
    3 25 -2 0.01
    3 -25 -1 11.48
    3 25 -1 10.15
    -3 25 0 85.64
    3 -25 0 81.43
    3 25 0 79.49
    3 -25 1 15.11
    -3 25 -1 21.21
    3 -25 2 13.49
    -3 25 -2 19.92
    3 -25 3 29.2
    -3 25 -3 23.12
    3 -25 4 8.05
    -3 25 -4 15.07
    3 -25 5 20.99
    -3 25 -5 24.69
    3 -25 6 0.78
    -3 25 -6 -0.31
    3 -25 7 3.68
    -3 25 -7 -1.25
    3 -25 8 3.22
    3 -25 9 10.15
    3 26 -10 -2.2
    3 26 -9 3.34
    3 26 -8 8.53
    3 26 -7 -0.6
    3 26 -6 17.14
    3 -26 -6 15.44
    3 26 -5 41.18
    3 -26 -5 26.89
    -3 26 5 29.37
    3 -26 -4 9.76
    -3 26 4 7.06
    3 26 -4 9.33
    3 -26 -3 28.29
    3 26 -3 32.09
    3 -26 -2 -0.04
    3 26 -2 -1.08
    3 -26 -1 14.04
    3 26 -1 17.95
    3 -26 0 35.25
    -3 26 0 36.5
    3 26 0 26.29
    3 -26 1 12.15
    -3 26 -1 20.94
    3 -26 2 2.55
    -3 26 -2 4.9
    3 -26 3 36.31
    -3 26 -3 27.8
    3 -26 4 0.41
    -3 26 -4 -1.97
    3 -26 5 1.69
    -3 26 -5 3.5
    3 -26 6 -1.08
    -3 26 -6 2.39
    3 -26 7 2.84
    3 -26 8 6.09
    3 -26 9 -1.79
    3 27 -10 1.52
    3 27 -9 1.57
    3 27 -8 17.88
    3 27 -7 0.01
    3 27 -6 40.54
    3 -27 -6 29.93
    3 27 -5 -2.11
    3 -27 -5 2.47
    3 -27 -4 8.88
    -3 27 4 11.88
    3 27 -4 11.95
    3 -27 -3 8.81
    3 27 -3 2.6
    3 -27 -2 18.09
    3 27 -2 26.33
    3 -27 -1 2.43
    3 27 -1 1.32
    3 -27 0 -0.26
    3 27 0 0.11
    3 -27 1 4.42
    -3 27 -1 9.24
    3 -27 2 6.36
    -3 27 -2 9.31
    3 -27 3 6.43
    -3 27 -3 16.99
    3 -27 4 1.13
    -3 27 -4 -10.81
    3 -27 5 8.87
    -3 27 -5 10.04
    3 -27 6 3.48
    3 -27 7 2.45
    3 -27 8 2.82
    3 -27 9 6.24
    3 28 -9 0.85
    3 28 -8 -0.61
    3 28 -7 -2.29
    3 28 -6 17.46
    3 -28 -6 17.53
    3 -28 -5 18.58
    3 28 -5 23.37
    3 -28 -4 13.27
    3 28 -4 7.09
    3 -28 -3 3.71
    3 28 -3 6.31
    3 -28 -2 9.69
    3 28 -2 15.63
    3 28 -1 -0.99
    3 -28 -1 4.13
    3 -28 0 51.72
    3 -28 1 7.35
    -3 28 -1 10.26
    3 -28 2 0.15
    -3 28 -2 -2.67
    3 -28 3 6.79
    -3 28 -3 4.06
    3 -28 4 12.9
    3 -28 5 1.55
    3 -28 6 1.59
    3 -28 7 3.63
    3 -28 8 14.14
    3 29 -8 8.35
    3 29 -7 -0.37
    3 29 -6 10.48
    3 29 -5 32.97
    3 29 -4 1.93
    3 29 -3 13.07
    3 -29 -2 2.35
    3 29 -2 1.68
    3 -29 -1 -2.29
    3 -29 0 47.55
    3 -29 1 2.4
    3 -29 2 2.33
    3 -29 3 13.04
    3 30 -8 6.16
    3 30 -7 7.2
    3 30 -6 -2.1
    3 30 -5 1.25
    3 30 -4 24.34
    3 30 -3 -1.16
    3 31 -7 -2.16
    3 31 -6 2.26
    3 31 -5 4.6
    4 0 -18 8.75
    4 0 -17 -0.21
    4 0 -16 4.27
    4 0 -15 0.66
    4 0 -14 -0.86
    4 0 -13 -0.9
    4 0 -12 22.65
    4 0 -11 0.24
    4 0 -10 22.28
    4 0 -10 24.75
    4 0 -9 0.8
    4 0 -9 0.68
    4 0 -8 112.53
    4 0 -8 108.26
    4 0 -7 0.11
    -4 0 7 -0.34
    4 0 -7 -0.25
    4 0 -6 266.03
    4 0 -6 261.88
    4 0 -5 -0.54
    4 0 -5 0.83
    4 0 -4 113.71
    4 0 -4 120.49
    4 0 -3 -0.25
    -4 0 3 -0.41
    4 0 -2 4.98
    4 0 -1 -0.01
    4 0 -1 -0.15
    -4 0 0 108.54
    4 0 0 108.44
    4 0 0 120.63
    4 0 1 -0.15
    4 0 1 0.13
    -4 0 -1 0.85
    -4 0 -2 256.61
    4 0 2 251.52
    4 0 2 269.46
    4 0 2 231.34
    4 0 3 -0.05
    4 0 3 -0.11
    -4 0 -3 0.81
    -4 0 -3 -0.29
    -4 0 -4 97.19
    -4 0 -4 84.17
    4 0 4 91.44
    4 0 4 83.86
    -4 0 -5 1.16
    -4 0 -5 0.38
    4 0 5 -0.07
    -4 0 -5 0.79
    4 0 5 -0.48
    -4 0 -6 4.09
    -4 0 -6 6.18
    -4 0 -6 8.39
    4 0 6 3.4
    -4 0 -7 -0.42
    -4 0 -7 -0.46
    -4 0 -8 175.15
    -4 0 -8 185.23
    -4 0 -9 -0.37
    -4 0 -9 -0.94
    -4 0 -10 13.43
    -4 0 -10 13.5
    -4 0 -11 0.84
    -4 0 -11 -2.26
    -4 0 -12 40.45
    -4 0 -12 38.53
    -4 0 -13 -0.39
    -4 0 -13 -1.73
    -4 0 -14 21.61
    4 1 -18 11.55
    4 -1 -18 17.77
    4 1 -17 11.88
    4 -1 -17 9.68
    4 1 -16 1.27
    4 -1 -16 0.26
    4 1 -15 6.91
    4 -1 -15 6.4
    4 1 -14 2.5
    4 -1 -14 1.02
    4 -1 -13 -0.01
    4 1 -13 0.45
    4 -1 -13 -1.94
    4 -1 -12 2.86
    4 1 -12 3.35
    4 -1 -12 0.91
    4 -1 -11 0.97
    4 -1 -11 2.13
    4 1 -11 -0.04
    4 -1 -10 72.45
    4 1 -10 62.8
    4 -1 -10 73.71
    4 -1 -9 0.27
    4 1 -9 1.75
    4 1 -8 -0.1
    4 -1 -8 1.18
    -4 -1 8 0.54
    4 -1 -8 2.43
    -4 -1 7 108.15
    4 1 -7 110.04
    4 -1 -7 92.99
    4 1 -7 101.82
    4 -1 -7 112.96
    4 1 -6 0.62
    4 -1 -6 -1.28
    4 1 -6 0.97
    4 -1 -6 0.57
    4 1 -5 170.63
    4 -1 -5 157.84
    4 1 -5 175.3
    4 -1 -5 179.71
    4 -1 -4 49.6
    4 1 -4 45.03
    4 1 -4 47.99
    4 -1 -4 46.5
    4 1 -3 13.85
    4 -1 -3 13.82
    -4 -1 3 16.66
    4 -1 -3 13.56
    -4 -1 2 139.55
    -4 1 2 133.47
    4 -1 -2 125.02
    4 1 -2 128.61
    4 -1 -2 138.83
    -4 -1 1 218.79
    -4 1 1 205.49
    4 1 -1 208.87
    4 -1 -1 210.43
    4 1 -1 234
    4 -1 -1 230.99
    -4 -1 0 260.71
    -4 -1 0 288.61
    -4 1 0 272.68
    4 1 0 267.82
    4 -1 0 266.27
    4 1 0 282.18
    4 -1 0 273.56
    -4 -1 -1 90.88
    4 -1 1 74.92
    4 1 1 74.65
    4 1 1 77.14
    -4 1 -1 69.58
    4 -1 1 76.4
    4 -1 2 7.55
    -4 -1 -2 6.04
    -4 1 -2 6.11
    4 1 2 6.9
    4 -1 2 7.99
    4 1 2 5.13
    4 1 2 6.39
    4 -1 3 -0.6
    4 -1 3 0.43
    -4 -1 -3 -0.37
    -4 1 -3 0.76
    -4 1 -3 0.56
    4 1 3 1.03
    4 1 3 0.19
    4 -1 4 4.95
    4 -1 4 4.56
    4 1 4 2.95
    -4 1 -4 3.06
    -4 1 -4 2.78
    -4 -1 -4 1.83
    -4 -1 -4 1.97
    -4 1 -4 3.51
    4 1 4 3.38
    4 -1 5 13.17
    -4 1 -5 12.49
    -4 -1 -5 17
    -4 1 -5 18.7
    4 1 5 19.81
    -4 -1 -5 17.58
    -4 1 -5 17.21
    4 -1 5 16.47
    -4 1 -6 13.16
    -4 -1 -6 15.22
    -4 -1 -6 17.28
    -4 1 -6 13.02
    4 -1 6 12.26
    4 -1 6 13.52
    -4 -1 -6 16.35
    -4 -1 -7 34.47
    -4 1 -7 29
    -4 -1 -7 38.03
    -4 1 -7 34.72
    4 -1 7 34.93
    -4 -1 -8 55.86
    -4 1 -8 59.35
    -4 1 -8 55.96
    -4 -1 -8 57.48
    -4 1 -9 0.43
    -4 -1 -9 -0.11
    -4 -1 -9 0.94
    -4 1 -9 -0.24
    -4 -1 -10 7.02
    -4 -1 -10 5.98
    -4 1 -10 1.46
    -4 1 -10 4.25
    -4 1 -11 5.58
    -4 -1 -11 9.76
    -4 1 -11 5.58
    -4 -1 -11 8.01
    -4 -1 -12 0.44
    -4 1 -12 2.26
    -4 1 -12 1.86
    -4 -1 -12 0.37
    -4 -1 -13 3.04
    -4 1 -13 5.7
    -4 -1 -14 0.1
    -4 1 -14 1.82
    4 -2 -18 8.44
    4 2 -17 9.71
    4 -2 -17 6.42
    4 2 -16 9.3
    4 -2 -16 9.02
    4 2 -15 0.1
    4 -2 -15 1.24
    4 2 -14 20.74
    4 -2 -14 26.96
    4 -2 -13 2.47
    4 2 -13 -0.23
    4 -2 -13 -0.4
    4 -2 -12 108.54
    4 2 -12 123.73
    4 -2 -12 125.35
    4 -2 -11 1.62
    4 -2 -11 1.29
    4 2 -11 2.3
    4 2 -10 83.62
    4 -2 -10 83.87
    4 -2 -10 90.87
    4 -2 -9 8.73
    4 -2 -9 8.82
    4 2 -9 8.9
    -4 -2 8 57.49
    4 -2 -8 45.93
    4 2 -8 51.7
    4 -2 -8 53.45
    -4 -2 7 160.29
    4 2 -7 151.32
    4 -2 -7 165.14
    4 -2 -7 156.06
    4 -2 -6 6.25
    4 -2 -6 8.4
    4 2 -6 7.44
    4 2 -6 5.72
    4 2 -5 37.56
    4 -2 -5 37.34
    4 2 -5 34.82
    4 -2 -5 34.17
    4 2 -4 17.39
    4 -2 -4 18.05
    4 2 -4 21.48
    4 -2 -4 20.33
    -4 -2 3 160.64
    4 -2 -3 157.23
    4 2 -3 158.46
    4 -2 -3 160.98
    4 2 -2 0.77
    4 -2 -2 -0.62
    -4 -2 2 -0.05
    -4 2 2 2.11
    4 -2 -2 0.71
    -4 -2 1 352.31
    -4 2 1 336.36
    4 2 -1 354.95
    4 -2 -1 336.83
    4 2 -1 362.82
    4 -2 -1 354.43
    -4 -2 0 28.31
    4 -2 0 23.61
    4 2 0 27.03
    -4 2 0 28.96
    4 2 0 27.32
    4 -2 0 24.87
    -4 -2 -1 176.52
    -4 -2 -1 184.67
    -4 2 -1 174.36
    4 2 1 171.65
    4 -2 1 179.37
    4 2 1 189.39
    4 2 1 185.06
    4 -2 1 197.44
    -4 -2 -2 218.32
    4 2 2 219.54
    -4 2 -2 201.74
    4 2 2 211.52
    -4 -2 -2 205.02
    4 2 2 228.71
    4 -2 2 209.31
    4 -2 2 233.91
    -4 2 -3 60.9
    4 -2 3 68.9
    -4 -2 -3 59.66
    -4 2 -3 67.81
    -4 2 -3 65.75
    4 2 3 70.7
    4 2 3 74.69
    4 2 3 67.55
    4 -2 3 70.78
    4 -2 4 -0.09
    -4 2 -4 0.4
    -4 -2 -4 -0.29
    -4 -2 -4 0.09
    -4 2 -4 0.2
    -4 2 -4 -0.34
    4 2 4 -0.53
    4 -2 4 0.21
    4 -2 5 1.48
    -4 2 -5 0.99
    -4 -2 -5 -0.28
    4 -2 5 0.72
    -4 2 -5 1.17
    4 2 5 -0.18
    -4 -2 -5 0.06
    -4 2 -5 1.18
    -4 2 -6 3.16
    -4 -2 -6 3.59
    -4 -2 -6 3.7
    -4 2 -6 9.04
    4 -2 6 5.73
    -4 -2 -6 3.36
    4 -2 6 4.63
    -4 -2 -7 2.54
    -4 2 -7 2.51
    -4 -2 -7 1.31
    -4 -2 -7 0.29
    -4 2 -7 0.49
    4 -2 7 1.08
    -4 2 -8 77.83
    -4 -2 -8 92.23
    -4 2 -8 94.66
    -4 -2 -8 96.64
    -4 -2 -9 82.36
    -4 2 -9 83.12
    -4 2 -9 84.13
    -4 -2 -9 93.15
    -4 -2 -10 90.77
    -4 2 -10 85.45
    -4 -2 -10 93.61
    -4 2 -10 67.25
    -4 2 -11 -0.61
    -4 -2 -11 0.81
    -4 -2 -11 -1.18
    -4 2 -12 95.37
    -4 2 -12 90.65
    -4 -2 -12 95.72
    -4 -2 -12 83.62
    -4 -2 -13 22.8
    -4 2 -13 34.53
    -4 2 -13 29.57
    -4 2 -14 16.84
    -4 2 -15 0.82
    4 -3 -18 24.95
    4 3 -17 0.88
    4 3 -17 2.68
    4 -3 -17 2.53
    4 3 -16 5.74
    4 -3 -16 4.8
    4 3 -15 1.6
    4 -3 -15 1.37
    4 3 -14 10.11
    4 -3 -14 7.97
    4 -3 -13 28.09
    4 -3 -13 24.32
    4 3 -13 23.49
    4 -3 -12 22.8
    4 -3 -12 22.22
    4 3 -12 21.88
    4 -3 -11 33.93
    4 -3 -11 37.14
    4 3 -11 37.58
    4 -3 -10 0.55
    4 -3 -10 -0.47
    4 3 -10 0.11
    4 -3 -9 7.58
    4 -3 -9 8.03
    4 3 -9 8.46
    -4 -3 8 137.73
    4 -3 -8 123.78
    4 3 -8 130.06
    4 -3 -8 121.92
    4 -3 -7 20.44
    -4 -3 7 16.18
    4 -3 -7 17.08
    4 3 -7 20.91
    4 -3 -6 117.32
    4 3 -6 120.04
    4 -3 -6 119.08
    4 -3 -5 -0.76
    4 -3 -5 -0.1
    4 3 -5 0.42
    4 3 -5 -0.24
    4 -3 -4 33.86
    4 3 -4 31.91
    4 -3 -4 32.79
    4 -3 -3 18.18
    -4 -3 3 17.99
    -4 3 3 15.55
    4 -3 -3 18.24
    4 3 -3 12.45
    4 -3 -2 15.68
    -4 -3 2 14.33
    -4 3 2 18.53
    4 -3 -2 13.54
    4 -3 -2 14.83
    4 3 -2 12.88
    -4 -3 1 2.84
    4 -3 -1 2.31
    -4 3 1 -0.29
    4 -3 -1 0.76
    4 3 -1 1.79
    -4 -3 0 27.07
    4 3 0 27.05
    -4 3 0 26.74
    4 3 0 31.7
    4 -3 0 25.93
    4 -3 0 26.92
    -4 -3 -1 497.66
    -4 3 -1 500.36
    4 3 1 481.24
    4 -3 1 477.35
    4 3 1 475.08
    4 3 1 517.44
    4 -3 1 506.22
    -4 -3 -2 21.47
    -4 -3 -2 22.72
    4 -3 2 17.61
    -4 3 -2 18.54
    4 3 2 17.94
    -4 3 -2 17.68
    -4 3 -2 23.64
    4 -3 2 20.16
    4 3 2 19.59
    4 3 2 19.39
    -4 -3 -3 130.2
    4 -3 3 127.28
    -4 3 -3 120.09
    -4 -3 -3 133.34
    -4 3 -3 123.6
    -4 3 -3 131.3
    4 3 3 138.68
    4 3 3 150.87
    4 -3 3 135.78
    -4 -3 -4 54.45
    4 -3 4 50.74
    -4 3 -4 46.82
    -4 3 -4 53.78
    4 3 4 62.36
    -4 3 -4 50.63
    4 -3 4 56.07
    -4 3 -5 81.84
    -4 -3 -5 73.96
    -4 -3 -5 77.42
    -4 3 -5 73.98
    -4 3 -5 85.61
    4 -3 5 84.75
    4 -3 5 83.38
    -4 3 -6 18.62
    -4 -3 -6 20.32
    -4 -3 -6 24.98
    -4 3 -6 25.07
    4 -3 6 20.51
    -4 -3 -7 50.78
    -4 -3 -7 48.05
    -4 3 -7 55.83
    -4 3 -7 59.05
    -4 -3 -7 51.58
    4 -3 7 45.33
    -4 -3 -8 6.52
    -4 -3 -8 8.49
    -4 3 -8 4.45
    4 -3 8 3.77
    -4 3 -8 3.34
    -4 3 -9 0.47
    -4 -3 -9 -0.28
    -4 -3 -9 -0.24
    -4 3 -9 -0.21
    -4 3 -10 8.22
    -4 -3 -10 8.18
    -4 -3 -10 10.82
    -4 3 -10 6.95
    -4 3 -11 3.65
    -4 -3 -11 1.17
    -4 3 -11 4.79
    -4 -3 -11 1.94
    -4 3 -12 3.3
    -4 -3 -12 1.93
    -4 3 -12 2.34
    -4 -3 -12 7.62
    -4 -3 -13 22.7
    -4 3 -13 22.94
    -4 3 -13 14.27
    -4 3 -14 -1.32
    -4 3 -14 -0.11
    -4 3 -15 -0.08
    4 -4 -18 -0.13
    4 -4 -17 21.11
    4 4 -17 20.63
    4 4 -16 -0.56
    4 -4 -16 0.64
    4 4 -16 -2.49
    4 4 -15 2.21
    4 4 -15 0.98
    4 -4 -15 0.06
    4 -4 -14 2.01
    4 4 -14 2.61
    4 -4 -13 36.8
    4 4 -13 36.84
    4 -4 -13 43.21
    4 -4 -12 1.24
    4 4 -12 3.62
    4 -4 -11 15.52
    4 -4 -11 13.14
    4 4 -11 16.71
    4 -4 -10 8.59
    4 -4 -10 6.76
    4 4 -10 8.71
    4 -4 -9 0.44
    4 -4 -9 -0.21
    4 4 -9 0.18
    -4 -4 8 21.26
    4 -4 -8 22.33
    4 -4 -8 18.5
    4 4 -8 17.82
    4 -4 -7 101.06
    4 4 -7 98.48
    4 -4 -7 93.03
    -4 -4 7 95.28
    4 -4 -6 47.81
    4 4 -6 46.02
    4 -4 -6 49.08
    -4 -4 6 48.48
    4 -4 -5 -0.06
    4 -4 -5 -0.13
    4 4 -5 1.78
    4 -4 -4 24.39
    4 -4 -4 28.58
    4 4 -4 24.97
    -4 -4 3 1.05
    4 -4 -3 -0.48
    -4 4 3 0.9
    4 -4 -3 2
    4 4 -3 0.66
    -4 -4 2 15.84
    4 -4 -2 18.41
    -4 4 2 16.79
    4 -4 -2 17.13
    4 4 -2 17.82
    -4 -4 1 0.64
    4 -4 -1 0.26
    -4 4 1 -0.74
    4 -4 -1 -0.1
    4 4 -1 -0.08
    4 -4 0 4.96
    -4 -4 0 4.24
    4 -4 0 4.48
    -4 4 0 6.06
    4 4 0 4.06
    4 4 0 3.76
    4 -4 1 206.09
    -4 4 -1 188.22
    -4 4 -1 180.39
    4 4 1 200.13
    4 -4 1 187.49
    4 4 1 205.51
    4 4 1 190.54
    -4 -4 -1 195.28
    4 -4 2 68.72
    -4 4 -2 70.43
    -4 4 -2 79.82
    -4 4 -2 73.53
    4 4 2 77
    4 4 2 74.59
    4 -4 2 74.18
    -4 -4 -2 76.64
    4 -4 3 56.84
    -4 -4 -3 62.79
    4 -4 3 58.46
    -4 4 -3 64.48
    -4 4 -3 60.39
    -4 4 -3 55.34
    4 4 3 61.35
    4 4 3 75.71
    -4 -4 -3 59.04
    4 -4 4 19.84
    -4 -4 -4 18.2
    -4 -4 -4 16.65
    4 -4 4 16.06
    -4 4 -4 18.9
    -4 4 -4 20.87
    4 4 4 19.84
    -4 4 -4 19.56
    -4 -4 -5 255.72
    -4 -4 -5 240.57
    -4 4 -5 246.62
    -4 4 -5 249.67
    4 -4 5 261.09
    -4 4 -6 1.47
    4 -4 6 1.88
    -4 -4 -6 1.3
    -4 4 -6 2.78
    -4 -4 -6 0.29
    4 -4 7 14.63
    -4 -4 -7 11.85
    -4 4 -7 15.76
    -4 -4 -7 13.24
    -4 -4 -7 14.59
    -4 4 -7 17.42
    4 -4 7 13.29
    -4 4 -8 9.47
    -4 -4 -8 8.85
    4 -4 8 9.42
    -4 -4 -8 12.25
    -4 4 -8 12.21
    4 -4 8 6.64
    -4 4 -9 7.17
    -4 -4 -9 11.22
    -4 -4 -9 7.88
    -4 4 -9 10.43
    -4 4 -10 5.51
    -4 -4 -10 5.26
    -4 -4 -10 3.82
    -4 4 -10 9.45
    -4 4 -11 27.83
    -4 -4 -11 25.87
    -4 4 -11 20.39
    -4 -4 -11 25.73
    -4 -4 -12 0.92
    -4 4 -12 4.75
    -4 4 -12 2.65
    -4 -4 -13 10.09
    -4 4 -13 9.87
    -4 4 -13 9.46
    -4 4 -14 11.4
    -4 4 -14 9.77
    -4 4 -15 8.08
    4 -5 -18 5.72
    4 5 -17 5.7
    4 -5 -17 6.7
    4 5 -16 1.06
    4 -5 -16 -0.34
    4 -5 -15 -1.57
    4 5 -15 1.53
    4 5 -15 1.38
    4 -5 -14 10.51
    4 5 -14 16.77
    4 5 -14 13.7
    4 -5 -13 -0.86
    4 -5 -13 2.3
    4 5 -13 1.69
    4 -5 -12 26.76
    4 -5 -12 23.49
    4 5 -12 21.13
    4 -5 -11 33.48
    4 -5 -11 23.65
    4 5 -11 28.52
    4 -5 -10 5.4
    4 -5 -10 6.96
    4 5 -10 8.06
    4 -5 -9 51.71
    4 5 -9 49.01
    4 -5 -9 58.08
    4 -5 -8 53.85
    4 5 -8 52.35
    4 -5 -8 52.43
    -4 -5 7 3.72
    4 -5 -7 1.34
    4 -5 -7 3.34
    4 5 -7 4.18
    -4 -5 6 -0.5
    4 -5 -6 1.58
    4 -5 -6 1.23
    4 5 -6 0.33
    4 -5 -5 38.74
    4 -5 -5 43.52
    4 5 -5 41.4
    4 -5 -4 12.2
    -4 5 4 10.14
    4 -5 -4 10.61
    4 5 -4 7.69
    4 -5 -3 19.34
    -4 5 3 21.62
    4 -5 -3 22.84
    4 5 -3 23.21
    -4 -5 3 18.92
    -4 -5 2 4.92
    4 -5 -2 3.25
    -4 5 2 3.87
    4 -5 -2 1.96
    4 5 -2 2.24
    -4 -5 1 15.52
    -4 5 1 15.03
    4 -5 -1 17.01
    -4 5 1 16.02
    4 5 -1 17.33
    4 -5 0 2.5
    -4 5 0 4.59
    -4 -5 0 3.53
    4 -5 0 3.41
    4 5 0 2.47
    -4 5 0 4.74
    4 5 0 3.78
    4 5 0 6.88
    -4 5 -1 29.3
    4 -5 1 35.98
    4 5 1 30.19
    4 -5 1 32.72
    4 5 1 36.31
    -4 -5 -1 28.18
    -4 5 -1 28.8
    -4 -5 -2 12.24
    -4 5 -2 13.53
    4 -5 2 14.54
    4 -5 2 13.69
    4 5 2 12.91
    -4 5 -2 11.55
    -4 5 -2 13.66
    4 5 2 14.52
    4 -5 3 29.91
    -4 5 -3 21.28
    -4 5 -3 20.3
    4 5 3 23.9
    -4 5 -3 27.95
    -4 -5 -3 24.53
    -4 -5 -4 57.24
    4 -5 4 59.31
    -4 5 -4 56.29
    -4 5 -4 56.26
    4 5 4 59.54
    -4 5 -4 62.76
    4 -5 5 128.42
    -4 -5 -5 132.92
    -4 5 -5 129.15
    -4 5 -5 135.57
    -4 -5 -5 132.91
    -4 -5 -6 44.77
    -4 5 -6 47.8
    -4 -5 -6 42.62
    -4 5 -6 44.51
    4 -5 6 44.18
    4 -5 6 47.63
    -4 5 -7 33.9
    4 -5 7 27
    -4 -5 -7 29.01
    -4 -5 -7 26.78
    -4 5 -7 33.27
    4 -5 7 34.82
    -4 -5 -8 122.13
    -4 5 -8 110.02
    -4 5 -8 120.97
    4 -5 8 117.14
    -4 -5 -8 114.42
    4 -5 8 99.05
    -4 5 -9 1.08
    -4 -5 -9 1.27
    -4 5 -9 1.83
    4 -5 9 1.37
    -4 5 -10 3.83
    -4 -5 -10 5.66
    -4 -5 -10 4.13
    -4 5 -10 4.18
    -4 5 -11 0.33
    -4 -5 -11 4.43
    -4 5 -11 3.07
    -4 -5 -11 1.11
    -4 5 -12 27.6
    -4 -5 -12 29.63
    -4 5 -12 24.47
    -4 -5 -13 3.45
    -4 5 -13 -0.66
    -4 5 -13 -1.65
    -4 5 -14 1.2
    -4 5 -14 1.86
    -4 5 -15 6.02
    4 -6 -18 0.41
    4 -6 -17 39.63
    4 -6 -16 10.44
    4 6 -16 11.79
    4 -6 -15 37.47
    4 6 -15 48.99
    4 -6 -14 2.94
    4 6 -14 8.58
    4 6 -14 11.19
    4 -6 -13 24.58
    4 6 -13 20.43
    4 -6 -13 17.71
    4 6 -13 25.4
    4 -6 -12 41.15
    4 -6 -12 36.77
    4 6 -12 54.43
    4 6 -12 49.41
    4 -6 -11 11.73
    4 -6 -11 13.9
    4 6 -11 12.5
    4 -6 -10 2.4
    4 -6 -10 0.91
    4 -6 -9 22.14
    4 -6 -9 20.53
    4 6 -9 18.16
    4 -6 -8 94.93
    4 6 -8 99.09
    4 -6 -8 93.53
    -4 -6 7 36.4
    4 -6 -7 34.06
    4 -6 -7 43.35
    4 6 -7 42.15
    4 -6 -6 29.16
    4 -6 -6 33.24
    4 6 -6 30.71
    -4 -6 6 40.36
    -4 -6 5 23.62
    4 -6 -5 24.7
    4 -6 -5 24.67
    4 6 -5 21.96
    -4 -6 4 4.18
    4 -6 -4 5.01
    -4 6 4 5.22
    4 -6 -4 2.69
    4 -6 -4 6.62
    4 6 -4 7.01
    4 -6 -3 126.54
    -4 6 3 122.47
    4 -6 -3 127
    4 6 -3 120.03
    -4 -6 3 128.85
    -4 6 3 133.19
    4 -6 -2 39.66
    -4 6 2 39.91
    -4 6 2 40.15
    4 6 -2 41.53
    -4 -6 2 40.61
    -4 -6 1 1.44
    4 -6 -1 2.3
    -4 6 1 3.44
    4 6 -1 2.23
    -4 6 1 2.31
    4 -6 0 90.41
    -4 6 0 77.03
    4 6 0 71.97
    -4 6 0 80.57
    4 6 0 74.61
    4 6 0 80.93
    -4 -6 0 75.18
    4 6 0 62.52
    4 -6 1 445.68
    -4 6 -1 436.53
    4 6 1 461.7
    -4 6 -1 453.02
    4 6 1 488.13
    -4 6 -1 438.84
    -4 -6 -1 454.84
    -4 -6 -2 0.56
    -4 6 -2 -0.34
    4 -6 2 -0.25
    4 6 2 -0.06
    -4 6 -2 1.85
    -4 6 -2 0.25
    -4 -6 -3 1.24
    -4 6 -3 0.33
    4 -6 3 0.93
    4 6 3 0.1
    -4 6 -3 1.97
    -4 6 -3 0.06
    4 -6 4 203.55
    -4 6 -4 206.45
    4 6 4 201.45
    -4 6 -4 181.59
    -4 -6 -4 181.77
    -4 -6 -5 -0.1
    4 -6 5 0.2
    -4 6 -5 0.12
    4 -6 5 -0.39
    -4 6 -5 -0.11
    4 -6 6 446
    -4 -6 -6 450.55
    -4 6 -6 423.58
    -4 6 -6 437.74
    4 -6 6 459.89
    -4 6 -7 5.72
    4 -6 7 3.53
    -4 -6 -7 5.14
    -4 6 -7 5.42
    4 -6 7 4.71
    -4 -6 -7 3.56
    -4 6 -8 28.5
    -4 -6 -8 29.84
    -4 -6 -8 29.59
    -4 6 -8 22.19
    4 -6 8 30.15
    4 -6 8 29.74
    -4 6 -9 26.5
    -4 -6 -9 28.4
    -4 6 -9 25.43
    -4 -6 -9 23.66
    4 -6 9 33.78
    4 -6 9 19.62
    -4 6 -10 -1.09
    -4 -6 -10 0.37
    -4 6 -10 0.01
    -4 6 -11 0.54
    -4 -6 -11 -0.5
    -4 6 -11 2.2
    -4 -6 -12 -0.64
    -4 6 -12 -0.37
    -4 6 -12 0.14
    -4 6 -13 7.99
    -4 6 -13 5.49
    -4 6 -14 2.8
    -4 6 -14 3.86
    -4 6 -15 24.29
    4 -7 -17 10.51
    4 -7 -16 1.26
    4 7 -16 0.99
    4 -7 -15 8.53
    4 7 -15 10.73
    4 -7 -14 12.35
    4 7 -14 13.86
    4 -7 -13 28.04
    4 7 -13 24.43
    4 -7 -12 17.96
    4 7 -12 19.22
    4 -7 -12 17.8
    4 7 -12 20.58
    4 -7 -11 79.2
    4 7 -11 87.69
    4 7 -11 81.55
    4 -7 -11 77.24
    4 -7 -10 17.67
    4 7 -10 23.33
    4 -7 -10 18.68
    4 7 -10 22.68
    4 -7 -9 6.6
    4 -7 -9 13.99
    4 7 -9 8.98
    4 -7 -8 44.32
    4 -7 -8 46.73
    4 7 -8 42.93
    4 -7 -7 0.56
    -4 7 7 -0.29
    4 -7 -7 -0.86
    4 7 -7 0.97
    4 -7 -6 283.33
    -4 7 6 270.64
    4 -7 -6 263.43
    4 7 -6 285.07
    -4 -7 6 266.61
    4 -7 -5 46.55
    -4 7 5 51.33
    -4 7 5 61.22
    4 -7 -5 50.56
    4 7 -5 44.2
    -4 -7 5 46.95
    4 -7 -4 71.14
    -4 7 4 69.73
    -4 7 4 70.83
    4 -7 -4 65.11
    4 7 -4 77.7
    -4 -7 4 77.95
    -4 -7 3 0.17
    -4 7 3 1.23
    4 -7 -3 1.59
    -4 7 3 1.6
    4 7 -3 1.7
    4 -7 -3 -0.26
    4 7 -3 1.98
    -4 7 2 44.49
    4 -7 -2 38.52
    4 -7 -2 45.01
    4 7 -2 43.94
    -4 7 2 35.62
    4 7 -2 44.5
    -4 -7 2 42.25
    -4 7 1 101.44
    4 7 -1 94.33
    -4 7 1 100.83
    4 7 -1 96.57
    -4 -7 1 87.23
    4 7 -1 88.31
    -4 7 0 403.91
    4 7 0 387.48
    4 7 0 359.04
    -4 7 0 386.88
    -4 -7 0 381.98
    -4 -7 -1 1.9
    -4 7 -1 2.26
    4 7 1 0.6
    -4 7 -1 1.05
    -4 7 -1 -0.02
    4 7 2 64.79
    -4 7 -2 58.17
    -4 7 -2 61.57
    -4 7 -2 62.61
    -4 -7 -2 70.51
    -4 -7 -3 8.23
    4 7 3 13.07
    -4 7 -3 10.21
    -4 7 -3 9
    4 -7 3 7.39
    4 -7 4 91.98
    4 7 4 92.21
    -4 7 -4 79.84
    -4 7 -4 84.15
    -4 -7 -4 78.09
    -4 7 -5 56.25
    4 7 5 60.7
    4 -7 5 51.14
    -4 7 -5 51.27
    -4 -7 -5 53.3
    -4 7 -6 3.6
    4 -7 6 5.45
    -4 -7 -6 2.62
    4 -7 6 4.75
    -4 7 -6 6.04
    4 -7 7 21.57
    -4 7 -7 15.63
    -4 -7 -7 16.45
    -4 7 -7 18.15
    4 -7 7 20.17
    -4 7 -8 9.66
    -4 -7 -8 8.98
    4 -7 8 12.74
    4 -7 8 11.98
    -4 7 -8 8.27
    -4 7 -9 138.42
    -4 7 -9 131.54
    -4 -7 -9 131.57
    4 -7 9 133.52
    -4 7 -10 32.69
    -4 7 -10 31.46
    -4 -7 -10 38.12
    -4 7 -11 17.31
    -4 7 -11 8.77
    -4 7 -12 22.26
    -4 7 -12 19.18
    -4 7 -13 9.04
    -4 7 -13 17
    -4 7 -14 14.34
    -4 7 -14 13.85
    -4 7 -15 1.68
    -4 7 -15 -1.91
    4 -8 -17 11.47
    4 -8 -16 10.8
    4 8 -16 10.41
    4 -8 -15 3.81
    4 8 -15 4.35
    4 -8 -14 0.18
    4 8 -14 1.63
    4 8 -13 150.07
    4 -8 -13 142.56
    4 -8 -12 0.64
    4 8 -12 0.32
    4 -8 -12 -0.55
    4 -8 -11 1.15
    4 8 -11 -0.21
    4 -8 -11 1
    4 -8 -10 4.62
    4 -8 -10 7.2
    4 8 -10 5.47
    4 8 -10 3.85
    4 -8 -9 38.27
    4 -8 -9 40.41
    4 8 -9 44.16
    4 8 -9 40.16
    4 -8 -8 49.43
    4 -8 -8 40.04
    4 8 -8 46.82
    4 8 -8 47.86
    4 -8 -7 75.39
    4 -8 -7 84.65
    4 8 -7 79.42
    4 8 -7 75.65
    4 8 -6 1.24
    -4 -8 6 2.4
    -4 8 6 -0.69
    4 -8 -6 -0.38
    4 8 -6 -0.32
    4 -8 -5 43.03
    -4 8 5 46.9
    -4 8 5 41.88
    4 -8 -5 37.01
    4 8 -5 47.16
    4 8 -5 40.66
    -4 -8 5 47.03
    -4 -8 4 20.13
    4 8 -4 20.42
    -4 8 4 22.28
    4 -8 -4 20.89
    -4 8 4 28.82
    4 -8 -4 22.74
    4 8 -4 16.18
    -4 -8 3 -0.7
    -4 8 3 0.92
    4 8 -3 0.3
    -4 8 3 0.89
    4 -8 -3 0.1
    4 8 -3 -0.69
    -4 8 2 440.15
    -4 8 2 418.98
    4 -8 -2 437.42
    -4 -8 2 428.16
    4 8 -2 448.81
    -4 -8 1 20.43
    -4 8 1 18.87
    4 8 -1 18.16
    4 8 -1 16.61
    -4 8 1 23.18
    4 -8 -1 17.92
    -4 -8 0 12.59
    4 -8 0 17.77
    -4 8 0 18.75
    4 8 0 13.85
    -4 8 0 19.2
    -4 8 -1 39.06
    -4 8 -1 37.58
    4 8 1 37.22
    -4 8 -1 32.1
    4 -8 1 44.27
    -4 -8 -1 39.96
    -4 -8 -2 4.84
    -4 8 -2 4.45
    4 8 2 2.6
    4 -8 2 2.6
    -4 8 -2 4.12
    -4 8 -2 2.33
    -4 -8 -3 8.23
    4 8 3 10.07
    -4 8 -3 7.75
    -4 8 -3 13.34
    4 -8 3 12.09
    -4 -8 -4 1.65
    4 -8 4 4.51
    4 8 4 4.57
    -4 8 -4 5.03
    -4 8 -4 7.82
    4 -8 5 97.19
    4 8 5 86.76
    -4 8 -5 88.51
    -4 8 -5 93.23
    -4 -8 -5 96.47
    -4 8 -6 3.8
    4 -8 6 5.3
    -4 -8 -6 4.92
    -4 8 -6 8.42
    -4 8 -7 -0.35
    -4 -8 -7 1.5
    4 -8 7 -0.89
    -4 8 -7 1.04
    4 -8 8 103.81
    -4 8 -8 109.38
    -4 -8 -8 91.47
    -4 8 -8 89.68
    -4 8 -9 8.76
    4 -8 9 8.9
    -4 -8 -9 7.06
    -4 8 -9 6.18
    -4 8 -10 4.82
    -4 8 -10 10.49
    -4 8 -11 65.56
    -4 8 -11 64.51
    -4 8 -12 46.32
    -4 8 -12 43.67
    -4 8 -13 7.61
    -4 8 -13 9.16
    -4 8 -14 13.4
    -4 8 -14 9.6
    -4 8 -15 9.37
    -4 8 -15 0.7
    4 -9 -17 5.46
    4 9 -16 25.56
    4 -9 -16 20.89
    4 -9 -15 26.43
    4 9 -15 25.09
    4 -9 -14 -0.96
    4 9 -14 0.83
    4 -9 -13 13.21
    4 9 -13 10.55
    4 -9 -12 18.77
    4 9 -12 15.42
    4 -9 -12 11.5
    4 -9 -11 24.8
    4 -9 -11 21.56
    4 9 -11 21.28
    4 -9 -10 105.48
    4 -9 -10 108.69
    4 9 -10 117.05
    4 -9 -9 2.4
    4 9 -9 0.7
    4 -9 -8 -2.61
    4 9 -8 0.11
    4 -9 -7 0.51
    4 9 -7 -0.15
    4 -9 -6 0.37
    4 9 -6 1.22
    4 9 -5 55.97
    -4 9 5 52.47
    -4 9 5 54.93
    4 -9 -5 53.01
    -4 -9 5 53.92
    4 9 -4 5.64
    -4 -9 4 7.33
    -4 9 4 6.25
    -4 9 4 4.18
    4 -9 -4 6.79
    -4 -9 3 12
    -4 9 3 14.91
    -4 9 3 15.27
    4 9 -3 13.62
    4 -9 -3 12.55
    4 9 -2 0.23
    -4 -9 2 -0.18
    -4 9 2 -1.02
    -4 9 2 -1.08
    4 -9 -2 2.08
    -4 -9 1 1.01
    4 9 -1 1.48
    -4 9 1 3.09
    4 9 -1 2.16
    -4 9 1 2.28
    4 -9 -1 0.52
    -4 -9 0 0.97
    4 -9 0 10.07
    -4 9 0 5.77
    4 9 0 6.06
    -4 9 0 2.77
    -4 9 -1 58.75
    4 9 1 45.24
    -4 9 -1 43.82
    -4 9 -1 59.61
    4 -9 1 50.65
    -4 -9 -1 55.98
    4 9 2 71.86
    -4 9 -2 63.08
    -4 9 -2 61.56
    -4 -9 -2 63.11
    4 -9 2 67.39
    -4 -9 -3 16.56
    4 9 3 18.5
    -4 9 -3 17.73
    -4 9 -3 17.13
    4 -9 3 18.63
    -4 -9 -4 -0.01
    4 -9 4 0.78
    4 9 4 -0.21
    -4 9 -4 0.41
    -4 9 -4 1.19
    4 -9 5 112.58
    4 9 5 117.24
    -4 9 -5 127.18
    -4 9 -5 95.85
    -4 -9 -5 115.24
    -4 9 -6 44.87
    4 -9 6 40.18
    -4 9 -6 36.9
    -4 -9 -6 41.56
    -4 9 -7 56.91
    -4 9 -7 56.02
    -4 -9 -7 66.79
    -4 -9 -8 33.55
    -4 9 -8 27.94
    4 -9 9 31.96
    -4 9 -9 30
    -4 -9 -9 27.42
    -4 9 -10 26.29
    -4 9 -10 16.99
    -4 9 -11 11.9
    -4 9 -11 11.31
    -4 9 -12 -0.31
    -4 9 -12 2.73
    -4 9 -13 16.78
    -4 9 -13 18.38
    -4 9 -14 12.66
    -4 9 -14 14.88
    -4 9 -15 2.45
    -4 9 -15 0.2
    4 -10 -17 13.23
    4 -10 -16 -1.19
    4 10 -16 -1
    4 -10 -15 2.7
    4 10 -15 8.01
    4 10 -14 13.33
    4 -10 -14 10.58
    4 10 -13 19.9
    4 -10 -13 15.51
    4 10 -12 79.84
    4 -10 -12 63.56
    4 -10 -11 31.47
    4 10 -11 38.75
    4 -10 -10 7.23
    4 10 -10 6.95
    4 -10 -9 0.87
    4 10 -9 4.76
    4 10 -8 27.31
    4 -10 -8 25.07
    4 10 -7 19.14
    4 -10 -7 19.72
    -4 10 6 -0.01
    4 10 -6 0.72
    -4 10 5 59.67
    4 -10 -5 61.51
    4 10 -5 63.35
    -4 -10 4 -0.35
    -4 10 4 0.76
    4 10 -4 1
    -4 10 4 0.7
    4 -10 -4 -0.15
    -4 10 3 90.17
    -4 10 3 87.02
    4 -10 -3 83.21
    4 10 -3 88.97
    -4 -10 3 86.32
    -4 -10 2 1.32
    -4 10 2 1.2
    4 10 -2 0.47
    -4 10 2 -0.17
    4 -10 -2 1.39
    -4 10 1 73.92
    4 10 -1 62.33
    -4 10 1 66.79
    4 -10 -1 72.57
    -4 -10 1 67.67
    4 10 -1 66.34
    4 -10 0 0.98
    -4 10 0 2.07
    4 10 0 3.52
    -4 10 0 1.86
    -4 -10 0 0.19
    4 -10 1 19.66
    4 10 1 23.55
    -4 10 -1 21.25
    -4 10 -1 22.63
    -4 -10 -1 20.91
    -4 -10 -2 0.12
    4 10 2 0.53
    4 -10 2 0.24
    -4 10 -2 0.51
    -4 10 -2 -0.04
    4 10 3 55.28
    -4 10 -3 45.1
    -4 -10 -3 41.53
    -4 10 -3 48.34
    4 -10 3 43.55
    4 -10 4 142.92
    4 10 4 140.99
    -4 10 -4 159.76
    -4 10 -4 133.73
    -4 -10 -4 137.47
    4 -10 5 77.3
    4 10 5 83
    -4 10 -5 71
    -4 10 -5 66.63
    -4 -10 -5 70.14
    -4 -10 -6 6.74
    4 10 6 10.6
    -4 10 -6 7.43
    -4 10 -7 6.8
    -4 -10 -7 7.25
    -4 10 -8 26.04
    -4 -10 -8 29.01
    -4 10 -9 2.39
    -4 10 -10 41.72
    -4 10 -11 0.42
    -4 10 -12 15.04
    -4 10 -13 8.2
    -4 10 -13 11.15
    -4 10 -14 0.95
    -4 10 -14 2.94
    -4 10 -15 26.18
    4 -11 -17 3.77
    4 11 -16 1.07
    4 -11 -16 -0.26
    4 -11 -15 17.74
    4 11 -15 25.03
    4 -11 -14 0.49
    4 11 -14 2.09
    4 -11 -13 7
    4 11 -13 8.67
    4 11 -12 100.21
    4 -11 -12 92.84
    4 -11 -11 3.02
    4 11 -11 1.29
    4 -11 -10 26.35
    4 11 -10 32.57
    4 -11 -9 184.95
    4 11 -9 189.75
    4 -11 -8 2.75
    4 11 -8 2.57
    4 11 -7 75.67
    -4 11 6 0.73
    4 11 -6 1.96
    4 11 -5 25.07
    -4 11 5 23.61
    -4 -11 4 13.96
    4 11 -4 15.87
    -4 11 4 16.01
    4 -11 -4 9.58
    -4 11 3 71.98
    -4 11 3 64.19
    4 11 -3 71.32
    4 -11 -3 61.52
    -4 -11 3 60.6
    4 11 -2 7.01
    -4 11 2 8.88
    -4 11 2 5.38
    4 -11 -2 5.75
    -4 -11 2 5.62
    4 -11 -1 21.77
    -4 11 1 23.36
    -4 11 1 20.77
    4 11 -1 19.71
    -4 -11 1 25.23
    4 -11 0 14.07
    4 11 0 22.23
    4 11 0 16.67
    -4 11 0 18.72
    -4 -11 0 18.1
    4 -11 1 8.08
    4 11 1 4.6
    -4 11 -1 4.21
    -4 11 -1 6.4
    -4 -11 -1 6.35
    4 11 2 20.48
    4 -11 2 12.96
    -4 11 -2 14.48
    -4 11 -2 11.75
    -4 -11 -2 14.41
    4 11 3 115.37
    -4 11 -3 132.93
    -4 11 -3 112.15
    -4 -11 -3 120.16
    4 -11 3 121.32
    4 -11 4 6.02
    -4 11 -4 3.93
    -4 -11 -4 2.15
    -4 -11 -5 0.63
    4 11 5 0.01
    -4 11 -5 -1.41
    4 11 6 49.86
    -4 -11 -6 46.16
    -4 11 -6 44.97
    -4 11 -7 2.72
    -4 -11 -7 2.13
    -4 11 -8 3.01
    -4 11 -9 8.59
    -4 11 -10 -1.61
    -4 11 -11 3.02
    -4 11 -12 -0.19
    -4 11 -13 35.35
    -4 11 -14 -0.3
    -4 11 -14 -0.78
    -4 11 -15 6.94
    4 -12 -17 4.52
    4 -12 -16 -1.12
    4 12 -16 2.74
    4 -12 -15 2.46
    4 12 -15 8.96
    4 -12 -14 23.26
    4 12 -14 23.93
    4 12 -13 82.67
    4 -12 -13 69.31
    4 -12 -12 2.16
    4 12 -12 5.73
    4 -12 -11 94.4
    4 12 -11 80.09
    4 -12 -10 44.73
    4 12 -10 41.89
    4 -12 -9 34.25
    4 12 -9 38.88
    4 -12 -8 63
    4 12 -8 63.82
    4 12 -7 0.96
    -4 12 6 60.86
    4 12 -6 70.4
    -4 12 5 43.24
    4 12 -5 39.7
    4 12 -4 25.55
    -4 12 4 29.67
    4 12 -3 1.05
    -4 12 3 0.49
    4 -12 -3 2.49
    -4 -12 3 0.48
    -4 12 2 14.15
    -4 12 2 10.35
    4 12 -2 10.12
    4 -12 -2 9.55
    -4 -12 2 9.65
    -4 12 1 85.37
    4 -12 -1 91.89
    4 12 -1 72.32
    -4 -12 1 84.08
    4 -12 0 7.82
    4 12 0 6.95
    -4 12 0 7.91
    -4 12 0 8.28
    4 12 0 7.27
    -4 -12 0 4.14
    4 -12 1 21.81
    4 12 1 25.43
    -4 12 -1 26.47
    -4 12 -1 22.02
    -4 -12 -1 24.1
    4 12 2 9.27
    4 -12 2 8.49
    -4 12 -2 5.25
    -4 12 -2 5.06
    -4 -12 -2 3.47
    4 12 3 26.65
    -4 12 -3 14.59
    4 -12 3 25.44
    -4 -12 -3 21.97
    4 12 4 59.42
    -4 12 -4 52.62
    -4 -12 -4 55.14
    4 12 5 77.58
    -4 12 -5 67.75
    -4 -12 -5 73.99
    -4 -12 -6 0.41
    4 12 6 -1.34
    -4 12 -6 0.54
    -4 12 -7 4.24
    -4 -12 -7 10.4
    -4 12 -8 18.88
    -4 12 -9 1.87
    -4 12 -10 3.73
    -4 12 -11 0.38
    -4 12 -12 26.38
    -4 12 -13 7.09
    -4 12 -14 24.41
    -4 12 -15 -12.62
    4 -13 -17 4.19
    4 -13 -16 8.78
    4 -13 -15 -2.55
    4 13 -15 0.78
    4 -13 -14 1.81
    4 13 -14 -1.26
    4 -13 -13 15.5
    4 13 -13 15.05
    4 -13 -12 3.06
    4 13 -12 4.72
    4 -13 -11 9.47
    4 13 -11 7.97
    4 13 -10 -1.03
    4 -13 -10 0.72
    4 13 -9 23.88
    4 -13 -9 28.2
    4 13 -8 0.64
    4 13 -7 1.54
    -4 13 7 2.04
    -4 13 6 13.69
    4 13 -6 13.34
    -4 13 5 5.35
    4 13 -5 1.6
    4 13 -4 58.33
    -4 13 4 52.87
    4 13 -3 78.07
    -4 13 3 65.03
    -4 13 2 1.35
    4 13 -2 -0.61
    4 13 -1 -0.27
    -4 -13 1 -0.41
    -4 13 0 74.46
    -4 13 0 75.38
    4 13 0 75.5
    -4 -13 0 77.34
    4 13 1 86.74
    -4 13 -1 95.43
    -4 13 -1 101.09
    -4 -13 -1 93.54
    4 13 2 0.38
    -4 13 -2 -0.93
    -4 13 -2 -0.68
    -4 -13 -2 1.39
    4 13 3 41.31
    -4 -13 -3 41
    -4 13 -3 35.72
    4 13 4 2.49
    -4 13 -4 7.42
    -4 -13 -4 3.78
    4 13 5 10.36
    -4 13 -5 9.55
    -4 -13 -5 10.03
    4 13 6 0.17
    -4 13 -6 0.14
    -4 -13 -6 0.2
    4 13 7 1.69
    -4 13 -7 0.84
    -4 -13 -7 0.36
    -4 13 -8 7.36
    -4 13 -9 18.28
    -4 13 -10 37.48
    -4 13 -11 -1.64
    -4 13 -12 -0.83
    -4 13 -13 -2.26
    -4 13 -14 1.77
    4 -14 -17 3.88
    4 -14 -16 5.65
    4 14 -15 11.3
    4 -14 -15 3
    4 14 -14 9.09
    4 -14 -14 6.36
    4 14 -13 2.17
    4 -14 -13 3.69
    4 14 -12 33.1
    4 -14 -12 31.04
    4 14 -11 3.22
    4 -14 -11 -1
    4 14 -10 7.42
    4 -14 -10 7.58
    4 14 -9 13.2
    4 14 -8 309.29
    -4 14 7 11.28
    4 14 -7 10.14
    -4 14 6 368.24
    4 14 -6 381.58
    4 14 -5 -0.24
    -4 14 5 -0.37
    4 14 -4 54.06
    -4 14 4 47.88
    -4 14 3 1.82
    4 14 -3 1.56
    4 14 -2 5.05
    -4 14 2 3.07
    -4 14 1 50.58
    4 14 -1 47.1
    -4 14 0 1.09
    -4 14 0 0.03
    4 14 0 0.87
    -4 -14 0 0.58
    4 14 1 2.23
    -4 14 -1 0.85
    -4 14 -1 4.15
    -4 -14 -1 0.75
    4 14 2 5.36
    -4 14 -2 3.89
    -4 -14 -2 8.39
    4 14 3 34.17
    -4 -14 -3 32.35
    -4 14 -3 28.01
    4 14 4 2.92
    -4 14 -4 3.69
    -4 -14 -4 4.32
    4 14 5 46.79
    -4 -14 -5 47.7
    -4 14 -5 51.16
    4 14 6 58.61
    -4 -14 -6 55.69
    -4 14 -6 48.62
    4 14 7 1.6
    -4 -14 -7 0.67
    -4 14 -7 -0.39
    -4 14 -8 21.1
    -4 14 -9 52.03
    -4 14 -10 1.4
    -4 14 -11 4.98
    -4 14 -12 4.2
    -4 14 -13 8.3
    -4 14 -14 5.76
    4 -15 -17 17.84
    4 -15 -16 14.12
    4 -15 -15 7.7
    4 15 -15 1.97
    4 -15 -14 2.6
    4 15 -14 -1.18
    4 -15 -13 18.97
    4 15 -13 19.74
    4 -15 -12 -0.7
    4 15 -12 2.5
    4 -15 -11 210.3
    4 15 -11 239.82
    4 -15 -10 13.09
    4 15 -10 12.9
    4 15 -9 61.87
    4 15 -8 32.85
    -4 15 7 15.26
    4 15 -7 7.16
    4 15 -6 22.5
    -4 15 6 22.36
    4 15 -5 184.42
    -4 15 5 164.74
    4 15 -4 89.87
    -4 15 4 76.66
    -4 15 3 85.5
    4 15 -3 97.03
    4 15 -2 21.6
    -4 15 2 18.07
    4 15 -1 1.05
    -4 15 1 2.17
    -4 15 0 16.14
    -4 15 0 17.86
    4 15 0 17.04
    4 15 1 1.9
    -4 15 -1 -0.81
    -4 15 -1 -0.01
    4 15 2 11.58
    -4 15 -2 14.81
    -4 -15 -2 12.35
    4 15 3 8.24
    -4 15 -3 8.15
    -4 -15 -3 3.64
    4 15 4 -0.1
    -4 15 -4 0.14
    -4 -15 -4 0.98
    4 15 5 66.38
    -4 15 -5 58.91
    -4 -15 -5 60.62
    4 15 6 -0.86
    -4 15 -6 -0.98
    -4 -15 -6 -0.68
    4 15 7 3
    -4 15 -7 0.46
    -4 15 -8 2.92
    -4 15 -9 18.18
    -4 15 -10 8.67
    -4 15 -11 -1.86
    -4 15 -12 22.53
    -4 15 -13 7.64
    4 -16 -16 5.47
    4 -16 -15 7.45
    4 -16 -14 116.16
    4 16 -14 129.66
    4 -16 -13 1.2
    4 16 -13 4.86
    4 -16 -12 14.25
    4 16 -12 19.35
    4 -16 -11 24.79
    4 16 -11 26.93
    4 16 -10 4.99
    4 16 -9 10.36
    4 16 -8 0.99
    4 16 -7 101.99
    -4 16 7 92.88
    4 16 -6 26.51
    -4 16 6 40.59
    4 16 -5 333.22
    -4 16 5 312.65
    -4 16 4 -0.72
    4 16 -4 -0.37
    -4 16 3 26.38
    4 16 -3 31.15
    -4 16 2 84.8
    4 16 -2 82.69
    -4 16 1 0.62
    4 16 -1 3.14
    -4 16 0 2.67
    -4 16 0 1.58
    4 16 0 3.82
    -4 16 -1 6.93
    -4 16 -2 22.12
    4 -16 3 88.75
    4 16 3 69.73
    -4 16 -3 86.99
    4 -16 4 2.76
    4 16 4 5.32
    -4 16 -4 8.12
    -4 -16 -4 3.4
    4 -16 5 16.45
    4 16 5 17.3
    -4 16 -5 15.68
    -4 -16 -5 11.73
    4 -16 6 15.17
    4 16 6 16.6
    -4 16 -6 11.05
    -4 -16 -6 16.37
    -4 16 -7 22.74
    -4 16 -8 6.79
    -4 16 -9 1.04
    -4 16 -10 33.75
    -4 16 -11 17.59
    -4 16 -12 6.01
    -4 16 -13 0.06
    4 -17 -16 -0.04
    4 -17 -15 -2.73
    4 -17 -14 39.31
    4 17 -14 50.25
    4 -17 -13 32.64
    4 17 -13 50.78
    4 -17 -12 -0.06
    4 17 -12 3.79
    4 -17 -11 0.3
    4 17 -11 0.69
    4 17 -10 12.52
    4 17 -9 1.96
    4 17 -8 26.08
    -4 17 8 25.42
    4 17 -7 4.58
    -4 17 7 6.05
    4 17 -6 13.65
    -4 17 6 13.65
    -4 17 5 25.14
    4 17 -5 28.88
    -4 17 4 44.05
    4 17 -4 42.18
    4 17 -3 -0.39
    -4 17 3 -1.24
    -4 17 2 74.95
    4 17 -2 68.92
    4 17 -1 30.26
    -4 17 1 31.27
    -4 17 0 8.7
    4 17 0 11.24
    -4 17 0 13.16
    4 -17 1 1.4
    -4 17 -1 2.13
    4 -17 2 0.1
    -4 17 -2 -0.38
    4 -17 3 45.29
    -4 17 -3 35.65
    4 -17 4 6.16
    4 17 4 10.09
    -4 17 -4 10.11
    4 -17 5 38.65
    4 17 5 48
    -4 17 -5 42.7
    4 -17 6 2.29
    -4 17 -6 -0.71
    4 -17 7 21.84
    -4 17 -7 20.76
    -4 17 -8 -3.49
    -4 17 -9 12.92
    -4 17 -10 10.2
    -4 17 -11 18.45
    -4 17 -12 5.34
    4 -18 -16 10.45
    4 -18 -15 -1.8
    4 -18 -14 0.13
    4 18 -14 5.91
    4 -18 -13 16.96
    4 18 -13 20.87
    4 -18 -12 9.34
    4 18 -12 10.95
    4 18 -11 29.76
    4 18 -10 33.65
    4 18 -9 -4.13
    4 18 -8 12.37
    -4 18 8 9.97
    4 18 -7 5.45
    -4 18 7 5.6
    -4 18 6 3.81
    4 18 -6 2.72
    -4 18 5 0.96
    4 18 -5 -0.12
    4 18 -4 0.91
    -4 18 4 -0.41
    4 18 -3 1.31
    -4 18 3 0.98
    4 18 -2 6.96
    -4 18 2 11.92
    -4 18 1 48.3
    4 18 -1 46.33
    4 -18 0 15.79
    -4 18 0 13.52
    4 18 0 16.42
    4 -18 1 242.67
    -4 18 -1 250.47
    4 -18 2 110.79
    -4 18 -2 95.07
    4 -18 3 14.01
    -4 18 -3 6.22
    4 -18 4 22.83
    -4 18 -4 23.01
    4 -18 5 73.48
    -4 18 -5 70.95
    4 -18 6 20.13
    -4 18 -6 19.82
    4 -18 7 -0.63
    -4 18 -7 -1.53
    4 -18 8 17.44
    -4 18 -8 18.29
    -4 18 -9 2.89
    -4 18 -10 13.32
    -4 18 -11 20.05
    4 -19 -15 -2.93
    4 -19 -14 7.38
    4 19 -13 4.48
    4 -19 -13 4.09
    4 19 -12 -0.56
    4 -19 -12 0.63
    4 19 -11 1.37
    4 19 -10 1.21
    4 19 -9 8.63
    -4 19 8 23.25
    4 19 -8 20.43
    -4 19 7 1.49
    4 19 -7 -0.53
    -4 19 6 -1.06
    4 19 -6 -1.21
    -4 19 5 81.01
    4 19 -5 90
    4 19 -4 1.6
    -4 19 4 3.4
    4 19 -3 24.53
    -4 19 3 25.05
    -4 19 2 99.9
    4 19 -2 104.93
    -4 19 1 15.11
    4 19 -1 15.79
    4 -19 0 87.65
    -4 19 0 95.48
    4 19 0 90.6
    4 -19 1 24.97
    -4 19 -1 18.8
    4 -19 2 0.75
    -4 19 -2 -0.92
    4 -19 3 49
    -4 19 -3 44.02
    4 -19 4 1.45
    -4 19 -4 -1.74
    4 -19 5 4.21
    -4 19 -5 6.79
    4 -19 6 8.63
    -4 19 -6 8.16
    4 -19 7 8.16
    -4 19 -7 6.11
    4 -19 8 0.25
    -4 19 -8 -0.65
    4 -19 9 7.15
    -4 19 -9 9.85
    -4 19 -10 3.7
    -4 19 -11 4.78
    4 -20 -14 2.29
    4 20 -13 3.59
    4 -20 -13 2.69
    4 20 -12 43.01
    4 -20 -12 26.8
    4 20 -11 1.39
    4 20 -10 23.65
    4 20 -9 26.05
    -4 20 8 9.74
    4 20 -8 7.37
    -4 20 7 6.67
    4 20 -7 10.52
    -4 20 6 -0.37
    4 20 -6 1.26
    4 20 -5 5.09
    -4 20 5 3.41
    4 20 -4 5.39
    -4 20 4 2.08
    4 20 -3 13.79
    -4 20 3 9.07
    -4 20 2 11.24
    4 20 -2 10.19
    4 -20 -1 12.39
    -4 20 1 16.89
    4 20 -1 13.27
    4 -20 0 6.14
    -4 20 0 5.88
    4 20 0 2.61
    4 -20 1 3.47
    -4 20 -1 6.03
    4 -20 2 99.68
    -4 20 -2 86.54
    4 -20 3 12.13
    -4 20 -3 11.85
    4 -20 4 23.99
    -4 20 -4 19.88
    4 -20 5 7.85
    -4 20 -5 8.97
    4 -20 6 6.47
    -4 20 -6 14.78
    4 -20 7 2.69
    -4 20 -7 2.75
    4 -20 8 1.98
    -4 20 -8 1.82
    4 -20 9 -1.29
    -4 20 -9 3.86
    -4 20 -10 5.4
    4 -21 -14 4.2
    4 21 -13 3.2
    4 -21 -13 -0.2
    4 21 -12 9.36
    4 21 -11 0.19
    4 21 -10 1.37
    4 21 -9 9.89
    -4 21 8 38.02
    4 21 -8 38.56
    -4 21 7 1.69
    4 21 -7 3.32
    4 21 -6 -1.77
    -4 21 6 1.5
    4 21 -5 5.94
    -4 21 5 0.43
    4 21 -4 9.27
    -4 21 4 5.37
    4 21 -3 4.07
    -4 21 3 -0.57
    -4 21 2 39.89
    4 21 -2 35.64
    4 -21 -1 6.42
    -4 21 1 6.19
    4 21 -1 5.95
    4 -21 0 10.56
    -4 21 0 11.17
    4 21 0 11.33
    4 -21 1 0.67
    -4 21 -1 -4.78
    4 -21 2 0.6
    -4 21 -2 -1.19
    4 -21 3 4.66
    -4 21 -3 4.88
    4 -21 4 60.2
    -4 21 -4 61.15
    4 -21 5 -0.21
    -4 21 -5 2.6
    4 -21 6 1.27
    -4 21 -6 3.29
    4 -21 7 31.21
    -4 21 -7 29.88
    4 -21 8 4.42
    -4 21 -8 0.59
    4 -21 9 0.8
    -4 21 -9 1.17
    4 -22 -13 28.31
    4 22 -12 119.86
    4 22 -11 15.43
    4 22 -10 22.67
    4 22 -9 13.55
    4 22 -8 1.61
    -4 22 7 -0.15
    4 22 -7 -0.26
    4 22 -6 15.09
    -4 22 6 11.99
    4 22 -5 4.04
    -4 22 5 4.49
    4 22 -4 -0.43
    -4 22 4 5.38
    4 22 -3 41.52
    -4 22 3 39.33
    4 -22 -2 77.39
    -4 22 2 81.68
    4 22 -2 76.35
    4 -22 -1 0.05
    -4 22 1 -0.81
    4 22 -1 2.12
    4 -22 0 55.73
    4 22 0 48.4
    4 -22 1 7.42
    -4 22 -1 13.73
    4 -22 2 -0.05
    -4 22 -2 2.35
    4 -22 3 11.02
    -4 22 -3 5.7
    4 -22 4 4.14
    -4 22 -4 -2.21
    4 -22 5 -0.97
    -4 22 -5 -1.5
    4 -22 6 8.97
    -4 22 -6 7
    4 -22 7 1.71
    -4 22 -7 6.16
    4 -22 8 -2.31
    -4 22 -8 -0.57
    4 23 -12 2.33
    4 23 -11 29.84
    4 23 -10 1.85
    4 23 -9 9.2
    4 23 -8 1.57
    4 23 -7 14.91
    -4 23 7 21.46
    -4 23 6 66.13
    4 23 -6 67.93
    4 23 -5 29.15
    -4 23 5 17.08
    4 23 -4 6.92
    -4 23 4 2.79
    -4 23 3 88.36
    4 23 -3 104.4
    4 -23 -2 9.68
    -4 23 2 5.24
    4 23 -2 5.24
    4 -23 -1 15.01
    4 23 -1 11.92
    4 -23 0 79.56
    4 -23 1 -2.08
    -4 23 -1 -0.34
    4 -23 2 10.11
    -4 23 -2 10.04
    4 -23 3 2.38
    -4 23 -3 0.5
    4 -23 4 25.98
    -4 23 -4 16.96
    4 -23 5 6.82
    -4 23 -5 5.35
    4 -23 6 29.65
    -4 23 -6 19.7
    4 -23 7 0.2
    -4 23 -7 1.07
    4 -23 8 2.4
    4 24 -11 8.99
    4 24 -10 -1.97
    4 24 -9 15.97
    4 24 -8 7.34
    4 24 -7 1.25
    4 24 -6 11.27
    -4 24 6 11.75
    4 24 -5 23.14
    -4 24 5 32.02
    4 24 -4 29.18
    -4 24 4 30.79
    -4 24 3 3.24
    4 24 -3 1.77
    4 -24 -2 11.67
    -4 24 2 10.3
    4 24 -2 11.64
    4 -24 -1 43.29
    4 24 -1 45.61
    4 -24 0 3.2
    4 -24 1 109.22
    -4 24 -1 107.83
    4 -24 2 -1.74
    -4 24 -2 1.77
    4 -24 3 0.66
    -4 24 -3 0.98
    4 -24 4 2.96
    -4 24 -4 6.8
    4 -24 5 1.55
    -4 24 -5 0.47
    4 -24 6 5.72
    -4 24 -6 13.62
    4 -24 7 13.25
    4 -24 8 3.85
    4 25 -11 0.47
    4 25 -10 -0.17
    4 25 -9 20.64
    4 25 -8 8.53
    4 25 -7 7.77
    4 25 -6 5.79
    4 25 -5 40.02
    -4 25 5 45.29
    -4 25 4 21.82
    4 25 -4 32.74
    4 25 -3 55.34
    -4 25 3 51.72
    4 -25 -2 184.53
    -4 25 2 181.6
    4 25 -2 187.35
    4 -25 -1 9.13
    4 -25 0 78.85
    4 -25 1 6.82
    -4 25 -1 5.31
    4 -25 2 7.85
    -4 25 -2 8.52
    4 -25 3 6.91
    -4 25 -3 17.24
    4 -25 4 8.84
    -4 25 -4 10.68
    4 -25 5 1.84
    -4 25 -5 -2.44
    4 -25 6 7.37
    4 -25 7 6.56
    4 -25 8 17.13
    4 26 -10 5.29
    4 26 -9 41.14
    4 26 -8 0.32
    4 26 -7 9.98
    4 26 -6 8.76
    4 26 -5 -0.59
    -4 26 5 1.73
    -4 26 4 0.64
    4 26 -4 1.96
    -4 26 3 61.21
    4 -26 -2 3.17
    -4 26 2 4.5
    4 -26 -1 170.22
    4 -26 0 41.85
    4 -26 1 72.92
    -4 26 -1 78.8
    4 -26 2 14.68
    -4 26 -2 10.9
    4 -26 3 3.78
    -4 26 -3 0.6
    4 -26 4 5.88
    4 -26 5 -1.43
    4 -26 6 6.12
    4 -26 7 10.28
    4 -26 8 3.48
    4 27 -10 1.5
    4 27 -9 0.16
    4 27 -8 -0.12
    4 27 -7 22.11
    4 27 -6 0.57
    4 27 -5 5.48
    -4 27 4 15.79
    -4 27 3 21.48
    4 -27 -2 -1.29
    -4 27 2 4.89
    4 -27 -1 12.67
    4 -27 0 2.14
    4 -27 1 1.71
    -4 27 -1 5.47
    4 -27 2 8.78
    4 -27 3 -2.93
    4 -27 4 1.98
    4 -27 5 -0.52
    4 -27 6 9.44
    4 -27 7 3.73
    4 28 -9 3.49
    4 28 -8 6.83
    4 28 -7 16.19
    -4 28 3 2.45
    -4 28 2 2.72
    -4 29 3 -1.55
    -4 29 2 -0.36
    -4 30 2 -2
    -4 30 1 6.33
    -4 31 1 35.22
    5 0 -18 -2.22
    5 0 -17 5.2
    5 0 -16 -0.57
    5 0 -15 49.83
    5 0 -14 0.44
    5 0 -13 100.32
    5 0 -12 0.3
    5 0 -11 14.73
    5 0 -10 -1.38
    5 0 -9 102.35
    5 0 -8 0.23
    5 0 -7 21.6
    5 0 -6 0.81
    5 0 -6 -1.28
    5 0 -5 2.25
    5 0 -5 2.71
    5 0 -4 -3.41
    5 0 -4 1.67
    5 0 -3 6.12
    5 0 -3 10.57
    5 0 -2 -0.91
    5 0 -2 -0.86
    5 0 -2 0.12
    5 0 -1 18.31
    5 0 -1 15.86
    5 0 -1 14.33
    5 0 0 0.62
    5 0 0 -0.22
    -5 0 0 -1
    5 0 0 -0.16
    5 0 1 0.8
    5 0 1 0.46
    -5 0 -1 0.07
    5 0 2 0.18
    -5 0 -2 0.76
    5 0 2 0.08
    -5 0 -3 -1.3
    5 0 3 -0.28
    5 0 3 0.44
    5 0 4 -0.29
    -5 0 -4 1.39
    5 0 4 0.7
    -5 0 -5 933.69
    5 0 5 917.44
    -5 0 -5 883.85
    -5 0 -5 914.61
    -5 0 -6 -0.02
    -5 0 -6 -0.37
    -5 0 -6 0.14
    5 0 6 -0.28
    -5 0 -7 286.23
    -5 0 -7 319.65
    -5 0 -8 4.28
    -5 0 -8 0.75
    -5 0 -9 -0.21
    -5 0 -9 0.9
    -5 0 -10 1.04
    -5 0 -11 19.94
    -5 0 -12 -0.35
    -5 0 -13 3.87
    5 1 -18 16.12
    5 -1 -18 7.66
    5 1 -17 6.74
    5 -1 -17 5.02
    5 1 -16 7.27
    5 -1 -16 7.81
    5 1 -15 -0.99
    5 -1 -15 1.17
    5 1 -14 0.25
    5 -1 -14 1.6
    5 1 -13 15.38
    5 -1 -13 10.37
    5 1 -12 48.92
    5 -1 -12 48.03
    5 -1 -11 1.97
    5 1 -11 0.41
    5 1 -10 91.31
    5 -1 -10 87.94
    5 1 -9 46.55
    5 -1 -9 49.67
    5 -1 -8 3.33
    5 1 -8 2.72
    5 1 -7 3.42
    5 -1 -7 5.75
    5 -1 -7 4.97
    5 1 -6 16.49
    5 -1 -6 11.54
    5 -1 -6 14.64
    5 1 -5 45.48
    5 -1 -5 39.37
    5 1 -5 35.03
    5 -1 -5 38.02
    -5 -1 4 79.47
    5 1 -4 82.01
    5 -1 -4 80.74
    5 1 -4 72.57
    5 -1 -4 77.9
    -5 -1 3 106.48
    5 1 -3 92.66
    5 -1 -3 107.73
    5 1 -3 108.74
    5 -1 -3 102.89
    5 1 -2 129.98
    5 1 -2 132.55
    5 -1 -2 146.38
    5 1 -2 130.98
    5 -1 -2 129.83
    5 1 -1 17.21
    5 -1 -1 14.9
    -5 1 1 15.41
    5 1 -1 15.92
    5 -1 -1 14.92
    5 1 -1 12.77
    5 -1 -1 15.62
    5 1 0 5.81
    5 1 0 5.28
    5 -1 0 3.01
    5 -1 0 7.8
    -5 1 0 4.68
    5 1 0 7.32
    5 -1 0 9.58
    5 -1 1 12.12
    5 -1 1 9.6
    5 1 1 8.53
    -5 -1 -1 12.37
    -5 1 -1 7.64
    5 1 1 8.84
    5 -1 2 -0.09
    -5 -1 -2 1.77
    -5 1 -2 -0.78
    5 -1 2 0.23
    5 1 2 -0.02
    5 1 2 0.39
    5 -1 3 7.08
    5 -1 3 6.43
    -5 -1 -3 6.05
    -5 1 -3 6.06
    5 1 3 4.65
    5 1 3 5.43
    5 1 4 2.58
    5 -1 4 2.26
    -5 1 -4 2.61
    -5 -1 -4 2.71
    5 1 4 3.82
    5 -1 4 4.4
    5 -1 5 25.78
    -5 -1 -5 31.01
    -5 1 -5 27.33
    -5 1 -5 29.28
    -5 -1 -5 22.13
    -5 1 -5 29.26
    5 1 5 29.13
    5 -1 5 31.1
    -5 -1 -6 13.81
    -5 1 -6 11.4
    -5 -1 -6 17.05
    -5 1 -6 16.23
    -5 -1 -6 11.45
    -5 1 -6 8.77
    5 1 6 16.88
    5 -1 6 9.29
    5 -1 6 14.91
    -5 -1 -7 502.72
    -5 -1 -7 470.17
    -5 1 -7 501.91
    -5 -1 -7 485.88
    -5 1 -7 470.04
    -5 -1 -8 -0.11
    -5 1 -8 2.85
    -5 -1 -8 1.63
    -5 1 -8 2.48
    -5 -1 -9 1.8
    -5 -1 -9 4.81
    -5 1 -9 1.76
    -5 1 -10 2.81
    -5 -1 -10 1.21
    -5 1 -10 -2.05
    -5 -1 -11 1.45
    -5 1 -11 -0.28
    -5 -1 -12 -0.77
    -5 1 -12 -0.01
    -5 -1 -13 0.86
    -5 1 -13 4.13
    -5 1 -14 8.24
    5 2 -18 25.72
    5 -2 -18 22.34
    5 2 -17 2.35
    5 -2 -17 0.29
    5 2 -16 10.59
    5 -2 -16 9.61
    5 2 -15 6.95
    5 -2 -15 3.86
    5 2 -14 6.46
    5 -2 -14 7.59
    5 2 -13 1.54
    5 -2 -13 0.24
    5 -2 -12 6.07
    5 2 -12 11.66
    5 -2 -11 -0.76
    5 2 -11 2.55
    5 2 -10 84.47
    5 -2 -10 88.08
    5 -2 -9 2.39
    5 2 -9 1.16
    5 -2 -8 1.48
    5 -2 -8 -0.41
    5 2 -8 1.64
    5 -2 -7 9.11
    5 -2 -7 13.66
    5 2 -7 14.83
    5 -2 -6 6.5
    5 -2 -6 8.18
    5 2 -6 5.55
    5 -2 -5 115.75
    5 2 -5 107.43
    5 -2 -5 99.86
    5 -2 -4 0.37
    -5 -2 4 0.94
    5 2 -4 -0.26
    5 -2 -4 2.19
    5 2 -4 1.26
    -5 -2 3 151.44
    5 2 -3 165.27
    5 -2 -3 155.95
    5 2 -3 152.07
    5 -2 -3 159.88
    5 -2 -2 -0.2
    -5 -2 2 -0.65
    -5 2 2 0.65
    5 2 -2 -0.05
    5 2 -2 0.31
    5 -2 -2 3.28
    5 2 -2 -0.17
    5 -2 -1 11.48
    -5 -2 1 15.46
    -5 2 1 15.26
    5 2 -1 16.62
    5 -2 -1 13.7
    5 2 -1 13.78
    5 -2 -1 18.06
    5 2 -1 14.84
    5 2 0 -0.14
    5 -2 0 1.89
    5 -2 0 0.89
    -5 -2 0 0.49
    -5 2 0 2.25
    5 2 0 2.33
    5 2 0 2.44
    5 -2 1 27.73
    -5 2 -1 35.02
    5 2 1 26.59
    5 2 1 29.75
    5 -2 1 34.21
    5 -2 2 -0.28
    5 2 2 -0.15
    -5 -2 -2 1.34
    5 -2 2 -0.17
    5 2 2 0.12
    5 -2 3 0.72
    5 -2 3 0.34
    -5 2 -3 1.4
    5 2 3 1.12
    -5 -2 -3 0.93
    -5 2 -3 0.8
    5 2 3 0.61
    5 -2 4 16.14
    -5 2 -4 11.84
    -5 -2 -4 14.78
    -5 2 -4 11.65
    -5 2 -4 12
    5 2 4 14.44
    5 -2 4 11.19
    -5 2 -5 3.06
    -5 -2 -5 5.37
    -5 2 -5 0.38
    5 -2 5 1
    -5 2 -5 2.19
    5 2 5 2.17
    5 -2 5 2.16
    -5 -2 -6 14.47
    -5 -2 -6 20.67
    -5 -2 -6 13.72
    -5 2 -6 24.39
    -5 2 -6 17.16
    5 -2 6 15.31
    -5 -2 -7 13.04
    -5 -2 -7 12.87
    -5 2 -7 7.42
    -5 -2 -7 8.08
    -5 2 -7 12.3
    5 -2 7 9.62
    -5 -2 -8 13.04
    -5 2 -8 14.22
    -5 -2 -8 19.48
    -5 2 -8 19.58
    -5 -2 -9 -0.95
    -5 2 -9 -0.33
    -5 2 -9 0.18
    -5 2 -10 2.2
    -5 -2 -10 -0.93
    -5 2 -10 0.93
    -5 -2 -11 0.06
    -5 2 -11 2.83
    -5 -2 -12 32.91
    -5 2 -12 33.46
    -5 -2 -13 45.4
    -5 2 -13 47.58
    -5 2 -14 4.76
    5 3 -18 1.59
    5 -3 -18 1.43
    5 3 -17 -2.16
    5 -3 -17 0.25
    5 3 -16 9.56
    5 -3 -16 7.2
    5 3 -15 1.89
    5 -3 -15 -2.64
    5 3 -14 2.21
    5 -3 -14 0.83
    5 -3 -13 0.44
    5 3 -13 0.97
    5 -3 -12 -0.47
    5 3 -12 -0.75
    5 -3 -11 -0.13
    5 3 -11 1.37
    5 3 -10 57.41
    5 -3 -10 60.19
    5 -3 -9 8.99
    5 -3 -9 11.79
    5 3 -9 8.72
    5 -3 -8 21.11
    5 -3 -8 23.04
    5 3 -8 20.16
    5 -3 -7 3.62
    5 -3 -7 1.88
    5 3 -7 0.67
    5 -3 -6 45.12
    5 3 -6 46.71
    5 -3 -6 46.76
    5 -3 -5 101.49
    5 3 -5 96.5
    5 -3 -5 94.74
    5 -3 -4 3.21
    -5 -3 4 5.56
    5 -3 -4 3.42
    5 -3 -4 4.58
    5 3 -4 3.24
    5 -3 -3 1.17
    -5 -3 3 0.75
    5 3 -3 0.91
    5 -3 -3 2.57
    5 -3 -3 3.95
    5 3 -3 0.64
    5 -3 -2 6.24
    -5 -3 2 7.6
    -5 3 2 1.09
    5 3 -2 5.36
    5 -3 -2 4.25
    5 3 -2 4.72
    5 -3 -1 20.79
    -5 -3 1 16.57
    -5 3 1 23.78
    5 3 -1 14.19
    5 -3 -1 20.17
    5 3 -1 16.68
    5 3 -1 24.27
    5 3 0 0.29
    5 -3 0 -0.15
    -5 -3 0 1.01
    -5 3 0 1.99
    5 3 0 2.53
    5 3 0 1.15
    5 -3 1 2.96
    -5 -3 -1 -0.32
    5 -3 1 1.85
    -5 3 -1 1.61
    5 3 1 1.23
    5 3 1 2.31
    5 -3 2 0.68
    -5 3 -2 1.59
    -5 3 -2 1.66
    5 -3 2 0.33
    5 3 2 1.22
    5 3 2 3.25
    5 -3 3 26.25
    -5 3 -3 26.26
    -5 -3 -3 32.97
    -5 3 -3 34.41
    5 3 3 31.11
    5 -3 3 29.12
    -5 3 -4 196.57
    -5 -3 -4 205.29
    -5 3 -4 212.42
    -5 3 -4 171.69
    5 3 4 234.35
    5 -3 4 207.56
    -5 3 -5 39.48
    -5 3 -5 38.2
    -5 -3 -5 35.52
    -5 3 -5 37.65
    5 -3 5 43.53
    -5 -3 -6 231.25
    -5 3 -6 229.89
    -5 3 -6 238.86
    5 -3 6 275.49
    -5 -3 -7 15.3
    -5 -3 -7 21.23
    -5 -3 -7 16.26
    -5 3 -7 18.35
    5 -3 7 18.2
    -5 3 -7 18.59
    5 -3 7 17.92
    -5 -3 -8 13.38
    -5 3 -8 12.68
    -5 -3 -8 16.55
    5 -3 8 9.44
    -5 3 -8 17.36
    -5 -3 -9 1.12
    -5 3 -9 -1.78
    -5 3 -9 0.23
    -5 3 -10 -1.17
    -5 -3 -10 -0.13
    -5 3 -10 -1.4
    -5 -3 -11 12.97
    -5 3 -11 10.88
    -5 -3 -12 16.24
    -5 3 -12 15.3
    -5 3 -13 7.17
    -5 3 -14 -0.26
    5 -4 -18 0.54
    5 4 -17 1.29
    5 -4 -17 -1.4
    5 4 -16 15.66
    5 4 -16 16.84
    5 -4 -16 18.95
    5 4 -15 3.17
    5 -4 -15 1.05
    5 -4 -14 -0.09
    5 4 -14 0.29
    5 -4 -13 -1
    5 4 -13 0.29
    5 -4 -12 20.4
    5 4 -12 17.11
    5 -4 -11 38.39
    5 4 -11 54.19
    5 -4 -10 24.82
    5 -4 -10 23.82
    5 4 -10 28.34
    5 -4 -9 2.7
    5 -4 -9 -0.16
    5 4 -9 1.46
    5 -4 -8 2.07
    5 -4 -8 2.51
    5 4 -8 3.4
    5 -4 -7 24.43
    5 -4 -7 32.42
    5 4 -7 28.37
    5 -4 -6 8.78
    5 -4 -6 8.47
    5 4 -6 8.18
    5 -4 -5 42.67
    5 4 -5 46.17
    5 -4 -5 44.72
    5 -4 -4 21.99
    -5 -4 4 27.15
    5 -4 -4 24.25
    5 -4 -4 22.39
    5 4 -4 26.5
    5 -4 -3 11.3
    -5 -4 3 10.05
    -5 4 3 8.11
    5 -4 -3 10.46
    5 -4 -3 11.99
    5 4 -3 13.1
    -5 -4 2 125.83
    -5 4 2 129.86
    5 -4 -2 142.44
    5 -4 -2 122.51
    5 4 -2 118.86
    5 -4 -2 135.39
    5 -4 -1 2.04
    -5 -4 1 4.02
    -5 4 1 1.42
    5 4 -1 2.62
    5 4 -1 3.29
    -5 -4 0 193.43
    -5 4 0 199.51
    5 4 0 180.95
    5 4 0 207.31
    5 -4 0 202.26
    -5 4 -1 26.52
    -5 -4 -1 27.44
    -5 4 -1 26.78
    5 4 1 32.66
    5 -4 1 31.88
    5 4 1 23.43
    5 -4 2 7.93
    -5 4 -2 10.72
    -5 -4 -2 7.37
    -5 4 -2 9.73
    5 4 2 11.18
    5 -4 3 2.47
    -5 4 -3 3.75
    -5 4 -3 3.1
    5 4 3 2.51
    -5 4 -4 133.27
    -5 -4 -4 119.57
    -5 4 -4 136.48
    -5 4 -4 122.61
    5 -4 4 139.25
    -5 4 -5 26.75
    -5 -4 -5 32.12
    -5 4 -5 24.81
    -5 4 -5 22.27
    5 -4 5 27.87
    -5 4 -6 38.54
    -5 -4 -6 37.12
    -5 4 -6 41.69
    5 -4 6 39.41
    5 -4 6 44.48
    -5 -4 -7 19.3
    -5 -4 -7 21.53
    -5 4 -7 16.9
    5 -4 7 14.19
    -5 4 -7 16.87
    5 -4 7 19.58
    -5 -4 -8 4.22
    -5 4 -8 6
    5 -4 8 6.85
    -5 4 -8 4.82
    -5 -4 -9 -0.12
    -5 4 -9 -1.02
    -5 4 -9 -0.11
    -5 4 -10 14.51
    -5 -4 -10 10.73
    -5 4 -10 8.16
    -5 4 -11 5.72
    -5 -4 -11 3.93
    -5 4 -11 4.63
    -5 -4 -12 7.36
    -5 4 -12 8.63
    -5 4 -13 1.43
    -5 4 -14 15.69
    5 -5 -18 1.57
    5 -5 -17 10.49
    5 5 -16 4.97
    5 5 -16 2.26
    5 -5 -16 1.54
    5 -5 -15 21.42
    5 5 -15 28.16
    5 5 -15 26.56
    5 -5 -14 0.24
    5 5 -14 0.28
    5 -5 -13 3
    5 5 -13 3.42
    5 5 -12 77.6
    5 -5 -12 79.04
    5 -5 -11 2.5
    5 -5 -11 4.64
    5 5 -11 6.02
    5 -5 -10 60.44
    5 5 -10 69.68
    5 -5 -10 66.82
    5 -5 -9 10.07
    5 -5 -9 6.06
    5 5 -9 5.27
    5 -5 -8 212.26
    5 5 -8 216.07
    5 -5 -8 220.81
    5 -5 -7 24.1
    5 -5 -7 33.66
    5 5 -7 31.11
    5 -5 -6 23.65
    5 -5 -6 26.23
    5 5 -6 23.49
    5 -5 -5 82.36
    5 5 -5 72.76
    5 -5 -5 77.59
    5 -5 -4 13.59
    5 -5 -4 22.4
    5 -5 -4 13.78
    5 5 -4 19.47
    5 -5 -3 1.27
    -5 -5 3 2.03
    -5 5 3 0.83
    5 -5 -3 0.27
    5 -5 -3 -0.81
    5 5 -3 0.81
    -5 5 2 99.01
    5 -5 -2 106.43
    5 5 -2 103.16
    5 -5 -2 100.25
    -5 -5 2 107.09
    -5 5 1 46.16
    -5 5 1 56.13
    5 5 -1 43.23
    5 -5 -1 49.5
    5 5 -1 45.2
    5 -5 -1 51.96
    -5 -5 1 43.48
    -5 -5 0 81.08
    -5 5 0 82.03
    -5 5 0 82.43
    5 5 0 66.16
    5 5 0 86.39
    5 -5 0 84.57
    5 -5 1 6.8
    -5 5 -1 8.73
    -5 -5 -1 5.25
    -5 5 -1 8.6
    5 5 1 9.57
    5 -5 2 4.79
    -5 5 -2 3.8
    -5 -5 -2 2.96
    -5 5 -2 4.32
    5 5 2 6.23
    5 -5 3 4.38
    -5 5 -3 4.1
    -5 -5 -3 1.97
    -5 5 -3 5.92
    -5 5 -3 3.74
    5 -5 4 4.53
    -5 5 -4 4.6
    5 -5 4 4.98
    -5 5 -4 5.86
    -5 5 -4 1.91
    -5 5 -5 108.3
    -5 5 -5 100.21
    5 -5 5 97.17
    5 -5 5 96.91
    5 -5 6 10.93
    -5 -5 -6 14.62
    5 -5 6 13.47
    -5 5 -6 6.19
    -5 5 -6 14.63
    5 -5 7 144.81
    -5 -5 -7 153.51
    -5 5 -7 135.87
    -5 5 -7 150.01
    5 -5 7 158.43
    -5 -5 -8 2.26
    -5 5 -8 -0.15
    5 -5 8 -0.85
    -5 5 -8 2.33
    5 -5 8 0.4
    -5 -5 -9 5.88
    -5 5 -9 5.48
    -5 5 -9 3.47
    -5 5 -10 0.36
    -5 -5 -10 2.7
    -5 5 -10 0.54
    -5 5 -11 1.59
    -5 -5 -11 -1.52
    -5 5 -11 -0.62
    -5 -5 -12 9.23
    -5 5 -12 9.85
    -5 5 -13 6.04
    -5 5 -14 1.06
    5 -6 -18 6.99
    5 -6 -17 2.63
    5 6 -16 14.86
    5 -6 -16 11.36
    5 -6 -15 1.01
    5 6 -15 1.47
    5 6 -15 -1.23
    5 -6 -14 4.6
    5 6 -14 6.37
    5 6 -14 3.87
    5 -6 -13 16.42
    5 6 -13 18.37
    5 -6 -12 -1.17
    5 6 -12 -0.14
    5 -6 -11 -0.76
    5 -6 -11 2.29
    5 6 -11 0.48
    5 -6 -10 73.77
    5 6 -10 76.43
    5 -6 -10 77.45
    5 -6 -9 12.74
    5 -6 -9 18.81
    5 6 -9 14.65
    5 -6 -8 23.42
    5 -6 -8 18.74
    5 6 -8 17.71
    5 -6 -7 136.57
    5 6 -7 144.72
    5 -6 -7 136.81
    5 -6 -6 29.56
    5 6 -6 37.76
    5 -6 -6 43.91
    5 -6 -5 25.74
    5 -6 -5 23.76
    5 -6 -5 28.46
    5 6 -5 27.85
    5 -6 -4 6.69
    -5 6 4 6.78
    5 -6 -4 7.62
    5 -6 -4 2.68
    5 6 -4 6.61
    -5 -6 3 7.82
    5 -6 -3 7.26
    -5 6 3 12.86
    5 -6 -3 11.54
    5 6 -3 9.83
    -5 -6 2 20.26
    -5 6 2 21.17
    5 -6 -2 14.31
    -5 6 2 15.03
    5 6 -2 18.73
    5 -6 -2 23.03
    -5 -6 1 9.04
    -5 6 1 8.25
    5 -6 -1 6.71
    -5 6 1 7.36
    5 6 -1 7.03
    5 6 -1 9.04
    5 -6 -1 6.16
    5 -6 0 18.9
    -5 -6 0 20.9
    5 6 0 13.49
    -5 6 0 19.86
    5 -6 0 21.44
    5 6 0 17.37
    -5 6 0 20.04
    5 6 0 18.52
    -5 -6 -1 8.1
    5 -6 1 9.65
    -5 6 -1 10.09
    5 -6 1 12.62
    -5 6 -1 11.05
    5 6 1 13.76
    -5 -6 -2 45.7
    5 -6 2 45.03
    -5 6 -2 42.88
    -5 6 -2 31.79
    5 -6 2 45.18
    -5 -6 -3 101.55
    5 -6 3 91.63
    -5 6 -3 103.53
    -5 6 -3 99.92
    -5 6 -3 104.85
    5 -6 3 100.08
    -5 -6 -4 32.9
    -5 6 -4 37.05
    5 -6 4 32.69
    -5 6 -4 37.11
    -5 6 -4 31.83
    5 -6 4 35.47
    -5 6 -5 26.61
    -5 6 -5 25.39
    5 -6 5 24.46
    5 -6 5 25.92
    5 -6 6 20.19
    5 -6 6 21.92
    -5 6 -6 19.18
    -5 6 -6 21.31
    5 -6 7 33.54
    -5 6 -7 32.5
    -5 6 -7 37.22
    5 -6 7 33.42
    -5 6 -8 65.28
    -5 6 -8 56.39
    5 -6 8 65.94
    -5 6 -9 7.64
    -5 6 -9 4.36
    -5 6 -10 2.54
    -5 6 -10 4.04
    -5 6 -11 5.52
    -5 6 -11 -1.62
    -5 6 -12 1.11
    -5 6 -13 15.68
    -5 6 -14 2.46
    5 -7 -18 -1.38
    5 -7 -17 10.22
    5 -7 -16 2.14
    5 7 -16 -0.11
    5 -7 -15 -1.54
    5 7 -15 2.56
    5 -7 -14 6.55
    5 7 -14 11.58
    5 7 -14 12.13
    5 -7 -13 -0.3
    5 7 -13 0.84
    5 7 -13 0.19
    5 -7 -12 6.09
    5 7 -12 8.62
    5 7 -12 3.75
    5 -7 -11 3.68
    5 7 -11 2.2
    5 -7 -11 3.58
    5 7 -11 3.76
    5 -7 -10 5.3
    5 -7 -10 6.51
    5 7 -10 3.04
    5 -7 -9 76.29
    5 7 -9 70.48
    5 -7 -9 68.16
    5 -7 -8 1.82
    5 -7 -8 2.12
    5 7 -8 1.1
    5 -7 -7 55.66
    5 7 -7 50.36
    5 -7 -7 53.49
    5 -7 -6 7.98
    5 -7 -6 7.95
    5 7 -6 6.35
    5 -7 -5 105.85
    5 -7 -5 96.4
    5 -7 -5 89.63
    5 7 -5 103
    5 -7 -4 3.46
    -5 7 4 0.71
    5 -7 -4 3
    5 7 -4 3.18
    5 -7 -3 9
    -5 7 3 9.99
    5 -7 -3 14.36
    5 7 -3 8.83
    -5 -7 2 1.88
    -5 7 2 1.68
    5 -7 -2 1.01
    -5 7 2 3.57
    5 7 -2 2.18
    5 7 -2 2.28
    5 -7 -2 3.29
    5 -7 -1 40.66
    5 7 -1 27.2
    -5 7 1 34.69
    5 7 -1 31.45
    -5 7 1 37.48
    5 7 -1 33.27
    -5 -7 1 36.82
    5 -7 -1 32.69
    5 -7 0 87.07
    -5 7 0 83.11
    -5 7 0 81.19
    5 -7 0 90.98
    5 7 0 84.71
    -5 -7 0 84.22
    5 -7 1 44.38
    -5 7 -1 50.54
    -5 7 -1 46.92
    5 -7 1 42.94
    -5 -7 -1 46.9
    -5 -7 -2 12.02
    5 -7 2 17.58
    -5 7 -2 15.9
    -5 7 -2 15.27
    5 -7 2 10.07
    -5 7 -3 35.12
    -5 -7 -3 28.62
    5 -7 3 28.57
    -5 7 -3 29.36
    -5 7 -3 27.49
    5 -7 3 32.13
    5 -7 4 2.11
    5 -7 4 4
    -5 -7 -4 2.94
    -5 7 -4 5.48
    -5 7 -4 1.86
    5 -7 5 0.47
    -5 -7 -5 0.12
    -5 7 -5 1.22
    -5 7 -5 -0.59
    5 -7 5 1.11
    5 -7 6 -0.22
    5 -7 6 -0.46
    -5 7 -6 -0.94
    -5 7 -6 0.18
    -5 7 -7 42.57
    5 -7 7 37.97
    -5 7 -7 42.48
    5 -7 7 39.98
    5 -7 8 1.35
    -5 7 -8 4.01
    -5 7 -8 3.1
    -5 7 -9 4.94
    -5 7 -9 1.57
    -5 7 -10 20.83
    -5 7 -10 29.21
    -5 7 -11 8.2
    -5 7 -11 13.37
    -5 7 -12 -1.12
    -5 7 -12 1.5
    -5 7 -13 2.24
    -5 7 -14 -3.7
    5 -8 -18 1.1
    5 -8 -17 2.56
    5 -8 -16 1.87
    5 8 -16 3.21
    5 8 -15 127.72
    5 -8 -15 92.32
    5 -8 -14 6.52
    5 8 -14 5.26
    5 -8 -13 2.63
    5 8 -13 3.36
    5 -8 -12 0.74
    5 8 -12 1.03
    5 8 -12 2.14
    5 -8 -11 29
    5 8 -11 27.72
    5 -8 -11 20.01
    5 8 -11 33.15
    5 -8 -10 1.05
    5 -8 -10 -0.86
    5 8 -10 1.58
    5 8 -10 -0.13
    5 -8 -9 71.72
    5 8 -9 75.8
    5 8 -9 89.32
    5 -8 -9 87.3
    5 -8 -8 54.42
    5 8 -8 37.73
    5 8 -8 46.93
    5 -8 -8 48.17
    5 -8 -7 170.71
    5 -8 -7 170.06
    5 8 -7 164.84
    5 8 -7 164.7
    5 -8 -6 1.23
    5 8 -6 2.36
    5 8 -6 0.15
    5 -8 -5 219.72
    -5 8 5 259.1
    5 8 -5 236.58
    5 8 -5 234.44
    5 -8 -4 23.93
    -5 8 4 22.77
    5 8 -4 20.86
    5 -8 -4 23.94
    5 8 -4 23.27
    5 -8 -3 -0.72
    -5 8 3 0.15
    5 8 -3 0.51
    5 8 -3 0.4
    5 -8 -3 -1.69
    -5 -8 2 1.1
    5 -8 -2 0.32
    -5 8 2 2.85
    5 8 -2 2.51
    5 -8 -2 -0.12
    5 8 -2 2.61
    5 8 -1 0.57
    5 -8 -1 1.28
    -5 -8 1 3.31
    -5 8 1 1.11
    5 -8 -1 2.44
    -5 8 1 1.22
    5 -8 0 134.92
    -5 8 0 129.26
    -5 8 0 140.89
    5 -8 0 137.47
    -5 -8 0 145.98
    -5 -8 -1 6.53
    -5 8 -1 9.64
    5 -8 1 7.83
    5 -8 1 9.96
    -5 8 -1 14.02
    5 -8 2 31.95
    -5 -8 -2 29.6
    -5 8 -2 27.07
    -5 8 -2 24.41
    5 -8 2 29.06
    5 -8 3 96.48
    5 -8 3 98.52
    -5 8 -3 99.87
    -5 8 -3 107.78
    -5 -8 -3 103
    5 -8 4 0.1
    -5 -8 -4 1.33
    5 -8 4 0.83
    -5 8 -4 -0.73
    -5 8 -4 -0.53
    -5 -8 -5 64.13
    5 -8 5 60.94
    5 -8 5 64.28
    -5 8 -5 69.57
    -5 8 -5 52.44
    5 -8 6 -1.17
    5 -8 6 -1.08
    -5 -8 -6 -0.95
    -5 8 -6 1.52
    -5 8 -6 -0.97
    -5 8 -7 34.77
    -5 8 -7 33.22
    5 -8 7 31.96
    -5 8 -8 90.93
    -5 8 -8 97.15
    5 -8 8 106.76
    -5 8 -9 42.4
    -5 8 -9 31.39
    -5 8 -10 3.79
    -5 8 -10 0.06
    -5 8 -11 43.92
    -5 8 -11 49.97
    -5 8 -12 0.25
    -5 8 -12 -0.96
    -5 8 -13 3.37
    5 -9 -18 -0.78
    5 -9 -17 6.24
    5 -9 -16 8.86
    5 -9 -15 4.67
    5 9 -15 2.4
    5 -9 -14 8.28
    5 9 -14 13.62
    5 -9 -13 4.88
    5 9 -13 6.51
    5 -9 -12 -1.9
    5 9 -12 -0.73
    5 9 -11 -0.08
    5 -9 -11 -1.31
    5 -9 -11 1.12
    5 9 -10 59.06
    5 -9 -10 52.88
    5 -9 -9 11.5
    5 9 -9 8.59
    5 9 -9 8.64
    5 -9 -8 10.32
    5 9 -8 9.62
    5 9 -8 8.95
    5 -9 -7 290.07
    5 9 -7 316.38
    5 9 -7 288.43
    5 -9 -6 64.72
    5 9 -6 75.33
    5 9 -6 68.74
    5 -9 -5 71.68
    -5 9 5 84.12
    5 9 -5 80.22
    5 9 -5 81.78
    5 -9 -4 223.35
    5 9 -4 227.05
    -5 9 4 198.23
    5 9 -4 201.32
    5 -9 -3 22.28
    -5 9 3 21.78
    5 -9 -3 23.54
    5 9 -3 24.15
    5 -9 -2 20.39
    -5 9 2 19.81
    5 9 -2 23.21
    5 -9 -2 19.17
    5 -9 -1 -0.27
    -5 -9 1 -0.47
    5 9 -1 0.32
    5 -9 -1 0.44
    -5 9 1 -0.91
    5 -9 0 114.78
    -5 9 0 89.87
    -5 9 0 96.37
    5 -9 0 95.68
    -5 -9 0 103.3
    -5 -9 -1 19.93
    -5 9 -1 23.47
    5 -9 1 16.57
    5 -9 1 26.01
    -5 9 -1 18.15
    5 -9 2 60.73
    -5 9 -2 67.86
    -5 9 -2 60.47
    -5 9 -2 67.2
    5 -9 2 66.16
    -5 -9 -2 64.29
    -5 -9 -3 7.51
    5 -9 3 5.96
    -5 9 -3 7.45
    -5 9 -3 6.68
    5 -9 3 8.44
    5 -9 4 134.29
    5 -9 4 143.97
    -5 9 -4 149.41
    -5 9 -4 135.79
    -5 -9 -4 157.27
    5 -9 5 28.86
    -5 -9 -5 28.38
    5 -9 5 31.64
    -5 9 -5 26.41
    -5 9 -5 31.87
    -5 -9 -6 9.72
    5 -9 6 8.71
    -5 9 -6 8.9
    -5 9 -6 6.42
    5 -9 7 -0.15
    -5 9 -7 -0.11
    5 -9 8 4.46
    -5 9 -8 1.81
    -5 9 -8 1.73
    -5 9 -9 0.1
    -5 9 -9 1.86
    -5 9 -10 -1.52
    -5 9 -10 0.92
    -5 9 -11 26.77
    -5 9 -11 26.58
    -5 9 -12 5.09
    -5 9 -12 2.4
    -5 9 -13 11.71
    5 -10 -17 8.65
    5 -10 -16 21.27
    5 10 -15 24.26
    5 -10 -15 21.49
    5 -10 -14 1.04
    5 10 -14 3.37
    5 -10 -13 -0.15
    5 10 -13 -0.74
    5 -10 -12 6.06
    5 10 -12 6.92
    5 -10 -11 17.42
    5 10 -11 21.26
    5 -10 -10 -1.72
    5 10 -10 -0.45
    5 -10 -9 7.44
    5 10 -9 6.43
    5 -10 -8 3.95
    5 10 -8 10.67
    5 -10 -7 2.34
    5 10 -7 1.21
    5 10 -6 49.06
    5 -10 -6 43.37
    -5 10 6 50.25
    5 -10 -5 202.67
    -5 10 5 198.38
    5 10 -5 205.51
    5 -10 -4 60.43
    -5 10 4 54.4
    5 10 -4 56.96
    5 -10 -3 119.69
    -5 10 3 100.11
    5 10 -3 114.76
    5 10 -2 31.89
    5 -10 -2 29.74
    -5 10 2 30.08
    5 -10 -1 2.87
    -5 10 1 5.75
    5 10 -1 3.52
    -5 10 0 89.29
    5 -10 0 96.08
    -5 -10 0 97.7
    -5 -10 -1 0.62
    -5 10 -1 3.19
    5 -10 1 0.68
    -5 10 -1 1.82
    -5 -10 -2 11.66
    -5 10 -2 9.95
    -5 10 -2 16.23
    5 -10 2 13.64
    -5 -10 -3 4.01
    -5 10 -3 1.64
    -5 10 -3 7.11
    5 -10 3 6.53
    -5 10 -4 46.79
    -5 10 -4 32.92
    -5 -10 -4 48.27
    -5 -10 -5 -0.43
    5 -10 5 1.4
    -5 10 -5 -0.21
    -5 10 -5 0.23
    5 -10 6 38.45
    -5 10 -6 41.02
    -5 10 -6 38.56
    -5 -10 -6 39.73
    5 -10 7 11.04
    -5 10 -7 7.19
    -5 10 -7 8.46
    5 -10 8 1.11
    -5 10 -8 -1.05
    -5 10 -8 1.31
    -5 10 -9 5.96
    -5 10 -9 7.52
    -5 10 -10 -1.06
    -5 10 -10 -1.25
    -5 10 -11 2.99
    -5 10 -11 2.66
    -5 10 -12 8.01
    -5 10 -12 12.36
    5 -11 -17 16.92
    5 -11 -16 6.47
    5 -11 -15 22
    5 11 -15 28.69
    5 -11 -14 -0.2
    5 11 -14 1.65
    5 -11 -13 -2.57
    5 11 -13 -3.86
    5 11 -12 38.08
    5 -11 -12 33.73
    5 11 -11 2.07
    5 -11 -11 1.73
    5 11 -10 15.31
    5 -11 -10 17.91
    5 11 -9 18.34
    5 -11 -9 16.94
    5 -11 -8 4.03
    5 11 -8 6.41
    5 -11 -7 29.16
    5 11 -7 30.7
    5 -11 -6 -0.76
    -5 11 6 0.41
    5 11 -6 0.7
    5 -11 -5 33.98
    -5 11 5 37.44
    5 11 -5 38.43
    5 -11 -4 48.99
    -5 11 4 44.47
    5 11 -4 50.57
    5 11 -3 43.5
    -5 11 3 40.89
    5 11 -2 5.8
    -5 11 2 11.7
    -5 11 1 20.54
    5 11 -1 18.45
    -5 11 0 4.79
    -5 -11 -1 0.3
    -5 11 -1 1.26
    -5 11 -2 166.12
    -5 11 -2 194.36
    -5 -11 -2 201.36
    -5 -11 -3 22.37
    -5 11 -3 22.71
    -5 11 -3 19.8
    -5 -11 -4 2.04
    -5 11 -4 2.22
    -5 -11 -5 6.95
    -5 11 -5 5.75
    -5 11 -5 2.74
    -5 -11 -6 20.45
    -5 11 -6 22.05
    -5 11 -6 16.85
    5 -11 7 1.62
    -5 11 -7 1.27
    -5 11 -7 -0.04
    5 -11 8 2.3
    -5 11 -8 0.13
    -5 11 -8 -0.11
    -5 11 -9 -1.24
    -5 11 -9 -0.9
    -5 11 -10 5.12
    -5 11 -10 2.23
    -5 11 -11 7.64
    -5 11 -11 9.76
    -5 11 -12 7.28
    -5 11 -12 1.95
    5 -12 -17 18.04
    5 -12 -16 5.43
    5 -12 -15 7.48
    5 12 -15 9.57
    5 -12 -14 9.73
    5 12 -14 5.31
    5 -12 -13 4.09
    5 12 -13 9.15
    5 -12 -12 0.37
    5 12 -12 3.83
    5 -12 -11 0.72
    5 12 -11 1.58
    5 -12 -10 2.72
    5 12 -10 1.4
    5 -12 -9 7.49
    5 12 -9 10.83
    5 -12 -8 5.81
    5 12 -8 7.1
    5 -12 -7 4.14
    5 12 -7 4.38
    5 12 -6 0.39
    5 -12 -6 1.53
    -5 12 6 3.95
    5 12 -5 0.44
    5 -12 -5 -0.03
    -5 12 5 -0.5
    -5 12 4 55.51
    5 12 -4 61.88
    5 12 -3 5.38
    -5 12 3 2.74
    -5 12 2 47.94
    5 12 -2 56.65
    5 12 -1 9.29
    -5 12 1 12.93
    -5 12 0 159.61
    -5 12 -1 10.91
    -5 -12 -2 9.59
    -5 12 -2 6.87
    -5 12 -2 4.69
    -5 12 -3 100.26
    -5 12 -3 120.7
    -5 -12 -3 110.18
    -5 12 -4 47.28
    -5 12 -4 43.51
    -5 -12 -4 47.24
    -5 -12 -5 -0.58
    -5 12 -5 -0.57
    -5 12 -6 14.83
    -5 12 -6 14.05
    -5 12 -7 4.64
    -5 12 -7 6.91
    5 -12 8 0.2
    -5 12 -8 1.37
    -5 12 -8 -1.19
    -5 12 -9 3.73
    -5 12 -9 3.74
    -5 12 -10 6.17
    -5 12 -10 0.05
    -5 12 -11 3.86
    -5 12 -11 0.53
    -5 12 -12 2.34
    -5 12 -13 -3.4
    5 -13 -16 1.99
    5 -13 -15 10.71
    5 13 -15 7.28
    5 -13 -14 0.59
    5 13 -14 1.86
    5 -13 -13 0.59
    5 13 -13 2.13
    5 -13 -12 4.87
    5 13 -12 3.62
    5 -13 -11 -1.27
    5 13 -11 0.98
    5 -13 -10 5.48
    5 13 -10 4.15
    5 -13 -9 4.26
    5 13 -9 2.64
    5 13 -8 28.5
    5 -13 -8 32.87
    5 -13 -7 193.95
    5 13 -7 201.06
    5 -13 -6 12.49
    -5 13 6 19.14
    5 13 -6 18.91
    -5 13 5 18.74
    5 13 -5 14.98
    5 13 -4 26.86
    -5 13 4 22.52
    5 13 -3 177.78
    -5 13 3 158.68
    -5 13 2 26.33
    5 13 -2 18.9
    5 13 -1 4.09
    -5 13 1 5.41
    -5 13 0 22.49
    -5 13 -1 63.89
    -5 13 -2 2.25
    -5 13 -2 4.07
    -5 -13 -3 29.37
    -5 13 -3 37.29
    -5 13 -3 32.19
    -5 13 -4 76.35
    -5 13 -4 83.34
    -5 -13 -4 80.69
    -5 -13 -5 7.63
    -5 13 -5 1.35
    -5 13 -5 6.49
    -5 13 -6 1.58
    -5 13 -6 1.18
    -5 13 -7 2.8
    -5 13 -7 1.15
    -5 13 -8 35.16
    -5 13 -8 28.28
    -5 13 -9 4.48
    -5 13 -9 0.72
    -5 13 -10 12.94
    -5 13 -10 3.53
    -5 13 -11 4.96
    -5 13 -11 8.2
    -5 13 -12 12.3
    -5 13 -13 4.78
    5 -14 -16 1.02
    5 -14 -15 16.65
    5 14 -14 86.96
    5 -14 -14 95.78
    5 14 -13 43.66
    5 -14 -13 41.48
    5 14 -12 8.65
    5 -14 -12 7.1
    5 14 -11 6.99
    5 -14 -11 12.21
    5 14 -10 11.84
    5 -14 -10 14.88
    5 14 -9 17.61
    5 -14 -9 18.72
    5 14 -8 0.89
    5 -14 -8 -0.46
    5 -14 -7 2.59
    -5 14 7 0.19
    5 14 -7 0.38
    -5 14 6 2.08
    5 14 -6 -0.58
    5 14 -5 206.6
    -5 14 5 204.72
    5 14 -4 66
    -5 14 4 67.97
    -5 14 3 0.34
    5 14 -3 0.32
    5 14 -2 12
    -5 14 2 10.09
    5 14 -1 20.67
    -5 14 1 21.36
    -5 14 0 18.34
    -5 14 -1 45.22
    -5 14 -2 1.36
    -5 14 -2 2.13
    -5 14 -3 30.51
    -5 14 -3 28.13
    -5 -14 -4 -0.82
    -5 14 -4 -0.45
    -5 14 -4 -2.11
    -5 -14 -5 2.33
    -5 14 -5 0.4
    -5 14 -5 5.27
    -5 14 -6 -1.31
    -5 14 -6 -0.16
    -5 14 -7 6.91
    -5 14 -7 4.33
    -5 14 -8 36.42
    -5 14 -8 33.41
    -5 14 -9 2.41
    -5 14 -9 1.84
    -5 14 -10 18.84
    -5 14 -10 10.31
    -5 14 -11 11.95
    -5 14 -12 -2.76
    5 -15 -15 12.9
    5 15 -14 3.25
    5 -15 -14 4.9
    5 15 -13 -2.05
    5 -15 -13 0.48
    5 15 -12 5.52
    5 -15 -12 8.23
    5 15 -11 3.4
    5 -15 -11 0.95
    5 -15 -10 6.56
    5 15 -10 2.31
    5 -15 -9 26.27
    5 15 -9 22.68
    5 -15 -8 3.69
    5 15 -8 8.54
    -5 15 7 1.94
    5 15 -7 0.13
    5 15 -6 54.19
    -5 15 6 56.09
    5 15 -5 5.3
    -5 15 5 6.68
    -5 15 4 25.49
    5 15 -4 23.55
    -5 15 3 0.27
    5 15 -3 -0.08
    5 15 -2 1.18
    -5 15 2 0.74
    -5 15 1 19.09
    5 15 -1 11.25
    -5 15 0 3.08
    -5 15 -1 22.44
    -5 15 -2 21.93
    -5 15 -2 24.63
    -5 15 -3 24.66
    -5 15 -3 36.63
    -5 15 -4 3.65
    -5 15 -4 -0.6
    -5 15 -5 0.16
    -5 15 -5 1.3
    -5 15 -6 0.11
    -5 15 -6 0.73
    -5 15 -7 1.59
    -5 15 -7 2.2
    -5 15 -8 6.85
    -5 15 -8 3.78
    -5 15 -9 3.63
    -5 15 -9 0.91
    -5 15 -10 5.54
    -5 15 -10 1.75
    -5 15 -11 5.36
    -5 15 -12 2.62
    5 -16 -14 0.66
    5 16 -14 10.11
    5 -16 -13 8.83
    5 16 -13 9.14
    5 -16 -12 4.52
    5 16 -12 3.96
    5 -16 -11 1.95
    5 16 -11 11.97
    5 -16 -10 -0.12
    5 16 -10 1.48
    5 -16 -9 18.89
    5 16 -9 23.29
    5 16 -8 -0.78
    5 16 -7 -1.52
    -5 16 7 1.02
    5 16 -6 5.37
    -5 16 6 0.01
    -5 16 5 28.62
    5 16 -5 33.01
    -5 16 4 33.81
    5 16 -4 41.3
    -5 16 3 89.27
    5 16 -3 84.78
    5 16 -2 10.88
    -5 16 2 10.82
    -5 16 1 2.67
    5 16 -1 0.75
    -5 16 0 122.7
    -5 16 -1 18.93
    -5 16 -2 3.41
    -5 16 -2 1.1
    -5 16 -3 0.14
    -5 16 -3 -1.42
    -5 16 -4 2.73
    -5 16 -4 5.58
    -5 16 -5 1.58
    -5 16 -5 0.29
    -5 16 -6 16.36
    -5 16 -6 9.44
    -5 16 -7 2.24
    -5 16 -7 3.35
    -5 16 -8 0.96
    -5 16 -8 0.39
    -5 16 -9 13.78
    -5 16 -9 10.86
    -5 16 -10 -0.06
    -5 16 -11 14.49
    5 -17 -14 29.83
    5 17 -14 30.02
    5 -17 -13 29.58
    5 17 -13 38.6
    5 -17 -12 21.59
    5 17 -12 17.27
    5 -17 -11 1.93
    5 17 -11 6.91
    5 -17 -10 17.98
    5 17 -10 17.05
    5 -17 -9 5.89
    5 17 -9 4.67
    5 17 -8 0.47
    5 17 -7 11.93
    -5 17 7 14.07
    5 17 -6 1.82
    -5 17 6 0.94
    -5 17 5 2.44
    5 17 -5 4.63
    -5 17 4 15.5
    5 17 -4 14.04
    5 17 -3 1.7
    -5 17 3 1.31
    5 17 -2 31.1
    -5 17 2 20.74
    -5 17 1 15.88
    5 17 -1 9.51
    -5 17 0 5.39
    -5 17 -1 5.37
    -5 17 -2 5.65
    -5 17 -2 7.88
    -5 17 -3 1.48
    -5 17 -3 3.34
    -5 17 -4 6.39
    -5 17 -4 2.99
    -5 17 -5 0.67
    -5 17 -5 1.02
    -5 17 -6 -1.95
    -5 17 -6 0.83
    -5 17 -7 4.25
    -5 17 -7 3.54
    -5 17 -8 22.72
    -5 17 -8 24.17
    -5 17 -9 0.37
    -5 17 -10 2.01
    -5 17 -11 6.98
    5 -18 -13 3.45
    5 18 -13 1.55
    5 -18 -12 41.88
    5 18 -12 61.43
    5 -18 -11 4.44
    5 18 -11 1.32
    5 18 -10 6.54
    5 -18 -10 4.81
    5 18 -9 15.19
    5 18 -8 -0.02
    5 18 -7 22.03
    -5 18 7 23.21
    -5 18 6 14.8
    5 18 -6 8.26
    -5 18 5 -0.83
    5 18 -5 -0.27
    -5 18 4 33.07
    5 18 -4 40.63
    5 18 -3 1.24
    -5 18 3 1.36
    -5 18 2 1.77
    5 18 -2 2.19
    -5 18 1 10.64
    -5 18 0 21.72
    -5 18 -1 11.86
    -5 18 -2 -2.02
    -5 18 -2 6.49
    -5 18 -3 -0.14
    -5 18 -3 5.95
    -5 18 -4 -2.26
    -5 18 -4 -1.1
    -5 18 -5 7.02
    -5 18 -5 2.42
    -5 18 -6 -0.5
    -5 18 -6 -0.48
    -5 18 -7 5.23
    -5 18 -7 6.09
    -5 18 -8 4.7
    -5 18 -8 3.96
    -5 18 -9 -4.25
    -5 18 -10 -0.32
    5 19 -13 0.76
    5 -19 -12 3.6
    5 19 -12 7.73
    5 19 -11 6.82
    5 -19 -11 5.99
    5 19 -10 2.05
    5 -19 -10 -1.61
    5 19 -9 4.35
    -5 19 8 -0.34
    5 19 -8 2
    -5 19 7 5.16
    5 19 -7 7.99
    -5 19 6 52.92
    5 19 -6 48.75
    -5 19 5 14
    5 19 -5 19.97
    5 19 -4 24.59
    -5 19 4 25.57
    5 19 -3 21.8
    -5 19 3 26.65
    -5 19 2 -0.15
    5 19 -2 -0.77
    -5 19 1 0.71
    -5 19 0 4.25
    -5 19 -1 6.88
    -5 19 -2 12.32
    -5 19 -2 4.64
    -5 19 -3 4.63
    -5 19 -3 5.77
    -5 19 -4 1.83
    -5 19 -4 4.06
    -5 19 -5 1.71
    -5 19 -5 -0.6
    -5 19 -6 4.5
    -5 19 -6 3.97
    -5 19 -7 7.77
    -5 19 -7 2.52
    -5 19 -8 25.68
    -5 19 -9 6.17
    5 20 -13 7.63
    5 20 -12 2.45
    5 20 -11 28.97
    5 -20 -11 31.31
    5 20 -10 24.53
    5 20 -9 10.2
    -5 20 8 1.29
    5 20 -8 0.27
    -5 20 7 39.08
    5 20 -7 48.6
    -5 20 6 2.79
    5 20 -6 0.97
    5 20 -5 -0.91
    -5 20 5 -0.92
    5 20 -4 15.3
    -5 20 4 14.97
    5 20 -3 12.97
    -5 20 3 7.93
    -5 20 2 10.1
    -5 20 1 0.19
    -5 20 0 4.92
    -5 20 -1 2.36
    -5 20 -2 8.06
    -5 20 -2 5.62
    -5 20 -3 -1.52
    -5 20 -3 0.41
    -5 20 -4 15.43
    -5 20 -4 19.58
    -5 20 -5 5.29
    -5 20 -5 5.39
    -5 20 -6 -1.08
    -5 20 -6 0.09
    -5 20 -7 7.26
    -5 20 -8 2.7
    5 21 -12 8.93
    5 21 -11 19.99
    5 21 -10 11.31
    5 21 -9 22.39
    5 21 -8 -0.06
    -5 21 7 35.29
    5 21 -7 41.34
    -5 21 6 -1.05
    5 21 -6 -1.62
    5 21 -5 4.43
    -5 21 5 1.94
    5 21 -4 0.5
    -5 21 4 2.35
    -5 21 3 4.05
    -5 21 2 10.47
    -5 21 1 3.24
    -5 21 0 1.09
    -5 21 -1 9.68
    -5 21 -2 7.68
    -5 21 -2 5.69
    -5 21 -3 -1.98
    -5 21 -3 -0.49
    -5 21 -4 -0.67
    -5 21 -4 -2.09
    -5 21 -5 2.46
    -5 21 -5 10.62
    -5 21 -6 -0.76
    -5 21 -7 4.51
    5 22 -12 44.34
    5 22 -11 41.59
    5 22 -10 18.47
    5 22 -9 15.61
    5 22 -8 13.74
    -5 22 7 3.59
    5 22 -7 9.64
    5 22 -6 18.64
    -5 22 6 14.2
    -5 22 5 50.81
    5 22 -5 48.02
    -5 22 4 13.12
    -5 22 3 0.08
    -5 22 2 44.96
    -5 22 1 3.53
    -5 22 0 1.34
    -5 22 -1 22.27
    -5 22 -2 7.6
    -5 22 -2 7.56
    -5 22 -3 -1.67
    -5 22 -3 1.36
    -5 22 -4 -2.68
    -5 22 -4 2.67
    -5 22 -5 15.45
    -5 22 -6 -0.42
    5 23 -12 -1.5
    5 23 -11 16.29
    5 23 -10 4.67
    5 23 -9 -0.17
    5 23 -8 -0.28
    5 23 -7 0.6
    5 23 -6 15.77
    -5 23 6 21.81
    -5 23 5 1.65
    -5 23 4 32.17
    -5 23 3 10.91
    -5 23 2 14.52
    -5 23 1 9.71
    -5 23 0 3.98
    -5 23 -1 -2.07
    -5 23 -2 3.06
    -5 23 -2 -0.22
    -5 23 -3 -4.08
    -5 23 -3 0.78
    -5 23 -4 2.14
    -5 23 -4 5.16
    -5 23 -5 1.22
    5 24 -11 5.08
    5 24 -10 1.34
    5 24 -9 -0.61
    5 24 -8 31.9
    -5 24 6 12.75
    -5 24 5 29.18
    -5 24 4 3.9
    -5 24 3 5.16
    -5 24 2 3.09
    -5 24 1 5.78
    -5 24 0 8.06
    -5 24 -1 0.89
    -5 24 -2 2.91
    -5 24 -2 2.78
    -5 24 -3 2.61
    -5 24 -3 7.84
    5 25 -10 3.99
    -5 25 5 -1.79
    -5 25 4 8.35
    -5 25 3 2.68
    -5 25 2 3.61
    -5 25 1 0.51
    -5 25 0 2.04
    -5 25 -1 -0.57
    -5 25 -2 12.39
    -5 26 4 2.83
    -5 26 3 1.87
    -5 26 2 7.45
    -5 26 1 0.88
    -5 26 0 0.53
    -5 26 -1 5.61
    -5 27 4 -0.92
    -5 27 3 21.79
    -5 27 2 6.52
    -5 27 1 3.56
    -5 27 0 -2.16
    -5 28 3 -2.74
    -5 28 2 9.24
    -5 28 1 19.68
    -5 29 2 6.05
    6 0 -16 9.26
    6 0 -15 0.59
    6 0 -14 9.05
    6 0 -13 -0.74
    6 0 -12 15.04
    6 0 -11 0.25
    6 0 -10 2.76
    6 0 -9 -1.39
    6 0 -8 253.95
    6 0 -7 0.15
    6 0 -6 287.87
    6 0 -5 -0.98
    6 0 -4 28.98
    6 0 -4 27.4
    6 0 -3 -0.21
    6 0 -3 1.6
    6 0 -2 692.14
    6 0 -1 0.4
    6 0 0 7.85
    6 0 0 10.07
    -6 0 -1 2.27
    6 0 1 -0.35
    6 0 1 0.1
    6 0 2 35.16
    -6 0 -2 34.38
    6 0 2 31.61
    6 0 3 0.16
    6 0 3 -0.25
    -6 0 -4 95.02
    -6 0 -4 76.91
    6 0 4 95.72
    6 0 4 77.52
    -6 0 -5 -1.59
    -6 0 -5 -0.7
    6 0 5 -0.03
    -6 0 -6 12.01
    6 0 6 8.94
    -6 0 -7 -1.1
    -6 0 -8 -2.34
    -6 0 -9 -0.16
    -6 0 -10 -1.74
    -6 0 -11 -2.13
    -6 0 -12 68.26
    6 1 -16 7.28
    6 -1 -16 9.87
    6 1 -15 0.98
    6 -1 -15 3.22
    6 1 -14 2.41
    6 -1 -14 2.64
    6 1 -13 8.97
    6 -1 -13 8.41
    6 1 -12 3.85
    6 -1 -12 6.92
    6 1 -11 6.11
    6 -1 -11 8.06
    6 -1 -10 7.93
    6 1 -10 7.24
    6 1 -9 74.9
    6 -1 -9 76.49
    6 1 -8 103.62
    6 -1 -8 112.52
    6 -1 -7 23.04
    6 1 -7 21.91
    6 1 -6 445.33
    6 -1 -6 431.36
    6 1 -5 80.73
    6 -1 -5 74.93
    6 -1 -4 14.09
    6 -1 -4 14.93
    6 1 -4 10.69
    6 -1 -3 0.1
    6 -1 -3 -0.58
    6 1 -3 -1.11
    6 -1 -2 8.82
    6 1 -2 8.63
    6 -1 -1 24.45
    6 1 -1 19.12
    6 1 -1 20.12
    6 -1 0 15.11
    6 1 0 10.47
    -6 1 0 17.02
    6 1 0 13.92
    6 -1 1 29.89
    -6 1 -1 29.4
    6 -1 1 25
    6 1 1 22.68
    6 1 1 24.15
    6 1 2 20.7
    -6 -1 -2 23.92
    -6 1 -2 23.44
    6 1 2 24.77
    6 -1 2 16.47
    6 -1 2 23.76
    6 1 3 12.45
    -6 1 -3 10.15
    -6 -1 -3 11.69
    -6 1 -3 13.81
    6 -1 3 10.03
    6 1 3 20.03
    6 -1 3 12.09
    -6 1 -4 0.7
    6 -1 4 0.65
    -6 -1 -4 0.78
    -6 1 -4 2.36
    6 1 4 0.83
    6 -1 4 1.84
    -6 -1 -5 8.94
    -6 1 -5 14.17
    -6 -1 -5 14.27
    -6 1 -5 10.97
    6 1 5 12.03
    6 -1 5 10.17
    -6 -1 -6 16.33
    -6 1 -6 13.89
    6 -1 6 19.68
    -6 -1 -7 1.28
    -6 1 -7 5.93
    -6 -1 -8 -0.97
    -6 1 -8 2.92
    -6 -1 -9 4.79
    -6 1 -9 3.29
    -6 -1 -10 3.72
    -6 1 -10 2.83
    -6 -1 -11 2
    -6 1 -11 -4.16
    -6 -1 -12 5.83
    -6 1 -12 -4.6
    6 2 -16 1.95
    6 -2 -16 -1.31
    6 2 -15 0.33
    6 -2 -15 -1.29
    6 2 -14 1.3
    6 -2 -14 3.44
    6 2 -13 21.89
    6 -2 -13 20.04
    6 2 -12 29.66
    6 -2 -12 38.9
    6 -2 -11 4.37
    6 2 -11 6.04
    6 -2 -10 4.33
    6 2 -10 6.23
    6 -2 -9 3.12
    6 2 -9 1.67
    6 2 -8 246.3
    6 -2 -8 281.37
    6 -2 -7 4.19
    6 2 -7 2.66
    6 2 -6 294.47
    6 -2 -6 301.97
    6 -2 -5 0.85
    6 -2 -5 4.48
    6 2 -5 3.66
    6 -2 -4 32.27
    6 -2 -4 29.45
    6 2 -4 29.61
    6 -2 -3 51.21
    6 2 -3 53.85
    6 -2 -3 47.17
    6 -2 -2 2.97
    6 2 -2 2.19
    6 -2 -2 1.79
    6 2 -2 1.63
    6 -2 -1 1.31
    -6 2 1 5.26
    6 2 -1 3.78
    6 2 -1 0.29
    6 2 0 1.93
    -6 2 0 2.08
    6 2 0 4.25
    6 -2 1 0.36
    -6 2 -1 -1.13
    6 2 1 0.17
    6 2 1 -0.23
    -6 2 -2 27.81
    6 2 2 36.35
    -6 2 -2 47.9
    6 2 2 40.29
    6 -2 2 38.06
    6 -2 3 10.19
    -6 2 -3 10.76
    -6 -2 -3 15.28
    -6 2 -3 15.4
    6 2 3 10.44
    6 2 3 6.79
    -6 2 -4 -0.22
    -6 -2 -4 1.56
    -6 2 -4 0.43
    6 2 4 0.86
    6 -2 4 1.47
    -6 -2 -5 -1.09
    -6 2 -5 0.34
    -6 -2 -5 -1.3
    -6 2 -5 -0.41
    6 2 5 1
    6 -2 5 -0.33
    -6 -2 -6 8.42
    -6 2 -6 7.7
    6 -2 6 7.24
    -6 -2 -7 2.27
    -6 2 -7 1.43
    -6 -2 -8 33.73
    -6 2 -8 30.44
    -6 -2 -9 0.36
    -6 2 -9 -1.03
    -6 -2 -10 4.53
    -6 2 -10 12.48
    -6 -2 -11 3.52
    -6 2 -11 2.03
    -6 -2 -12 2.49
    -6 2 -12 -0.09
    -6 2 -13 3.18
    6 3 -16 3.83
    6 -3 -16 0.33
    6 3 -15 10.94
    6 -3 -15 8.71
    6 3 -14 29.27
    6 -3 -14 38.59
    6 3 -13 1.19
    6 -3 -13 -1.71
    6 -3 -12 3.56
    6 3 -12 3.47
    6 -3 -11 7.98
    6 3 -11 9.52
    6 -3 -10 1.07
    6 3 -10 1.91
    6 -3 -9 39.42
    6 3 -9 41.48
    6 -3 -8 32.37
    6 3 -8 23.9
    6 3 -7 91.58
    6 -3 -7 92.09
    6 -3 -6 3.05
    6 3 -6 2.73
    6 -3 -5 113.92
    6 3 -5 111.16
    6 -3 -5 104.58
    6 -3 -4 15.47
    6 -3 -4 16.75
    6 3 -4 17.89
    6 -3 -3 37.91
    6 -3 -3 54.38
    6 3 -3 43.18
    6 -3 -2 25.17
    6 3 -2 24.98
    6 -3 -2 32.38
    6 3 -2 28.94
    6 -3 -1 6.21
    6 -3 -1 5.46
    -6 3 1 7.57
    6 3 -1 6.17
    6 3 -1 5.24
    6 -3 0 3.47
    6 -3 0 2.26
    6 3 0 1.04
    -6 3 0 0.67
    6 3 0 4.39
    6 3 1 14.81
    6 -3 1 16.48
    -6 3 -1 16.19
    -6 3 -1 17.12
    6 3 1 19.68
    6 -3 2 3.28
    6 3 2 2.54
    -6 3 -2 4.88
    -6 3 -2 1.52
    6 3 2 2.43
    -6 3 -3 60.72
    -6 3 -3 66.48
    6 3 3 62.83
    6 -3 3 56.14
    6 -3 4 1.03
    -6 3 -4 0.59
    -6 3 -4 0.58
    6 3 4 0.15
    -6 3 -5 76.96
    -6 -3 -5 75.46
    -6 3 -5 63.01
    6 -3 5 78.14
    -6 -3 -6 -0.02
    -6 3 -6 1.9
    6 -3 6 0.86
    -6 -3 -7 23.2
    -6 3 -7 19.85
    -6 3 -7 20.49
    -6 -3 -8 1.46
    -6 3 -8 7.36
    -6 -3 -9 2.88
    -6 3 -9 0.39
    -6 -3 -10 13.46
    -6 3 -10 4.86
    -6 -3 -11 17.46
    -6 3 -11 22.54
    -6 -3 -12 32.22
    -6 3 -12 38.1
    6 4 -16 3.97
    6 -4 -16 -2.84
    6 4 -15 0.28
    6 -4 -15 1.67
    6 4 -14 0.23
    6 -4 -14 0.81
    6 -4 -13 -0.82
    6 4 -13 0.77
    6 -4 -12 -0.38
    6 4 -12 0.68
    6 -4 -11 13.18
    6 4 -11 16.8
    6 -4 -10 3.55
    6 4 -10 2.31
    6 -4 -9 33.56
    6 4 -9 37.14
    6 -4 -8 0.01
    6 4 -8 -1.23
    6 -4 -7 7.83
    6 4 -7 8.87
    6 -4 -6 27.09
    6 4 -6 27.3
    6 4 -5 200.83
    6 -4 -5 183.55
    6 -4 -4 5.4
    6 -4 -4 6.68
    6 4 -4 7.43
    6 -4 -3 15.65
    6 4 -3 10.69
    6 -4 -3 17.22
    6 4 -3 15.82
    -6 4 2 71.75
    6 4 -2 71.17
    6 -4 -2 74.89
    6 4 -2 75.36
    6 -4 -2 79.54
    6 -4 -1 3.4
    6 -4 -1 1.67
    6 4 -1 5.58
    6 4 -1 3.23
    6 -4 0 9.64
    6 -4 0 12.2
    6 4 0 7.87
    -6 4 0 9.51
    6 4 0 9.86
    6 -4 1 25
    6 4 1 15.23
    -6 4 -1 27.22
    6 -4 1 22.35
    6 4 1 18.59
    6 -4 2 -0.79
    -6 4 -2 0.63
    -6 4 -2 -1.38
    6 -4 2 0.58
    6 4 2 1.65
    6 -4 3 4.33
    6 -4 3 3.9
    -6 4 -3 4.02
    -6 4 -3 3.37
    6 4 3 3.74
    6 -4 4 0.92
    -6 4 -4 3.71
    -6 4 -4 3.38
    6 -4 4 2.11
    -6 4 -5 84.46
    -6 4 -5 70.56
    6 -4 5 83.46
    -6 4 -6 25.19
    -6 4 -6 28.02
    6 -4 6 28.47
    -6 4 -7 42.98
    -6 4 -7 38.34
    -6 -4 -8 12.9
    -6 4 -8 17.95
    -6 -4 -9 4.2
    -6 4 -9 0.29
    -6 -4 -10 1.83
    -6 4 -10 -1.7
    -6 -4 -11 76.78
    -6 4 -11 73.51
    -6 4 -12 17.72
    6 5 -16 9.36
    6 -5 -16 9.34
    6 5 -15 3.86
    6 -5 -15 1.97
    6 -5 -14 4.5
    6 5 -14 2.73
    6 -5 -13 -1.57
    6 5 -13 -1.25
    6 -5 -12 1.2
    6 5 -12 -0.03
    6 -5 -11 1.87
    6 5 -11 1.03
    6 -5 -10 31.37
    6 5 -10 21.61
    6 -5 -9 1.05
    6 5 -9 4.51
    6 -5 -8 1.41
    6 5 -8 -0.51
    6 -5 -7 2.91
    6 5 -7 1.66
    6 -5 -6 5.58
    6 5 -6 8.17
    6 -5 -5 24.92
    6 5 -5 24.81
    6 -5 -4 94.3
    6 5 -4 106.71
    6 -5 -4 91.24
    -6 5 3 70.97
    6 5 -3 67.26
    6 -5 -3 53.05
    6 -5 -3 61.67
    6 -5 -2 22.21
    -6 5 2 22.41
    6 5 -2 19.67
    6 5 -2 19.93
    6 -5 -2 20.69
    6 -5 -1 27.86
    6 -5 -1 33.78
    6 5 -1 25.16
    -6 5 1 33.12
    6 5 -1 27.94
    6 -5 0 -0.21
    6 -5 0 1.81
    6 5 0 0.25
    -6 5 0 1.35
    6 5 0 -0.34
    -6 -5 -1 94.28
    -6 5 -1 98.76
    6 5 1 104.93
    6 -5 1 91.2
    6 -5 1 97.64
    6 -5 2 14.51
    -6 5 -2 12.1
    -6 5 -2 12.62
    6 -5 2 6.4
    6 5 2 10.06
    6 -5 3 -0.54
    6 -5 3 0.03
    -6 5 -3 0.23
    -6 5 -3 0.48
    6 -5 4 0.87
    -6 5 -4 1.18
    -6 5 -4 0.59
    6 -5 4 1.12
    6 -5 5 17.83
    -6 5 -5 15.24
    -6 5 -6 35.2
    -6 5 -6 29.11
    6 -5 6 46.23
    -6 5 -7 9.41
    -6 5 -7 13.43
    -6 5 -8 18.77
    -6 5 -8 15.27
    -6 5 -9 1.3
    -6 5 -10 4.51
    -6 5 -11 2.02
    6 -6 -16 26.93
    6 -6 -15 -1.9
    6 6 -15 1.28
    6 6 -15 -0.48
    6 -6 -14 3.23
    6 6 -14 0.42
    6 6 -14 0.41
    6 -6 -13 2.84
    6 6 -13 10.15
    6 -6 -12 1.56
    6 6 -12 2.12
    6 -6 -11 2.43
    6 6 -11 4.08
    6 -6 -10 2.2
    6 6 -10 1.6
    6 -6 -9 19.24
    6 6 -9 14.83
    6 -6 -8 14.03
    6 6 -8 16.8
    6 -6 -7 0.14
    6 6 -7 2.89
    6 -6 -6 13.19
    6 6 -6 13.08
    6 -6 -5 23.09
    6 6 -5 12
    6 -6 -4 12.4
    6 6 -4 10.77
    -6 6 3 197.29
    6 -6 -3 207
    6 6 -3 185.38
    6 -6 -3 178.87
    6 -6 -2 0.03
    -6 6 2 3.37
    6 6 -2 1.3
    6 6 -2 0.3
    6 -6 -2 2.83
    -6 6 1 185.22
    6 6 -1 191.04
    6 -6 -1 201
    6 6 -1 208.05
    6 -6 -1 206.86
    6 -6 0 4.47
    6 -6 0 6.56
    -6 6 0 3.86
    6 6 0 2.49
    6 6 0 2.73
    6 6 0 5.83
    -6 6 -1 74.52
    6 6 1 90.88
    6 -6 1 74.15
    6 -6 1 76.88
    6 -6 2 34.38
    -6 -6 -2 27.53
    -6 6 -2 16.93
    6 -6 2 23.64
    6 -6 3 6.68
    6 -6 3 6.03
    -6 6 -3 6.07
    -6 6 -3 11.75
    -6 6 -4 63.66
    6 -6 4 58.86
    -6 6 -4 68.96
    6 -6 4 59.65
    6 -6 5 -0.14
    -6 6 -5 2.25
    6 -6 5 -0.24
    6 -6 6 15.48
    -6 6 -6 19.13
    -6 6 -6 11.59
    -6 6 -7 20.62
    -6 6 -7 16.71
    -6 6 -8 7.54
    -6 6 -8 3.75
    -6 6 -9 17.15
    -6 6 -10 7.59
    -6 6 -11 0.11
    6 -7 -15 1.17
    6 7 -15 7.92
    6 -7 -14 1.87
    6 7 -14 -0.02
    6 7 -14 0.92
    6 -7 -13 12.42
    6 7 -13 15.54
    6 7 -13 20.99
    6 -7 -12 0.55
    6 7 -12 2.65
    6 7 -12 3.05
    6 -7 -11 27.11
    6 7 -11 23.22
    6 -7 -10 0.67
    6 7 -10 4.06
    6 -7 -9 21.15
    6 7 -9 23.24
    6 -7 -8 9.76
    6 7 -8 17.7
    6 -7 -7 1.44
    6 7 -7 1.98
    6 -7 -6 9.88
    6 7 -6 7.77
    6 7 -5 48.44
    6 -7 -5 47.56
    -6 7 4 83.73
    6 7 -4 76.13
    6 -7 -4 69.62
    6 -7 -3 5.93
    -6 7 3 2.55
    6 7 -3 7.82
    6 7 -2 8.87
    6 -7 -2 9.89
    -6 7 2 10.65
    6 7 -2 8.32
    6 7 -2 8.99
    6 -7 -2 5.48
    6 -7 -1 5.17
    6 -7 -1 4.22
    -6 7 1 0.8
    6 7 -1 4
    6 7 -1 1.83
    6 7 -1 1.96
    6 -7 0 38.58
    6 -7 0 38
    -6 7 0 38.95
    6 7 0 43.26
    6 -7 1 -0.22
    6 -7 1 0.45
    -6 7 -1 -1.44
    6 -7 2 19.96
    -6 -7 -2 23.8
    -6 7 -2 23.14
    6 -7 2 18.55
    6 -7 3 32.09
    6 -7 3 33.17
    -6 -7 -3 32.58
    -6 7 -3 35.57
    6 -7 4 22.39
    6 -7 4 19.01
    -6 7 -4 20.04
    -6 7 -5 31.92
    -6 7 -5 37.75
    6 -7 5 32.98
    -6 7 -6 109.36
    -6 7 -6 85.27
    6 -7 6 93.86
    -6 7 -7 2.77
    -6 7 -7 1.55
    -6 7 -8 9.95
    -6 7 -8 7.97
    -6 7 -9 14.93
    -6 7 -10 8.62
    -6 7 -11 2.82
    6 -8 -15 4.47
    6 8 -15 9.41
    6 -8 -14 16.39
    6 8 -14 14.98
    6 -8 -13 -0.81
    6 8 -13 2.5
    6 8 -13 2.99
    6 -8 -12 13.61
    6 8 -12 6.4
    6 8 -12 7.14
    6 -8 -11 0.78
    6 8 -11 -0.6
    6 8 -11 1.65
    6 -8 -10 -0.34
    6 8 -10 0.04
    6 8 -10 0.63
    6 8 -9 0.01
    6 -8 -9 -0.24
    6 8 -9 0.57
    6 -8 -8 14.65
    6 8 -8 20.82
    6 8 -8 22.41
    6 -8 -7 0.12
    6 8 -7 3.09
    6 8 -6 62.63
    6 8 -6 62.52
    6 -8 -6 63.24
    6 8 -5 3.81
    6 -8 -5 1.39
    6 8 -5 5.84
    6 -8 -4 1.49
    6 8 -4 -0.27
    -6 8 4 -2.58
    6 8 -4 -0.11
    6 -8 -3 3.78
    -6 8 3 2.11
    6 8 -3 6
    6 8 -3 6.33
    -6 8 2 67.65
    6 8 -2 63.71
    6 8 -2 68.65
    6 8 -2 70.21
    6 -8 -2 71.1
    6 -8 -1 11.1
    -6 8 1 8.47
    6 8 -1 4.37
    6 -8 0 5.72
    6 -8 0 9.18
    -6 8 0 10.47
    6 -8 1 3.59
    6 -8 1 5.01
    -6 8 -1 2.4
    6 -8 2 14.42
    -6 8 -2 13.15
    6 -8 2 9.54
    6 -8 3 12.26
    -6 -8 -3 15.9
    -6 8 -3 15.13
    6 -8 3 15.6
    6 -8 4 25.65
    -6 -8 -4 23.42
    -6 8 -4 30.32
    -6 8 -5 112.26
    -6 8 -5 116.79
    6 -8 5 98.49
    6 -8 6 12.45
    -6 8 -6 11.76
    -6 8 -6 10.8
    -6 8 -7 55.37
    -6 8 -7 58.74
    -6 8 -8 7.36
    -6 8 -8 1.92
    -6 8 -9 -0.17
    -6 8 -10 12.55
    6 -9 -15 9.12
    6 9 -15 12.79
    6 -9 -14 47.01
    6 9 -14 44.44
    6 -9 -13 0.92
    6 9 -13 -0.31
    6 9 -12 12.06
    6 -9 -12 12.2
    6 -9 -11 28.38
    6 9 -11 27.33
    6 9 -11 32.34
    6 -9 -10 1.68
    6 9 -10 1.29
    6 9 -10 -0.11
    6 -9 -9 2.69
    6 9 -9 -0.92
    6 9 -9 0.91
    6 -9 -8 1.2
    6 9 -8 3.13
    6 9 -8 1.99
    6 -9 -7 12.31
    6 9 -7 11.14
    6 -9 -6 3.75
    6 9 -6 2.99
    6 9 -6 4.75
    6 -9 -5 15.08
    -6 9 5 21.34
    6 9 -5 17.23
    6 9 -5 15.35
    6 9 -4 19.02
    6 -9 -4 22.41
    -6 9 4 18.27
    6 9 -4 21.15
    6 -9 -3 2.83
    -6 9 3 6.28
    6 9 -3 5
    6 -9 -2 19.7
    -6 9 2 18.58
    6 9 -2 18.15
    6 9 -2 19.42
    6 -9 -1 0.72
    -6 9 1 5.19
    6 -9 0 36.65
    -6 9 0 36.25
    6 -9 1 28.01
    -6 9 -1 25.26
    6 -9 2 8.25
    -6 9 -2 9.56
    6 -9 3 7.86
    -6 -9 -3 9.47
    -6 9 -3 8.87
    6 -9 4 0.28
    -6 9 -4 0.29
    -6 9 -5 94.08
    -6 9 -5 108.13
    6 -9 5 89.87
    6 -9 6 29.88
    -6 9 -6 29.17
    -6 9 -6 30.3
    -6 9 -7 1.84
    -6 9 -7 1.32
    -6 9 -8 1.04
    -6 9 -8 0.35
    -6 9 -9 0.1
    -6 9 -9 4.35
    -6 9 -10 11.23
    6 10 -15 0.39
    6 -10 -14 -7.87
    6 10 -14 -1.52
    6 -10 -13 3.96
    6 10 -13 6.16
    6 -10 -12 11.22
    6 10 -12 9.14
    6 -10 -11 3.07
    6 10 -11 1.41
    6 -10 -10 25.64
    6 10 -10 27.47
    6 -10 -9 0.2
    6 10 -9 2.22
    6 -10 -8 -0.66
    6 10 -8 1.04
    6 -10 -7 11.07
    6 10 -7 7.24
    6 10 -6 7.15
    6 -10 -6 5.94
    6 -10 -5 45.24
    -6 10 5 37.11
    6 10 -5 43.52
    6 -10 -4 23.2
    -6 10 4 25.56
    6 10 -4 28.48
    6 10 -3 0.33
    6 -10 -3 -0.26
    -6 10 3 0.64
    6 10 -2 1.64
    6 10 -2 4.5
    -6 10 2 2.19
    6 -10 -1 31.45
    -6 10 1 22.9
    6 -10 0 26.05
    -6 10 0 30.65
    6 -10 1 -0.6
    -6 10 -1 -0.32
    6 -10 2 8.8
    -6 10 -2 9.82
    6 -10 3 7.26
    -6 10 -3 6.55
    6 -10 4 22.24
    -6 10 -4 12.45
    -6 10 -4 28.69
    6 -10 5 2.23
    -6 10 -5 0.93
    -6 10 -5 3.02
    6 -10 6 7.37
    -6 10 -6 10.49
    -6 10 -6 8.27
    -6 10 -7 38.78
    -6 10 -7 40.46
    -6 10 -8 35.12
    -6 10 -8 18.12
    -6 10 -9 9.93
    -6 10 -9 6.25
    6 -11 -14 -0.22
    6 11 -14 -0.6
    6 11 -13 5.16
    6 -11 -13 3.88
    6 11 -12 7.03
    6 -11 -12 8.01
    6 11 -11 55.87
    6 -11 -11 52.65
    6 11 -10 36.87
    6 -11 -10 32.48
    6 11 -9 4.53
    6 -11 -9 5.7
    6 -11 -8 5.95
    6 11 -8 4.14
    6 -11 -7 2.71
    6 11 -7 2.39
    6 -11 -6 18.59
    6 11 -6 18.01
    6 -11 -5 6.96
    6 11 -5 10.2
    -6 11 5 10.5
    6 11 -4 18.9
    6 -11 -4 18.15
    -6 11 4 17.46
    6 -11 -3 45.51
    6 11 -3 54.78
    -6 11 3 47.54
    6 -11 -2 10.86
    6 11 -2 6.43
    6 -11 -1 41.26
    -6 11 1 45.88
    6 -11 0 3.77
    -6 11 0 -1.05
    6 -11 1 10.27
    -6 11 -1 9.28
    6 -11 2 1.76
    -6 11 -2 7.16
    6 -11 3 23.46
    -6 11 -3 24.3
    6 -11 4 35.15
    -6 11 -4 26.04
    -6 11 -4 31.14
    6 -11 5 6.28
    -6 11 -5 7.32
    -6 11 -5 5.43
    6 -11 6 15
    -6 11 -6 19.72
    -6 11 -6 15.85
    -6 11 -7 9.08
    -6 11 -7 9.35
    -6 11 -8 22.73
    -6 11 -8 22.33
    -6 11 -9 5.08
    -6 11 -9 5.84
    6 -12 -14 1.41
    6 12 -14 3.44
    6 -12 -13 5.75
    6 12 -13 4.09
    6 -12 -12 0.34
    6 12 -12 1.16
    6 -12 -11 -1.08
    6 12 -11 0.39
    6 -12 -10 -0.55
    6 12 -10 0.18
    6 -12 -9 -0.41
    6 12 -9 1.76
    6 -12 -8 0.97
    6 12 -8 -0.15
    6 -12 -7 0.37
    6 12 -7 0.62
    6 12 -6 6.9
    6 -12 -6 6.2
    -6 12 6 7.2
    6 -12 -5 24.2
    -6 12 5 23.74
    6 12 -5 27.53
    6 -12 -4 62.11
    6 12 -4 60.56
    -6 12 4 52.33
    6 12 -3 16.87
    6 -12 -3 23.55
    -6 12 3 20.01
    6 -12 -2 129.98
    -6 12 2 129.15
    6 12 -2 107.43
    6 -12 -1 4.05
    -6 12 1 0.69
    6 -12 0 2.06
    -6 12 0 0.59
    6 -12 1 31.34
    -6 12 -1 22.44
    6 -12 2 7.83
    -6 12 -2 6.35
    6 -12 3 1.83
    -6 12 -3 -0.23
    6 -12 4 19.16
    -6 12 -4 15.19
    -6 12 -4 18.7
    6 -12 5 24.71
    -6 12 -5 20.48
    -6 12 -5 18.31
    6 -12 6 8.27
    -6 12 -6 18.07
    -6 12 -6 11.57
    -6 12 -7 15.54
    -6 12 -7 10.15
    -6 12 -8 11.34
    -6 12 -8 7.3
    -6 12 -9 -0.31
    6 13 -14 42.67
    6 -13 -13 1.03
    6 13 -13 3.5
    6 -13 -12 8.25
    6 13 -12 10.31
    6 -13 -11 0.07
    6 13 -11 1.87
    6 -13 -10 3.08
    6 13 -10 4.46
    6 -13 -9 0.3
    6 13 -9 -0.17
    6 -13 -8 36.5
    6 13 -8 36.06
    6 13 -7 0.4
    6 -13 -7 0.83
    6 -13 -6 2.94
    -6 13 6 7.22
    6 13 -6 4.23
    6 -13 -5 49.76
    6 13 -5 61.08
    -6 13 5 54.59
    6 13 -4 9.68
    6 -13 -4 12.35
    -6 13 4 5.33
    6 -13 -3 6.17
    -6 13 3 9.09
    6 13 -3 6.68
    6 -13 -2 1.98
    -6 13 2 2.44
    6 -13 -1 93.51
    -6 13 1 88.59
    6 -13 0 8.82
    -6 13 0 9.11
    6 -13 1 1.38
    -6 13 -1 1.72
    6 -13 2 20.11
    -6 13 -2 25.39
    6 -13 3 3.14
    -6 13 -3 0.3
    6 -13 4 33.83
    -6 13 -4 25.96
    -6 13 -4 27.33
    6 -13 5 -0.83
    -6 13 -5 1.42
    -6 13 -5 -0.85
    6 -13 6 27.85
    -6 13 -6 33.86
    -6 13 -6 27.57
    -6 13 -7 30.55
    -6 13 -7 21.02
    -6 13 -8 6.77
    -6 13 -8 3.26
    -6 13 -9 8.43
    -6 13 -10 0.52
    6 14 -14 19.2
    6 -14 -13 17.94
    6 14 -13 10.77
    6 -14 -12 19.33
    6 14 -12 15.68
    6 14 -11 12.29
    6 -14 -11 19.98
    6 14 -10 18.83
    6 -14 -10 8.21
    6 14 -9 10.11
    6 -14 -9 13.78
    6 -14 -8 11.57
    6 14 -8 16.44
    6 -14 -7 2.57
    6 14 -7 4.35
    6 -14 -6 -0.59
    -6 14 6 0.27
    6 14 -6 -3.37
    6 14 -5 -0.92
    6 -14 -5 0.03
    -6 14 5 0.21
    6 -14 -4 2.1
    -6 14 4 -0.09
    6 14 -4 0.32
    6 -14 -3 26.47
    -6 14 3 26.83
    6 14 -3 24.91
    6 -14 -2 8.22
    -6 14 2 17.14
    6 -14 -1 2.21
    -6 14 1 1.42
    6 -14 0 -0.18
    -6 14 0 0.52
    -6 14 -1 16.22
    6 -14 2 66.57
    -6 14 -2 75.88
    6 -14 3 15.37
    -6 14 -3 19.01
    6 -14 4 24.07
    -6 14 -4 27.19
    -6 14 -4 22.06
    6 -14 5 21.03
    -6 14 -5 25.51
    -6 14 -5 13.88
    6 -14 6 22.95
    -6 14 -6 16.35
    -6 14 -7 30.36
    -6 14 -7 27.87
    -6 14 -8 17.06
    -6 14 -9 3.09
    -6 14 -10 18.63
    6 15 -14 -1.56
    6 15 -13 34.07
    6 15 -12 5.37
    6 -15 -12 2.92
    6 15 -11 -0.94
    6 -15 -11 1.27
    6 -15 -10 15.28
    6 15 -10 13.37
    6 -15 -9 19.14
    6 15 -9 19.32
    6 -15 -8 18.15
    6 15 -8 19.36
    6 -15 -7 -1.28
    6 15 -7 1.27
    6 -15 -6 8.54
    6 15 -6 8.65
    -6 15 6 8.77
    6 15 -5 1.03
    6 -15 -5 -0.63
    -6 15 5 1.86
    6 -15 -4 0.86
    -6 15 4 2.29
    6 15 -4 2.2
    6 -15 -3 7.37
    -6 15 3 13.52
    -6 15 2 0.38
    -6 15 1 12.48
    -6 15 0 1.76
    -6 15 -1 22.43
    -6 15 -2 3.67
    -6 15 -3 103.86
    -6 15 -4 0.62
    -6 15 -4 -0.56
    6 -15 5 -2.39
    -6 15 -5 -0.15
    6 -15 6 2.34
    -6 15 -6 -0.83
    -6 15 -6 -1.09
    -6 15 -7 2.27
    -6 15 -7 1.37
    -6 15 -8 9.64
    -6 15 -9 103.91
    -6 15 -10 8.13
    6 16 -13 15.73
    6 16 -12 -0.62
    6 -16 -11 1.05
    6 16 -11 4.98
    6 -16 -10 -1.48
    6 16 -10 1.03
    6 -16 -9 10.42
    6 16 -9 7.78
    6 -16 -8 -1.57
    6 16 -8 0.27
    6 16 -7 8.76
    6 -16 -7 12.35
    -6 16 7 12.63
    6 16 -6 1.16
    6 -16 -6 1.31
    -6 16 6 2.15
    6 -16 -5 9.41
    -6 16 5 3.88
    6 16 -5 5.58
    6 -16 -4 1.44
    -6 16 4 -0.35
    -6 16 3 1.92
    -6 16 2 3.45
    -6 16 1 14.86
    -6 16 0 -3.05
    -6 16 -1 54.66
    -6 16 -2 2.65
    -6 16 -3 -0.66
    -6 16 -4 3.07
    -6 16 -4 4.72
    -6 16 -5 9.15
    -6 16 -5 11.16
    -6 16 -6 16.4
    -6 16 -6 16.38
    -6 16 -7 11.9
    -6 16 -8 5.34
    -6 16 -9 6.68
    6 17 -13 19.31
    6 17 -12 5.22
    6 17 -11 13.49
    6 -17 -10 2.91
    6 17 -10 4.65
    6 -17 -9 14.38
    6 17 -9 16.03
    6 17 -8 35.65
    6 -17 -8 28.02
    6 17 -7 11.7
    6 -17 -7 12.76
    -6 17 7 9.87
    6 -17 -6 2.28
    -6 17 6 2.61
    6 17 -6 1.68
    6 -17 -5 -0.22
    -6 17 5 4.94
    -6 17 4 2.99
    -6 17 3 -2.68
    -6 17 2 7.86
    -6 17 1 0.57
    -6 17 0 -0.14
    -6 17 -1 33.64
    -6 17 -2 14.44
    -6 17 -3 2.1
    -6 17 -4 3.75
    -6 17 -4 2.38
    -6 17 -5 8.18
    -6 17 -5 19.55
    -6 17 -6 2.95
    -6 17 -7 1.58
    -6 17 -8 10.27
    -6 17 -9 -0.19
    6 18 -13 12.9
    6 18 -12 25.34
    6 18 -11 0.54
    6 18 -10 0.71
    6 18 -9 36.13
    6 -18 -9 36.85
    6 18 -8 12.74
    6 -18 -8 9.95
    6 -18 -7 2.52
    -6 18 7 2.9
    6 18 -7 4.67
    6 -18 -6 1.67
    -6 18 6 -0.05
    -6 18 5 2.27
    -6 18 4 6.03
    -6 18 3 5.35
    -6 18 2 5.69
    -6 18 1 21.89
    -6 18 0 3
    -6 18 -1 2.5
    -6 18 -2 0.32
    -6 18 -3 37.48
    -6 18 -4 5.88
    -6 18 -4 3.98
    -6 18 -5 2.04
    -6 18 -5 1.2
    -6 18 -6 6.57
    -6 18 -7 -0.09
    -6 18 -8 3.26
    6 19 -13 54.6
    6 19 -12 -0.45
    6 19 -11 -1.33
    6 19 -10 4.86
    6 19 -9 14.71
    6 -19 -8 1.03
    6 19 -8 1.38
    6 -19 -7 2.98
    -6 19 7 5.36
    -6 19 6 17.26
    -6 19 5 21.15
    -6 19 4 -3.13
    -6 19 3 4.69
    -6 19 2 2.85
    -6 19 1 3.93
    -6 19 0 8.68
    -6 19 -1 11.47
    -6 19 -2 3.23
    -6 19 -3 35.84
    -6 19 -4 1.47
    -6 19 -4 2.45
    -6 19 -5 2.36
    -6 19 -6 -0.68
    -6 19 -7 3.55
    6 20 -12 8.46
    6 20 -11 48.94
    6 20 -10 0.24
    -6 20 7 21.71
    -6 20 6 0.71
    -6 20 5 12.52
    -6 20 4 -1.43
    -6 20 3 -0.01
    -6 20 2 0.27
    -6 20 1 6.19
    -6 20 0 -0.83
    -6 20 -1 -2.32
    -6 20 -2 -1.35
    -6 20 -3 -0.5
    -6 20 -4 1.64
    -6 20 -5 14.94
    -6 20 -6 4.09
    -6 21 7 18.91
    -6 21 6 0.61
    -6 21 5 -2.68
    -6 21 4 -1.51
    -6 21 3 1.19
    -6 21 2 3.94
    -6 21 1 4.95
    -6 21 0 0.02
    -6 21 -1 -2.14
    -6 21 -2 12.26
    -6 21 -4 -1.09
    -6 21 -5 5.21
    -6 22 6 5.83
    -6 22 5 -0.28
    -6 22 4 -1.26
    -6 22 3 -1.99
    -6 22 2 6.99
    -6 22 1 3.64
    -6 22 0 4.35
    -6 22 -1 1.36
    -6 23 6 1.88
    -6 23 5 21.79
    -6 23 4 -0.09
    -6 23 3 8.01
    -6 23 2 2.77
    -6 23 1 1.53
    -6 23 0 0.85
    -6 24 5 4.99
    -6 24 4 2.99
    -6 24 3 53.32
    -6 24 2 5.89
    -6 24 1 3.69
    -6 24 0 4.91
    -6 25 4 22.3
    -6 25 3 9.75
    -6 25 2 10.29
    -6 25 1 5.26
    -6 26 4 2.59
    -6 26 3 5.77
    7 0 -13 12.48
    7 0 -12 -2.04
    7 0 -11 88.7
    7 0 -10 -0.18
    7 0 -9 20.04
    7 0 -8 1.84
    7 0 -7 76.26
    7 0 -6 -2.03
    7 0 -5 1.5
    7 0 -4 -2.64
    7 0 -4 -2.43
    7 0 -3 16.23
    7 0 -3 13.49
    7 0 -2 -0.3
    7 0 -1 41.59
    7 0 0 -0.12
    7 0 1 19.22
    7 0 2 -0.93
    -7 0 -3 64.07
    7 0 3 61.71
    -7 0 -4 2.9
    7 0 4 -0.02
    -7 0 -5 5.46
    -7 0 -6 -0.08
    -7 0 -7 11.88
    -7 0 -8 1.76
    -7 0 -9 19.09
    7 1 -13 15.15
    7 -1 -13 6.56
    7 1 -12 9.58
    7 -1 -12 9.74
    7 1 -11 1.44
    7 -1 -11 6.32
    7 1 -10 2.06
    7 -1 -10 5.16
    7 1 -9 -1.22
    7 -1 -9 -1.97
    7 1 -8 1.26
    7 -1 -8 -1.99
    7 -1 -7 12.07
    7 1 -7 12.4
    7 -1 -6 10
    7 1 -6 13.42
    7 -1 -5 -1.27
    7 1 -5 1.16
    7 -1 -4 19.07
    7 1 -4 14.54
    7 -1 -4 17.77
    7 1 -4 21.24
    7 -1 -3 21.3
    7 -1 -3 22.21
    7 1 -3 19.29
    7 -1 -2 45.63
    7 1 -2 49.79
    7 -1 -2 43.84
    7 1 -1 46.58
    7 -1 -1 47.73
    7 1 0 103.27
    7 -1 0 108.31
    7 1 1 2.66
    7 -1 1 -0.97
    7 1 2 0.61
    7 -1 2 0.42
    -7 1 -3 12.53
    7 1 3 11.57
    7 -1 3 8.32
    -7 1 -4 6.82
    7 1 4 5.42
    7 -1 4 2.68
    -7 -1 -5 -2.17
    -7 1 -5 -0.49
    -7 -1 -6 7.09
    -7 1 -6 6.63
    -7 -1 -7 1.56
    -7 1 -7 3.75
    -7 -1 -8 15.06
    -7 1 -8 11
    -7 -1 -9 8.54
    -7 1 -9 9.62
    -7 -1 -10 -4.69
    7 2 -13 -2.5
    7 -2 -13 -1.24
    7 2 -12 11.71
    7 -2 -12 12.22
    7 2 -11 1.62
    7 -2 -11 0.74
    7 -2 -10 6.95
    7 2 -10 2.05
    7 -2 -9 1.22
    7 2 -9 -1.12
    7 -2 -8 5.06
    7 2 -8 2.73
    7 -2 -7 2.82
    7 2 -7 4.35
    7 -2 -6 20.32
    7 2 -6 20.97
    7 2 -5 58.51
    7 2 -5 53.91
    7 -2 -5 64.25
    7 -2 -4 26.29
    7 2 -4 23.28
    7 2 -4 29.05
    7 -2 -3 72.04
    7 2 -3 84.83
    7 -2 -3 78.41
    7 -2 -2 2.76
    7 2 -2 5.92
    7 -2 -2 6.3
    7 2 -1 79.72
    7 -2 -1 77.86
    7 -2 0 -0.66
    7 2 0 0.89
    -7 2 -1 28.62
    7 2 1 30.82
    7 -2 1 24.21
    -7 2 -2 55.21
    7 2 2 46.43
    7 -2 2 39.41
    -7 2 -3 38.98
    7 2 3 41.6
    7 -2 3 42.49
    -7 2 -4 -3.4
    7 2 4 -0.45
    7 -2 4 -0.55
    -7 2 -5 8.83
    -7 2 -6 -0.4
    -7 2 -7 0.55
    -7 -2 -8 0.68
    -7 2 -8 3.04
    -7 -2 -9 4.02
    -7 2 -9 -2.05
    -7 -2 -10 2.77
    7 3 -13 17.79
    7 -3 -13 22.43
    7 3 -12 2.54
    7 -3 -12 4.91
    7 -3 -11 2.59
    7 3 -11 5.63
    7 -3 -10 2.97
    7 3 -10 -0.52
    7 -3 -9 17.12
    7 3 -9 13.53
    7 -3 -8 5.09
    7 3 -8 11.29
    7 -3 -7 1.3
    7 3 -7 -0.04
    7 3 -6 75.52
    7 -3 -6 72.91
    7 -3 -5 11.97
    7 3 -5 15.33
    7 3 -4 89.4
    7 -3 -4 88.35
    7 -3 -3 109.32
    7 3 -3 99.77
    7 -3 -3 108.17
    7 -3 -2 145.31
    7 3 -2 143.23
    7 -3 -2 144.07
    7 -3 -1 43.2
    7 3 -1 53.53
    -7 3 0 58.07
    7 3 0 70.51
    7 -3 0 71.15
    7 -3 1 -0.54
    -7 3 -1 0.06
    7 3 1 0.5
    7 -3 2 1.6
    -7 3 -2 -0.06
    7 3 2 2.58
    -7 3 -3 -1.05
    7 3 3 -0.93
    7 -3 3 -0.06
    -7 3 -4 25.72
    7 -3 4 33.69
    -7 3 -5 0.14
    -7 3 -6 -2.49
    -7 3 -7 5.77
    -7 3 -8 0.29
    7 -4 -13 25.45
    7 -4 -12 4.97
    7 4 -12 5.29
    7 -4 -11 0.22
    7 4 -11 1.87
    7 -4 -10 4.69
    7 4 -10 0.07
    7 -4 -9 51.14
    7 4 -9 60.9
    7 -4 -8 6.68
    7 4 -8 7.57
    7 4 -7 77.49
    7 -4 -7 79.38
    7 -4 -6 4.66
    7 4 -6 10.42
    7 -4 -5 34.06
    7 4 -5 36.93
    7 -4 -4 33.95
    7 4 -4 34.01
    7 -4 -3 0.01
    7 4 -3 0.5
    7 -4 -2 11.37
    7 4 -2 10.16
    7 -4 -1 6.36
    -7 4 1 12.37
    7 4 -1 6.22
    7 -4 0 3.25
    -7 4 0 2.4
    7 4 0 4.21
    7 -4 1 23.91
    -7 4 -1 25.09
    7 4 1 19.61
    7 -4 2 10.25
    -7 4 -2 10.84
    7 4 2 10
    7 -4 3 4.45
    -7 4 -3 8.31
    7 4 3 0.25
    -7 4 -4 3.54
    7 -4 4 8.06
    -7 4 -5 14.09
    7 -4 5 11.59
    -7 4 -6 18.74
    -7 4 -7 1.94
    -7 4 -8 4.86
    7 -5 -12 3.84
    7 5 -12 0.44
    7 5 -11 95.42
    7 -5 -11 102.74
    7 -5 -10 19.01
    7 5 -10 20.85
    7 5 -9 62.06
    7 -5 -9 74.83
    7 -5 -8 1.4
    7 5 -8 6.49
    7 5 -7 148.87
    7 -5 -7 153.54
    7 -5 -6 31.71
    7 5 -6 33.84
    7 -5 -5 1.24
    7 5 -5 5.22
    7 -5 -4 3.66
    7 5 -4 0.08
    7 -5 -3 2.24
    7 5 -3 7.9
    7 -5 -2 -0.46
    7 5 -2 -0.42
    7 -5 -1 6.12
    7 5 -1 6.43
    7 -5 0 24.48
    -7 5 0 20.91
    7 5 0 24.01
    7 -5 1 -2.11
    -7 5 -1 0.69
    7 5 1 1.66
    7 -5 2 0.3
    -7 5 -2 -2.31
    7 5 2 0.68
    7 -5 3 2.11
    -7 5 -3 0.84
    7 -5 4 13.9
    -7 5 -4 14.94
    -7 5 -5 1.18
    7 -5 5 0.69
    -7 5 -6 1.21
    -7 5 -7 11.27
    -7 5 -8 -0.65
    7 6 -14 5.41
    7 -6 -12 18.01
    7 6 -12 19.34
    7 -6 -11 6.04
    7 6 -11 2.45
    7 -6 -10 2.85
    7 6 -10 1.31
    7 -6 -9 8.24
    7 6 -9 17.13
    7 -6 -8 13.75
    7 6 -8 19.92
    7 -6 -7 41.5
    7 6 -7 48.97
    7 -6 -6 22.5
    7 6 -6 23.66
    7 6 -5 112.32
    7 -6 -5 103.48
    7 -6 -4 0.62
    7 6 -4 1.32
    7 -6 -3 9.56
    7 6 -3 9.04
    7 -6 -2 1.4
    -7 6 2 -1.54
    7 6 -2 -0.4
    7 -6 -1 43.57
    -7 6 1 40.83
    7 6 -1 48.16
    7 -6 0 17.5
    -7 6 0 21.23
    7 6 0 16.92
    7 -6 1 -1.91
    7 6 1 2.4
    7 -6 2 12.7
    -7 6 -2 12.85
    -7 6 -3 63.31
    7 -6 3 62.95
    7 -6 4 1.39
    -7 6 -4 0.22
    -7 6 -5 6.91
    -7 6 -6 1.27
    -7 6 -7 -1.91
    7 7 -14 2.94
    7 7 -13 2.7
    7 -7 -12 -0.39
    7 7 -12 -0.24
    7 7 -12 0.83
    7 -7 -11 52.73
    7 7 -11 46.3
    7 7 -11 48.43
    7 -7 -10 0.69
    7 7 -10 3.72
    7 -7 -9 37.87
    7 7 -9 37.5
    7 -7 -8 2.78
    7 7 -8 8.7
    7 7 -7 91.12
    7 -7 -7 100.35
    7 -7 -6 -1.07
    7 7 -6 -0.96
    7 -7 -5 -0.37
    7 7 -5 0.76
    7 -7 -4 12.12
    7 7 -4 9.65
    7 7 -4 14.16
    7 -7 -3 6.58
    7 7 -3 5.69
    7 7 -3 6.9
    7 -7 -2 11.49
    -7 7 2 6.84
    7 7 -2 6.93
    7 -7 -1 -1.32
    -7 7 1 0.43
    7 7 -1 2.37
    7 -7 0 0.11
    -7 7 0 2.89
    7 -7 1 4.91
    -7 7 -1 5.11
    7 -7 2 0.39
    -7 7 -2 5.31
    -7 7 -3 57.21
    7 -7 3 53.17
    7 -7 4 2.98
    -7 7 -4 4.1
    -7 7 -5 1.11
    -7 7 -6 9.23
    -7 7 -7 3.41
    7 8 -14 1.8
    7 8 -13 10.61
    7 -8 -12 11.29
    7 8 -12 16.79
    7 8 -12 18.02
    7 8 -11 33.35
    7 -8 -11 39.25
    7 8 -11 35.1
    7 -8 -10 33.67
    7 8 -10 29.08
    7 -8 -9 51.75
    7 8 -9 39.69
    7 8 -9 45.14
    7 -8 -8 2.46
    7 8 -8 1.93
    7 8 -8 0.44
    7 8 -7 1.08
    7 -8 -7 0.8
    7 8 -7 1.9
    7 -8 -6 27.69
    7 8 -6 26.63
    7 8 -6 22.24
    7 -8 -5 2.79
    7 8 -5 2.84
    7 8 -5 2.43
    7 -8 -4 20.85
    7 8 -4 23.86
    7 8 -4 18.27
    7 -8 -3 1
    -7 8 3 3.18
    7 8 -3 0.28
    7 -8 -2 4.7
    -7 8 2 1.78
    7 8 -2 3.07
    7 -8 -1 5.15
    -7 8 1 0.84
    7 -8 0 -0.62
    -7 8 0 -0.34
    7 -8 1 0.07
    -7 8 -1 2.85
    7 -8 2 4.48
    -7 8 -2 4.88
    7 -8 3 3.64
    -7 8 -3 6.36
    7 -8 4 4.57
    -7 8 -4 0.74
    -7 8 -5 26.9
    -7 8 -6 3.61
    7 9 -14 13.76
    7 9 -13 15.82
    7 9 -12 6.81
    7 9 -11 0.29
    7 -9 -11 -1.69
    7 9 -11 3.25
    7 9 -10 18.62
    7 -9 -10 22.13
    7 9 -10 23.99
    7 9 -9 1.49
    7 -9 -9 -0.46
    7 9 -9 -0.58
    7 -9 -8 0.82
    7 9 -8 -0.67
    7 9 -8 0.93
    7 -9 -7 6.2
    7 9 -7 2.7
    7 9 -7 5.29
    7 -9 -6 0.81
    7 9 -6 1.12
    7 9 -6 -0.76
    7 9 -5 29.06
    7 -9 -5 24.58
    7 9 -5 23.94
    7 -9 -4 2.25
    7 9 -4 4.56
    7 -9 -3 0.26
    -7 9 3 -0.02
    7 -9 -2 10.99
    -7 9 2 10.34
    7 -9 -1 2.84
    -7 9 1 8.72
    7 -9 0 -0.45
    -7 9 0 -0.75
    7 -9 1 12.14
    -7 9 -1 18.96
    -7 9 -2 85.54
    7 -9 2 66.26
    7 -9 3 0.44
    -7 9 -3 0.98
    7 -9 4 2.74
    -7 9 -4 4.5
    -7 9 -5 0.92
    -7 9 -6 -2.2
    7 10 -14 7.28
    7 10 -13 -1.28
    7 10 -12 0.76
    7 -10 -11 2.44
    7 10 -11 -0.88
    7 -10 -10 1.17
    7 10 -10 3
    7 -10 -9 2.6
    7 10 -9 0.55
    7 -10 -8 0.52
    7 10 -8 1.6
    7 10 -7 13.19
    7 -10 -7 19.62
    7 -10 -6 -0.52
    7 10 -6 -0.06
    7 -10 -5 31.19
    7 -10 -4 13.87
    -7 10 4 5.94
    7 -10 -3 28.07
    -7 10 3 20.6
    7 -10 -2 2.49
    -7 10 2 4.44
    7 -10 -1 22.54
    -7 10 1 32.16
    7 -10 0 3.1
    -7 10 0 2.12
    7 -10 1 8.99
    -7 10 -1 9.07
    7 -10 2 -0.65
    -7 10 -2 0.93
    7 -10 3 24.75
    -7 10 -3 32.28
    -7 10 -4 66.03
    7 -10 4 59.98
    -7 10 -5 30.39
    7 11 -13 22.3
    7 11 -12 2.05
    7 11 -11 25.98
    7 -11 -10 24.64
    7 11 -10 23.05
    7 -11 -9 9.11
    7 11 -9 4.98
    7 -11 -8 7.01
    7 11 -8 3.06
    7 -11 -7 5.26
    7 11 -7 1.75
    7 -11 -6 0.45
    7 -11 -5 2.36
    7 -11 -4 35.72
    -7 11 4 34.93
    7 -11 -3 15.14
    -7 11 3 10.71
    7 -11 -2 36.91
    -7 11 2 25.74
    7 -11 -1 0.69
    -7 11 1 0.01
    7 -11 0 18.2
    -7 11 0 20.61
    7 -11 1 -1.52
    -7 11 -1 -2.67
    7 -11 2 3.88
    -7 11 -2 7.14
    7 -11 3 13.73
    -7 11 -3 16.96
    7 -11 4 12.59
    -7 11 -4 9.01
    -7 11 -5 30.97
    7 12 -13 23
    7 12 -12 0.31
    7 12 -11 11.03
    7 -12 -10 36.6
    7 12 -10 51.64
    7 -12 -9 4.46
    7 12 -9 1.88
    7 -12 -8 2.03
    7 12 -8 4.65
    7 -12 -7 15.71
    7 -12 -6 0.79
    7 -12 -5 1.76
    -7 12 5 2.11
    7 -12 -4 24.42
    -7 12 4 21.34
    7 -12 -3 0.14
    -7 12 3 10.81
    7 -12 -2 70.94
    -7 12 2 73.58
    7 -12 -1 1.91
    -7 12 1 -0.77
    7 -12 0 4.1
    -7 12 0 18.95
    7 -12 1 7.48
    -7 12 -1 9.8
    7 -12 2 3.39
    -7 12 -2 7.22
    7 -12 3 5.07
    -7 12 -3 12.73
    7 -12 4 0.07
    -7 12 -4 -4.13
    7 13 -13 4.43
    7 13 -12 6.42
    7 13 -11 16.5
    7 13 -10 10.47
    7 -13 -9 2.36
    7 13 -9 1.53
    7 -13 -8 8.1
    7 -13 -7 8.5
    7 -13 -6 3.13
    7 -13 -5 4.76
    -7 13 5 3.23
    7 -13 -4 21.88
    -7 13 4 13.42
    7 -13 -3 0.87
    -7 13 3 7.12
    7 -13 -2 10.8
    -7 13 2 7.19
    7 -13 -1 1.53
    -7 13 1 -1.07
    7 -13 0 3.73
    -7 13 0 4.93
    7 -13 1 -2.6
    -7 13 -1 -1.22
    7 -13 2 57.29
    -7 13 -2 44.46
    7 -13 3 7.46
    -7 13 -3 15.32
    7 -13 4 17.28
    -7 13 -4 16.98
    7 14 -13 3.82
    7 14 -12 86.05
    7 14 -11 1.54
    7 14 -10 25.42
    7 -14 -9 25.77
    7 -14 -8 5.38
    7 -14 -7 6.56
    7 -14 -6 41.2
    7 -14 -5 1.95
    -7 14 5 4
    7 -14 -4 36.71
    -7 14 4 27.13
    7 -14 -3 48.61
    -7 14 3 37.63
    7 -14 -2 0.49
    -7 14 2 2
    7 -14 -1 0.58
    -7 14 1 1.91
    7 -14 0 4.74
    -7 14 0 3.85
    7 -14 1 1.51
    -7 14 -1 -0.05
    7 -14 2 2.39
    -7 14 -2 11.26
    7 -14 3 3.33
    -7 14 -3 4.71
    7 -14 4 23.09
    7 15 -12 0.11
    7 -15 -8 -3.23
    7 -15 -7 5.41
    7 -15 -6 -1.45
    7 -15 -5 -0.27
    -7 15 5 8.98
    7 -15 -4 5.29
    -7 15 4 7.15
    7 -15 -3 3.51
    -7 15 3 -0.16
    7 -15 -2 39.26
    -7 15 2 50.6
    7 -15 -1 15.29
    -7 15 1 13.37
    7 -15 0 5.4
    -7 15 0 6.89
    7 -15 1 2.64
    -7 15 -1 3.38
    7 -15 2 3.3
    -7 15 -2 11.03
    7 -15 3 -1.6
    7 -15 4 48.21
    7 -16 -7 22.68
    7 -16 -6 5.72
    -7 16 6 1.42
    7 -16 -5 16.42
    -7 16 5 8.88
    7 -16 -4 10.01
    -7 16 4 8.68
    7 -16 -3 5.05
    -7 16 3 1.85
    7 -16 -2 2.59
    -7 16 2 8.02
    7 -16 -1 18.61
    -7 16 1 20.38
    7 -16 0 0.72
    -7 16 0 3
    7 -16 1 0.39
    -7 16 -1 7.58
    7 -16 2 -1.92
    -7 16 -2 -0.67
    7 -16 3 8.93
    7 -16 4 0.65
    7 -17 -6 26.96
    -7 17 6 21.18
    7 -17 -5 9.81
    -7 17 5 4.36
    7 -17 -4 2.84
    -7 17 4 16.7
    7 -17 -3 1.32
    -7 17 3 0.01
    7 -17 -2 1.33
    -7 17 2 0.63
    7 -17 -1 3.02
    -7 17 1 2.84
    7 -17 0 1.34
    -7 17 0 3.41
    7 -17 1 1.88
    -7 17 -1 4.47
    7 -17 2 -0.06
    7 -17 3 -3.38
    7 -17 4 -7.08
    -7 18 6 0.3
    -7 18 5 13.69
    7 -18 -4 12.9
    -7 18 4 9.84
    7 -18 -3 45.23
    -7 18 3 36.44
    7 -18 -2 9.87
    -7 18 2 6.45
    7 -18 -1 36.59
    -7 18 1 42.91
    7 -18 0 1.65
    -7 18 0 -0.88
    7 -18 1 5.42
    7 -18 2 10.41
    7 -18 3 -1.45
    7 -18 4 14.2
    -7 19 6 1.97
    -7 19 5 -0.04
    -7 19 4 -1.09
    7 -19 -3 3.82
    -7 19 3 0.67
    7 -19 -2 7.72
    -7 19 2 1.68
    7 -19 -1 -1.93
    -7 19 1 2.25
    7 -19 0 -0.39
    7 -19 1 25.39
    7 -19 2 1.71
    7 -19 3 0.02
    7 -19 4 -1.99
    -7 20 6 0.63
    -7 20 5 4.58
    -7 20 4 4.14
    -7 20 3 4.59
    -7 20 2 0.01
    7 -20 0 -2.32
    7 -20 1 4.49
    7 -20 2 0.97
    7 -20 3 9.64
    -7 21 6 4.29
    -7 21 5 2.75
    -7 21 4 10.71
    -7 21 3 2.16
    -7 22 6 12.14
    -7 22 5 8.05
    -7 22 4 9.96
    8 0 -9 -0.23
    8 0 -8 12.38
    8 0 -7 -0.06
    8 0 -6 138.99
    8 0 -5 -0.96
    8 0 -4 0.48
    8 0 -3 2.04
    8 0 -2 -0.09
    8 0 -1 0.24
    8 0 0 7.67
    8 0 1 -1.39
    8 0 2 -0.19
    8 0 3 -1.99
    8 1 -9 0.06
    8 -1 -9 -1.08
    8 1 -8 78.27
    8 -1 -8 85.82
    8 1 -7 -1.28
    8 -1 -7 1.29
    8 1 -6 4.3
    8 -1 -6 7.63
    8 1 -5 42.88
    8 -1 -5 49.12
    8 1 -4 2.96
    8 -1 -4 1.66
    8 1 -3 3.29
    8 -1 -3 5.19
    8 1 -2 0.52
    8 -1 -2 2.39
    8 1 -1 1.68
    8 -1 -1 1.02
    8 1 0 3.24
    8 -1 0 4.67
    8 1 1 23.9
    8 -1 1 22.14
    8 1 2 2.07
    8 -1 2 4.12
    8 -1 3 -2.34
    8 2 -9 3.18
    8 -2 -9 2.1
    8 2 -8 18.85
    8 -2 -8 22.04
    8 2 -7 11.86
    8 -2 -7 14.02
    8 2 -6 1.06
    8 -2 -6 0.14
    8 2 -5 35.76
    8 -2 -5 32.81
    8 2 -4 0.08
    8 -2 -4 1.31
    8 2 -3 -1.09
    8 -2 -3 -1.11
    8 2 -2 1.6
    8 -2 -2 -1.03
    8 2 -1 -1.9
    8 -2 -1 -0.42
    8 2 0 -0.57
    8 -2 0 -0.94
    8 2 1 0.26
    8 -2 1 -0.07
    8 2 2 2.02
    8 -2 2 0.54
    8 -2 3 6.47
    8 3 -9 -1.69
    8 -3 -9 -1.75
    8 -3 -8 7.38
    8 3 -8 5.78
    8 -3 -7 8.47
    8 3 -7 12.13
    8 -3 -6 -0.85
    8 3 -6 2.31
    8 -3 -5 3.3
    8 3 -5 4.94
    8 -3 -4 44.22
    8 3 -4 40.62
    8 -3 -3 12.79
    8 3 -3 11.33
    8 -3 -2 6.97
    8 3 -2 4.77
    8 3 -1 40.38
    8 -3 -1 25.23
    8 3 0 1.92
    8 -3 0 2.7
    8 3 1 8.72
    8 -3 1 5.99
    8 3 2 3.87
    8 -3 2 1.52
    -8 3 -3 0.03
    8 -3 3 -0.55
    8 4 -9 2.29
    8 -4 -8 25.75
    8 4 -8 33.23
    8 -4 -7 11.85
    8 4 -7 12.4
    8 -4 -6 0.7
    8 4 -6 1.88
    8 -4 -5 0.41
    8 4 -5 1.21
    8 -4 -4 -0.36
    8 4 -4 -0.47
    8 -4 -3 -0.39
    8 4 -3 0.63
    8 -4 -2 28.71
    8 4 -2 29.9
    8 -4 -1 0.9
    8 4 -1 0.01
    8 -4 0 18.05
    8 4 0 16.8
    8 4 1 2.63
    8 -4 1 2.46
    -8 4 -2 6.1
    8 4 2 3.77
    8 -4 2 0.61
    8 -4 3 7.19
    8 -5 -8 21.14
    8 5 -8 15.89
    8 -5 -7 35.35
    8 5 -7 29.05
    8 -5 -6 -1.06
    8 5 -6 3.79
    8 -5 -5 4.28
    8 5 -5 2.23
    8 -5 -4 -1.84
    8 5 -4 0.85
    8 -5 -3 0.99
    8 5 -3 2.4
    8 -5 -2 7.18
    8 5 -2 5.35
    8 -5 -1 11.94
    8 5 -1 6.64
    8 -5 0 9.09
    8 5 0 7.49
    8 -5 1 5.01
    -8 5 -1 8.85
    8 5 1 9.26
    8 -5 2 1.37
    -8 5 -2 1.26
    8 -5 3 1.95
    8 6 -13 9.34
    8 6 -12 1.57
    8 -6 -8 -0.35
    8 6 -8 -1.34
    8 -6 -7 55.42
    8 6 -7 59.91
    8 -6 -6 5.78
    8 6 -6 11.6
    8 6 -5 97.06
    8 -6 -5 100.38
    8 -6 -4 4.1
    8 6 -4 2.59
    8 -6 -3 4.26
    8 6 -3 2.43
    8 -6 -2 5.13
    8 6 -2 8.65
    8 -6 -1 16.74
    8 6 -1 26.09
    8 -6 0 4.25
    -8 6 0 4.81
    8 6 0 7.65
    8 -6 1 4.41
    -8 6 -1 5.96
    8 -6 2 7.42
    -8 6 -2 -0.04
    8 -6 3 -0.21
    8 7 -12 7.11
    8 7 -11 4.94
    8 -7 -8 6.88
    8 7 -8 2.93
    8 -7 -7 19.76
    8 7 -7 21.91
    8 -7 -6 3.29
    8 7 -6 -0.39
    8 -7 -5 2.45
    8 7 -5 10.43
    8 -7 -4 18.93
    8 7 -4 17.34
    8 -7 -3 6.02
    8 7 -3 9.8
    8 -7 -2 -1.16
    8 7 -2 0.92
    8 -7 -1 28.36
    -8 7 1 30.67
    8 -7 0 0.74
    -8 7 0 0.41
    -8 7 -1 108.27
    8 -7 1 81.83
    8 -7 2 1.79
    8 -7 3 2.5
    8 -8 -7 24.58
    8 8 -7 31.17
    8 -8 -6 15.06
    8 8 -6 20.57
    8 -8 -5 4.31
    8 8 -5 7.19
    8 -8 -4 2.84
    8 8 -4 4.49
    8 -8 -3 0.5
    8 -8 -2 -0.8
    8 -8 -1 0.17
    -8 8 1 0.22
    8 -8 0 16.85
    -8 8 0 19.52
    8 -8 1 20.27
    -8 8 -1 27.27
    8 -8 2 0.53
    8 -8 3 -1.05
    8 -9 -7 21.77
    8 9 -7 17.48
    8 -9 -6 2.55
    8 -9 -5 84.97
    8 -9 -4 9.07
    8 -9 -3 6.94
    8 -9 -2 12.64
    -8 9 2 10.12
    8 -9 -1 26.57
    -8 9 1 25.81
    8 -9 0 7.68
    -8 9 0 14.3
    8 -9 1 0.1
    8 -9 2 4.01
    8 -9 3 6.87
    8 -10 -6 2.37
    8 -10 -5 140.84
    8 -10 -4 -1.53
    8 -10 -3 51.45
    8 -10 -2 14.74
    -8 10 2 8.44
    8 -10 -1 23.81
    -8 10 1 31.05
    8 -10 0 2.76
    8 -10 1 -1.21
    8 -10 2 4.07
    8 -11 -5 12.31
    8 -11 -4 6.7
    8 -11 -3 7.31
    -8 11 3 3.91
    8 -11 -2 24.96
    -8 11 2 23.8
    8 -11 -1 2
    -8 11 1 9.76
    8 -11 0 1.33
    8 -11 1 -0.21
    8 -11 2 8.51
    8 -12 -5 4.94
    8 -12 -4 14.97
    8 -12 -3 11.51
    -8 12 3 16.06
    8 -12 -2 1.11
    -8 12 2 8.51
    8 -12 -1 6.51
    8 -12 0 6.98
    8 -12 1 0.97
    8 -12 2 33.16
    8 -13 -4 7.18
    -8 13 4 5.19
    8 -13 -3 -4.13
    -8 13 3 1.98
    8 -13 -2 22.05
    8 -13 -1 3.82
    8 -13 0 -0.7
    8 -13 1 3.03
    8 -13 2 19.97
    -8 14 4 4.22
    8 -14 -3 0.14
    8 -14 -2 7.1
    8 -14 -1 1.26
    8 -14 0 -1.32
    8 -14 1 -0.71
    8 -14 2 39.49
    8 -15 -1 5.38
    8 -15 0 -1.13
    8 -15 1 2.88
    8 -15 2 7.03
    8 -16 1 12.54
    8 -16 2 28.05
    9 0 -3 0.22
    9 0 -2 -1.16
    9 0 -1 -1.11
    9 0 0 -0.13
    9 1 -3 -0.03
    9 -1 -3 1.02
    9 1 -2 1.99
    9 -1 -2 -0.08
    9 1 -1 0.17
    9 -1 -1 2.47
    9 1 0 2.88
    9 -1 0 2.75
    9 2 -3 -0.92
    9 -2 -3 -2.4
    9 2 -2 -2.73
    9 -2 -2 -1.09
    9 2 -1 19.97
    9 -2 -1 16.75
    9 2 0 1.34
    9 -2 0 -1.09
    9 3 -3 -0.11
    9 -3 -3 -1.37
    9 3 -2 2.45
    9 -3 -2 9.28
    9 3 -1 11.68
    9 -3 -1 14.14
    9 3 0 0.15
    9 -3 0 1.92
    9 4 -3 -1.74
    9 -4 -3 1.61
    9 4 -2 11.59
    9 -4 -2 19.12
    9 4 -1 3.86
    9 -4 -1 2.01
    9 4 0 18.73
    9 -4 0 15.13
    9 5 -3 19.64
    9 5 -2 11.4
    9 -5 -2 5.86
    9 5 -1 21.76
    9 -5 -1 20.16
    9 -5 0 1.66
    9 -6 -2 10.54
    9 6 -2 11.86
    9 -6 -1 5.56
    9 -6 0 6.65
    9 -7 -1 9.72
    9 -7 0 9.06
    9 -8 0 -3.39
    9 -9 0 24.74
_refine_special_details     ?
_reflns_number_total     4228
_reflns_number_gt     3277
_reflns_threshold_expression     'I > 2\s(I)'
_refine_ls_structure_factor_coef     Fsqd
_refine_ls_matrix_type     full
_refine_ls_R_factor_all     0.0653
_refine_ls_R_factor_gt     0.0475
_refine_ls_wR_factor_gt     0.1055
_refine_ls_wR_factor_ref     0.1161
_refine_ls_goodness_of_fit_ref     1.058
_refine_ls_restrained_S_all     1.058
_refine_ls_number_reflns     4228
_refine_ls_number_parameters     349
_refine_ls_number_restraints     0
_refine_ls_hydrogen_treatment     constr
_refine_ls_weighting_scheme     calc
_refine_ls_weighting_details
              'w=1/[\s^2^(Fo^2^)+(0.0388P)^2^+1.6938P] where P=(Fo^2^+2Fc^2^)/3'
_atom_sites_solution_hydrogens     geom
_atom_sites_solution_primary     dual
_atom_sites_solution_secondary     ?
_refine_ls_shift/su_max     0.000
_refine_ls_shift/su_mean     0.000
_refine_diff_density_max     0.253
_refine_diff_density_min     -0.262
_refine_ls_extinction_method     none
_refine_ls_extinction_coef     .
loop_
    _atom_type_symbol
    _atom_type_description
    _atom_type_scat_dispersion_real
    _atom_type_scat_dispersion_imag
    _atom_type_scat_source
    'C' 'C' 0.0033 0.0016
                         'International Tables Vol C Tables 4.2.6.8 and 6.1.1.4'
    'H' 'H' 0.0000 0.0000
                         'International Tables Vol C Tables 4.2.6.8 and 6.1.1.4'
    'B' 'B' 0.0013 0.0007
                         'International Tables Vol C Tables 4.2.6.8 and 6.1.1.4'
    'F' 'F' 0.0171 0.0103
                         'International Tables Vol C Tables 4.2.6.8 and 6.1.1.4'
    'N' 'N' 0.0061 0.0033
                         'International Tables Vol C Tables 4.2.6.8 and 6.1.1.4'
    'O' 'O' 0.0106 0.0060
                         'International Tables Vol C Tables 4.2.6.8 and 6.1.1.4'
_computing_data_collection
;
CrysAlis PRO (Rigaku OD, 2015)
;
_computing_cell_refinement
;
CrysAlis PRO (Rigaku OD, 2015)
;
_computing_data_reduction
;
CrysAlis PRO (Rigaku OD, 2015)
;
_computing_structure_solution
;
SHELXT (Sheldrick, 2015a)
;
_computing_structure_refinement
;
SHELXL2014 (Sheldrick, 2015b)
;
_computing_molecular_graphics
;
<i>OLEX2</i> (Dolomanov <i>et al.</i>,  2009)
;
_computing_publication_material
;
<i>OLEX2</i> (Dolomanov <i>et al.</i>,  2009)
;
loop_
    _atom_site_type_symbol
    _atom_site_label
    _atom_site_fract_x
    _atom_site_fract_y
    _atom_site_fract_z
    _atom_site_U_iso_or_equiv
    _atom_site_adp_type
    _atom_site_calc_flag
    _atom_site_occupancy
    _atom_site_disorder_assembly
    _atom_site_disorder_group
    F F1 1.31342(18) 0.53429(5) 0.89956(9) 0.0210(3) Uani d 1 . .
    F F2 1.46735(18) 0.45513(5) 0.87853(8) 0.0205(3) Uani d 1 . .
    O O1 0.5707(2) 0.40021(7) 0.61520(11) 0.0272(4) Uani d 1 . .
    H H1 0.5225 0.3893 0.6596 0.041 Uiso calc 1 . .
    N N1 1.5952(3) 0.53806(7) 0.81633(12) 0.0156(4) Uani d 1 . .
    N N2 1.3878(3) 0.52607(8) 0.67448(13) 0.0178(4) Uani d 1 . .
    N N3 1.2967(3) 0.50217(7) 0.73622(13) 0.0162(4) Uani d 1 . .
    C C1 1.5603(3) 0.54666(9) 0.72074(15) 0.0162(5) Uani d 1 . .
    C C2 1.7710(3) 0.56211(9) 0.85288(16) 0.0166(5) Uani d 1 . .
    C C3 1.8484(3) 0.58566(9) 0.77884(16) 0.0182(5) Uani d 1 . .
    H H3 1.9686 0.6043 0.7852 0.022 Uiso calc 1 . .
    C C4 1.7176(3) 0.57669(9) 0.69470(16) 0.0180(5) Uani d 1 . .
    C C5 1.8540(3) 0.56219(10) 0.95504(15) 0.0211(5) Uani d 1 . .
    H H5A 1.8228 0.5958 0.9820 0.032 Uiso calc 1 . .
    H H5B 1.9964 0.5578 0.9645 0.032 Uiso calc 1 . .
    H H5C 1.7965 0.5331 0.9848 0.032 Uiso calc 1 . .
    C C6 1.7354(4) 0.59469(11) 0.59812(16) 0.0257(6) Uani d 1 . .
    H H6A 1.6381 0.5762 0.5528 0.038 Uiso calc 1 . .
    H H6B 1.8669 0.5866 0.5869 0.038 Uiso calc 1 . .
    H H6C 1.7125 0.6328 0.5926 0.038 Uiso calc 1 . .
    C C7 1.1152(3) 0.47520(9) 0.70490(15) 0.0163(5) Uani d 1 . .
    C C8 1.0407(3) 0.46718(9) 0.60966(16) 0.0198(5) Uani d 1 . .
    H H8 1.1142 0.4786 0.5650 0.024 Uiso calc 1 . .
    C C9 0.8590(3) 0.44247(10) 0.58158(16) 0.0223(5) Uani d 1 . .
    H H9 0.8086 0.4380 0.5179 0.027 Uiso calc 1 . .
    C C10 0.7495(3) 0.42404(9) 0.64779(16) 0.0190(5) Uani d 1 . .
    C C11 0.8254(3) 0.43105(9) 0.74289(16) 0.0179(5) Uani d 1 . .
    H H11 0.7541 0.4185 0.7876 0.021 Uiso calc 1 . .
    C C12 1.0063(3) 0.45662(9) 0.77097(15) 0.0170(5) Uani d 1 . .
    H H12 1.0560 0.4615 0.8346 0.020 Uiso calc 1 . .
    B B1 1.4183(4) 0.50677(11) 0.84252(18) 0.0174(6) Uani d 1 . .
    F F3 -0.50768(19) 0.27493(6) 0.54470(9) 0.0247(3) Uani d 1 . .
    F F4 -0.33107(18) 0.19699(6) 0.55925(9) 0.0237(3) Uani d 1 . .
    O O2 0.3980(2) 0.36293(7) 0.76431(11) 0.0226(4) Uani d 1 . .
    H H2 0.4090 0.3820 0.8112 0.034 Uiso calc 1 . .
    N N4 -0.6118(3) 0.20404(8) 0.64279(13) 0.0172(4) Uani d 1 . .
    N N5 -0.4053(3) 0.23598(8) 0.77401(13) 0.0176(4) Uani d 1 . .
    N N6 -0.3216(3) 0.25089(8) 0.70328(12) 0.0167(4) Uani d 1 . .
    C C13 -0.5729(3) 0.20907(9) 0.73934(15) 0.0168(5) Uani d 1 . .
    C C14 -0.7850(3) 0.17649(9) 0.61832(16) 0.0188(5) Uani d 1 . .
    C C15 -0.8566(3) 0.16381(9) 0.70106(16) 0.0198(5) Uani d 1 . .
    H H15 -0.9737 0.1451 0.7036 0.024 Uiso calc 1 . .
    C C16 -0.7251(3) 0.18365(9) 0.77825(16) 0.0193(5) Uani d 1 . .
    C C17 -0.8717(3) 0.16370(11) 0.51897(17) 0.0261(6) Uani d 1 . .
    H H17A -0.9208 0.1961 0.4867 0.039 Uiso calc 1 . .
    H H17B -0.9797 0.1386 0.5171 0.039 Uiso calc 1 . .
    H H17C -0.7707 0.1481 0.4889 0.039 Uiso calc 1 . .
    C C18 -0.7344(4) 0.17973(10) 0.88049(16) 0.0254(6) Uani d 1 . .
    H H18A -0.6142 0.1943 0.9169 0.038 Uiso calc 1 . .
    H H18B -0.7476 0.1426 0.8971 0.038 Uiso calc 1 . .
    H H18C -0.8474 0.1997 0.8931 0.038 Uiso calc 1 . .
    C C19 -0.1401(3) 0.28017(9) 0.72225(15) 0.0155(5) Uani d 1 . .
    C C20 -0.0500(3) 0.29409(9) 0.64649(16) 0.0186(5) Uani d 1 . .
    H H20 -0.1105 0.2848 0.5857 0.022 Uiso calc 1 . .
    C C21 0.1291(3) 0.32173(9) 0.66166(16) 0.0182(5) Uani d 1 . .
    H H21 0.1898 0.3308 0.6112 0.022 Uiso calc 1 . .
    C C22 0.2179(3) 0.33579(9) 0.75205(16) 0.0170(5) Uani d 1 . .
    C C23 0.1294(3) 0.32146(9) 0.82758(16) 0.0183(5) Uani d 1 . .
    H H23 0.1907 0.3306 0.8883 0.022 Uiso calc 1 . .
    C C24 -0.0496(3) 0.29372(9) 0.81286(15) 0.0180(5) Uani d 1 . .
    H H24 -0.1090 0.2842 0.8635 0.022 Uiso calc 1 . .
    B B2 -0.4440(4) 0.23212(11) 0.60191(18) 0.0192(6) Uani d 1 . .
loop_
    _atom_site_aniso_label
    _atom_site_aniso_U_11
    _atom_site_aniso_U_22
    _atom_site_aniso_U_33
    _atom_site_aniso_U_12
    _atom_site_aniso_U_13
    _atom_site_aniso_U_23
    F1 0.0209(7) 0.0223(8) 0.0214(7) -0.0015(6) 0.0079(5) -0.0030(6)
    F2 0.0227(7) 0.0171(7) 0.0211(7) -0.0029(6) 0.0027(5) 0.0025(6)
    O1 0.0236(9) 0.0309(11) 0.0260(9) -0.0135(8) 0.0014(7) 0.0018(8)
    N1 0.0156(9) 0.0132(10) 0.0185(10) 0.0009(8) 0.0048(7) -0.0001(8)
    N2 0.0182(10) 0.0144(10) 0.0221(10) -0.0002(8) 0.0070(8) 0.0008(8)
    N3 0.0148(9) 0.0148(10) 0.0195(10) -0.0007(8) 0.0047(8) 0.0007(8)
    C1 0.0174(11) 0.0136(12) 0.0176(12) 0.0017(10) 0.0031(9) 0.0001(10)
    C2 0.0141(11) 0.0117(12) 0.0243(12) 0.0026(9) 0.0040(9) -0.0012(10)
    C3 0.0148(11) 0.0128(12) 0.0277(13) -0.0022(9) 0.0058(9) -0.0003(10)
    C4 0.0182(12) 0.0129(12) 0.0248(12) 0.0002(10) 0.0087(9) 0.0005(10)
    C5 0.0204(12) 0.0209(13) 0.0218(12) -0.0014(10) 0.0037(9) 0.0011(10)
    C6 0.0244(13) 0.0275(15) 0.0262(13) -0.0037(11) 0.0073(10) 0.0049(11)
    C7 0.0163(11) 0.0117(12) 0.0207(12) -0.0006(9) 0.0033(9) 0.0013(10)
    C8 0.0220(12) 0.0185(13) 0.0198(12) -0.0030(10) 0.0061(9) 0.0021(10)
    C9 0.0265(13) 0.0220(14) 0.0169(12) -0.0048(11) 0.0002(9) -0.0001(10)
    C10 0.0146(11) 0.0152(13) 0.0263(13) -0.0016(10) 0.0009(9) 0.0007(10)
    C11 0.0161(11) 0.0167(12) 0.0219(12) 0.0019(10) 0.0066(9) 0.0032(10)
    C12 0.0187(12) 0.0155(12) 0.0168(11) -0.0004(10) 0.0032(9) -0.0006(10)
    B1 0.0169(13) 0.0168(14) 0.0185(13) -0.0009(11) 0.0031(10) 0.0016(11)
    F3 0.0265(7) 0.0242(8) 0.0230(7) -0.0026(6) 0.0035(6) 0.0065(6)
    F4 0.0227(7) 0.0267(8) 0.0234(7) -0.0033(6) 0.0089(6) -0.0067(6)
    O2 0.0197(8) 0.0208(10) 0.0278(9) -0.0056(7) 0.0056(7) -0.0043(8)
    N4 0.0170(10) 0.0160(11) 0.0190(10) -0.0010(8) 0.0049(8) 0.0002(8)
    N5 0.0191(10) 0.0141(10) 0.0211(10) 0.0006(8) 0.0073(8) -0.0002(8)
    N6 0.0181(10) 0.0139(10) 0.0193(10) -0.0016(8) 0.0064(8) 0.0009(8)
    C13 0.0171(12) 0.0132(12) 0.0210(12) 0.0021(10) 0.0063(9) 0.0006(10)
    C14 0.0159(11) 0.0142(12) 0.0266(13) 0.0009(10) 0.0047(9) 0.0010(10)
    C15 0.0143(11) 0.0153(12) 0.0309(13) -0.0009(10) 0.0065(10) 0.0020(11)
    C16 0.0208(12) 0.0137(12) 0.0250(12) 0.0029(10) 0.0084(10) 0.0030(10)
    C17 0.0200(12) 0.0292(15) 0.0280(14) -0.0039(11) 0.0018(10) 0.0011(12)
    C18 0.0283(13) 0.0231(14) 0.0275(13) 0.0005(11) 0.0123(10) 0.0035(11)
    C19 0.0148(11) 0.0101(12) 0.0220(12) -0.0003(9) 0.0046(9) 0.0000(10)
    C20 0.0225(12) 0.0171(13) 0.0162(11) -0.0015(10) 0.0039(9) -0.0007(10)
    C21 0.0197(12) 0.0147(12) 0.0223(12) 0.0007(10) 0.0094(9) 0.0025(10)
    C22 0.0145(11) 0.0130(12) 0.0237(12) 0.0001(9) 0.0039(9) -0.0003(10)
    C23 0.0196(12) 0.0146(12) 0.0191(12) 0.0001(10) -0.0004(9) -0.0028(10)
    C24 0.0194(12) 0.0169(13) 0.0193(12) 0.0005(10) 0.0079(9) 0.0018(10)
    B2 0.0203(13) 0.0203(15) 0.0178(13) -0.0031(12) 0.0059(10) 0.0004(12)
_geom_special_details
;
 All esds (except the esd in the dihedral angle between two l.s. planes)
 are estimated using the full covariance matrix.  The cell esds are taken
 into account individually in the estimation of esds in distances, angles
 and torsion angles; correlations between esds in cell parameters are only
 used when they are defined by crystal symmetry.  An approximate (isotropic)
 treatment of cell esds is used for estimating esds involving l.s. planes.
;
loop_
    _geom_bond_atom_site_label_1
    _geom_bond_atom_site_label_2
    _geom_bond_site_symmetry_2
    _geom_bond_distance
    _geom_bond_publ_flag
    F1 B1 . 1.369(3) y
    F2 B1 . 1.401(3) y
    O1 H1 . 0.8200 ?
    O1 C10 . 1.358(3) y
    N1 C1 . 1.377(3) y
    N1 C2 . 1.356(3) y
    N1 B1 . 1.537(3) y
    N2 N3 . 1.318(3) y
    N2 C1 . 1.343(3) y
    N3 C7 . 1.406(3) y
    N3 B1 . 1.613(3) y
    C1 C4 . 1.411(3) y
    C2 C3 . 1.405(3) y
    C2 C5 . 1.484(3) ?
    C3 H3 . 0.9300 ?
    C3 C4 . 1.389(3) y
    C4 C6 . 1.493(3) ?
    C5 H5A . 0.9600 ?
    C5 H5B . 0.9600 ?
    C5 H5C . 0.9600 ?
    C6 H6A . 0.9600 ?
    C6 H6B . 0.9600 ?
    C6 H6C . 0.9600 ?
    C7 C8 . 1.394(3) ?
    C7 C12 . 1.391(3) ?
    C8 H8 . 0.9300 ?
    C8 C9 . 1.375(3) ?
    C9 H9 . 0.9300 ?
    C9 C10 . 1.394(3) ?
    C10 C11 . 1.390(3) ?
    C11 H11 . 0.9300 ?
    C11 C12 . 1.380(3) ?
    C12 H12 . 0.9300 ?
    F3 B2 . 1.368(3) y
    F4 B2 . 1.380(3) y
    O2 H2 . 0.8200 ?
    O2 C22 . 1.382(3) y
    N4 C13 . 1.380(3) y
    N4 C14 . 1.353(3) y
    N4 B2 . 1.545(3) y
    N5 N6 . 1.312(3) y
    N5 C13 . 1.338(3) y
    N6 C19 . 1.416(3) y
    N6 B2 . 1.618(3) y
    C13 C16 . 1.415(3) y
    C14 C15 . 1.408(3) y
    C14 C17 . 1.486(3) ?
    C15 H15 . 0.9300 ?
    C15 C16 . 1.389(3) y
    C16 C18 . 1.496(3) ?
    C17 H17A . 0.9600 ?
    C17 H17B . 0.9600 ?
    C17 H17C . 0.9600 ?
    C18 H18A . 0.9600 ?
    C18 H18B . 0.9600 ?
    C18 H18C . 0.9600 ?
    C19 C20 . 1.394(3) ?
    C19 C24 . 1.385(3) ?
    C20 H20 . 0.9300 ?
    C20 C21 . 1.382(3) ?
    C21 H21 . 0.9300 ?
    C21 C22 . 1.382(3) ?
    C22 C23 . 1.387(3) ?
    C23 H23 . 0.9300 ?
    C23 C24 . 1.382(3) ?
    C24 H24 . 0.9300 ?
loop_
    _geom_angle_atom_site_label_1
    _geom_angle_atom_site_label_2
    _geom_angle_atom_site_label_3
    _geom_angle_site_symmetry_1
    _geom_angle_site_symmetry_3
    _geom_angle
    _geom_angle_publ_flag
    C10 O1 H1 . . 109.5 ?
    C1 N1 B1 . . 109.05(17) ?
    C2 N1 C1 . . 107.60(18) ?
    C2 N1 B1 . . 143.30(19) ?
    N3 N2 C1 . . 108.06(18) ?
    N2 N3 C7 . . 119.34(18) ?
    N2 N3 B1 . . 113.07(17) ?
    C7 N3 B1 . . 127.56(18) ?
    N1 C1 C4 . . 110.47(18) ?
    N2 C1 N1 . . 114.66(19) ?
    N2 C1 C4 . . 134.9(2) ?
    N1 C2 C3 . . 108.23(19) ?
    N1 C2 C5 . . 122.6(2) ?
    C3 C2 C5 . . 129.2(2) ?
    C2 C3 H3 . . 125.3 ?
    C4 C3 C2 . . 109.40(19) ?
    C4 C3 H3 . . 125.3 ?
    C1 C4 C6 . . 127.1(2) ?
    C3 C4 C1 . . 104.30(19) ?
    C3 C4 C6 . . 128.6(2) ?
    C2 C5 H5A . . 109.5 ?
    C2 C5 H5B . . 109.5 ?
    C2 C5 H5C . . 109.5 ?
    H5A C5 H5B . . 109.5 ?
    H5A C5 H5C . . 109.5 ?
    H5B C5 H5C . . 109.5 ?
    C4 C6 H6A . . 109.5 ?
    C4 C6 H6B . . 109.5 ?
    C4 C6 H6C . . 109.5 ?
    H6A C6 H6B . . 109.5 ?
    H6A C6 H6C . . 109.5 ?
    H6B C6 H6C . . 109.5 ?
    C8 C7 N3 . . 121.8(2) ?
    C12 C7 N3 . . 118.89(19) ?
    C12 C7 C8 . . 119.3(2) ?
    C7 C8 H8 . . 119.9 ?
    C9 C8 C7 . . 120.1(2) ?
    C9 C8 H8 . . 119.9 ?
    C8 C9 H9 . . 119.7 ?
    C8 C9 C10 . . 120.6(2) ?
    C10 C9 H9 . . 119.7 ?
    O1 C10 C9 . . 117.5(2) ?
    O1 C10 C11 . . 123.1(2) ?
    C11 C10 C9 . . 119.4(2) ?
    C10 C11 H11 . . 120.0 ?
    C12 C11 C10 . . 120.0(2) ?
    C12 C11 H11 . . 120.0 ?
    C7 C12 H12 . . 119.7 ?
    C11 C12 C7 . . 120.6(2) ?
    C11 C12 H12 . . 119.7 ?
    F1 B1 F2 . . 110.33(19) ?
    F1 B1 N1 . . 114.5(2) ?
    F1 B1 N3 . . 112.16(18) ?
    F2 B1 N1 . . 114.19(18) ?
    F2 B1 N3 . . 109.65(19) ?
    N1 B1 N3 . . 95.14(17) ?
    C22 O2 H2 . . 109.5 ?
    C13 N4 B2 . . 109.16(18) ?
    C14 N4 C13 . . 107.95(18) ?
    C14 N4 B2 . . 142.88(19) ?
    N6 N5 C13 . . 108.05(18) ?
    N5 N6 C19 . . 118.74(18) ?
    N5 N6 B2 . . 113.64(17) ?
    C19 N6 B2 . . 127.62(18) ?
    N4 C13 C16 . . 110.09(19) ?
    N5 C13 N4 . . 114.72(19) ?
    N5 C13 C16 . . 135.2(2) ?
    N4 C14 C15 . . 108.08(19) ?
    N4 C14 C17 . . 122.4(2) ?
    C15 C14 C17 . . 129.6(2) ?
    C14 C15 H15 . . 125.3 ?
    C16 C15 C14 . . 109.4(2) ?
    C16 C15 H15 . . 125.3 ?
    C13 C16 C18 . . 126.1(2) ?
    C15 C16 C13 . . 104.4(2) ?
    C15 C16 C18 . . 129.5(2) ?
    C14 C17 H17A . . 109.5 ?
    C14 C17 H17B . . 109.5 ?
    C14 C17 H17C . . 109.5 ?
    H17A C17 H17B . . 109.5 ?
    H17A C17 H17C . . 109.5 ?
    H17B C17 H17C . . 109.5 ?
    C16 C18 H18A . . 109.5 ?
    C16 C18 H18B . . 109.5 ?
    C16 C18 H18C . . 109.5 ?
    H18A C18 H18B . . 109.5 ?
    H18A C18 H18C . . 109.5 ?
    H18B C18 H18C . . 109.5 ?
    C20 C19 N6 . . 117.90(19) ?
    C24 C19 N6 . . 122.0(2) ?
    C24 C19 C20 . . 120.1(2) ?
    C19 C20 H20 . . 120.0 ?
    C21 C20 C19 . . 120.0(2) ?
    C21 C20 H20 . . 120.0 ?
    C20 C21 H21 . . 120.1 ?
    C20 C21 C22 . . 119.8(2) ?
    C22 C21 H21 . . 120.1 ?
    O2 C22 C21 . . 118.0(2) ?
    O2 C22 C23 . . 121.8(2) ?
    C21 C22 C23 . . 120.2(2) ?
    C22 C23 H23 . . 119.9 ?
    C24 C23 C22 . . 120.2(2) ?
    C24 C23 H23 . . 119.9 ?
    C19 C24 H24 . . 120.2 ?
    C23 C24 C19 . . 119.7(2) ?
    C23 C24 H24 . . 120.2 ?
    F3 B2 F4 . . 111.15(19) ?
    F3 B2 N4 . . 114.04(19) ?
    F3 B2 N6 . . 112.3(2) ?
    F4 B2 N4 . . 113.4(2) ?
    F4 B2 N6 . . 110.52(18) ?
    N4 B2 N6 . . 94.42(16) ?
loop_
    _geom_torsion_atom_site_label_1
    _geom_torsion_atom_site_label_2
    _geom_torsion_atom_site_label_3
    _geom_torsion_atom_site_label_4
    _geom_torsion_site_symmetry_1
    _geom_torsion_site_symmetry_2
    _geom_torsion_site_symmetry_3
    _geom_torsion_site_symmetry_4
    _geom_torsion
    _geom_torsion_publ_flag
    O1 C10 C11 C12 . . . . -178.6(2) ?
    N1 C1 C4 C3 . . . . 0.1(3) ?
    N1 C1 C4 C6 . . . . -179.5(2) ?
    N1 C2 C3 C4 . . . . 0.7(3) ?
    N2 N3 C7 C8 . . . . 8.1(3) ?
    N2 N3 C7 C12 . . . . -171.1(2) ?
    N2 N3 B1 F1 . . . . 117.8(2) ?
    N2 N3 B1 F2 . . . . -119.2(2) ?
    N2 N3 B1 N1 . . . . -1.2(2) ?
    N2 C1 C4 C3 . . . . 178.7(3) ?
    N2 C1 C4 C6 . . . . -0.8(4) ?
    N3 N2 C1 N1 . . . . -0.3(3) ?
    N3 N2 C1 C4 . . . . -178.9(2) ?
    N3 C7 C8 C9 . . . . -177.5(2) ?
    N3 C7 C12 C11 . . . . 178.5(2) ?
    C1 N1 C2 C3 . . . . -0.6(2) ?
    C1 N1 C2 C5 . . . . 178.5(2) ?
    C1 N1 B1 F1 . . . . -116.2(2) ?
    C1 N1 B1 F2 . . . . 115.2(2) ?
    C1 N1 B1 N3 . . . . 1.0(2) ?
    C1 N2 N3 C7 . . . . -177.34(19) ?
    C1 N2 N3 B1 . . . . 1.0(2) ?
    C2 N1 C1 N2 . . . . -178.58(19) ?
    C2 N1 C1 C4 . . . . 0.4(3) ?
    C2 N1 B1 F1 . . . . 60.6(4) ?
    C2 N1 B1 F2 . . . . -68.0(4) ?
    C2 N1 B1 N3 . . . . 177.8(3) ?
    C2 C3 C4 C1 . . . . -0.4(3) ?
    C2 C3 C4 C6 . . . . 179.1(2) ?
    C5 C2 C3 C4 . . . . -178.4(2) ?
    C7 N3 B1 F1 . . . . -64.0(3) ?
    C7 N3 B1 F2 . . . . 59.0(3) ?
    C7 N3 B1 N1 . . . . 176.9(2) ?
    C7 C8 C9 C10 . . . . -1.6(4) ?
    C8 C7 C12 C11 . . . . -0.7(3) ?
    C8 C9 C10 O1 . . . . 179.7(2) ?
    C8 C9 C10 C11 . . . . 0.3(4) ?
    C9 C10 C11 C12 . . . . 0.8(3) ?
    C10 C11 C12 C7 . . . . -0.5(3) ?
    C12 C7 C8 C9 . . . . 1.8(4) ?
    B1 N1 C1 N2 . . . . -0.6(3) ?
    B1 N1 C1 C4 . . . . 178.34(19) ?
    B1 N1 C2 C3 . . . . -177.4(3) ?
    B1 N1 C2 C5 . . . . 1.7(4) ?
    B1 N3 C7 C8 . . . . -170.0(2) ?
    B1 N3 C7 C12 . . . . 10.8(3) ?
    O2 C22 C23 C24 . . . . -179.2(2) ?
    N4 C13 C16 C15 . . . . -0.5(3) ?
    N4 C13 C16 C18 . . . . 179.0(2) ?
    N4 C14 C15 C16 . . . . -0.2(3) ?
    N5 N6 C19 C20 . . . . 177.9(2) ?
    N5 N6 C19 C24 . . . . -0.4(3) ?
    N5 N6 B2 F3 . . . . 118.5(2) ?
    N5 N6 B2 F4 . . . . -116.8(2) ?
    N5 N6 B2 N4 . . . . 0.2(2) ?
    N5 C13 C16 C15 . . . . 179.5(2) ?
    N5 C13 C16 C18 . . . . -1.0(4) ?
    N6 N5 C13 N4 . . . . 0.2(3) ?
    N6 N5 C13 C16 . . . . -179.8(3) ?
    N6 C19 C20 C21 . . . . -178.7(2) ?
    N6 C19 C24 C23 . . . . 178.8(2) ?
    C13 N4 C14 C15 . . . . -0.1(3) ?
    C13 N4 C14 C17 . . . . -179.9(2) ?
    C13 N4 B2 F3 . . . . -116.9(2) ?
    C13 N4 B2 F4 . . . . 114.5(2) ?
    C13 N4 B2 N6 . . . . -0.1(2) ?
    C13 N5 N6 C19 . . . . -179.84(19) ?
    C13 N5 N6 B2 . . . . -0.3(2) ?
    C14 N4 C13 N5 . . . . -179.60(19) ?
    C14 N4 C13 C16 . . . . 0.4(3) ?
    C14 N4 B2 F3 . . . . 62.3(4) ?
    C14 N4 B2 F4 . . . . -66.2(4) ?
    C14 N4 B2 N6 . . . . 179.2(3) ?
    C14 C15 C16 C13 . . . . 0.5(3) ?
    C14 C15 C16 C18 . . . . -179.0(2) ?
    C17 C14 C15 C16 . . . . 179.6(2) ?
    C19 N6 B2 F3 . . . . -62.0(3) ?
    C19 N6 B2 F4 . . . . 62.7(3) ?
    C19 N6 B2 N4 . . . . 179.7(2) ?
    C19 C20 C21 C22 . . . . -0.4(3) ?
    C20 C19 C24 C23 . . . . 0.5(3) ?
    C20 C21 C22 O2 . . . . 179.4(2) ?
    C20 C21 C22 C23 . . . . 1.1(3) ?
    C21 C22 C23 C24 . . . . -1.0(3) ?
    C22 C23 C24 C19 . . . . 0.1(3) ?
    C24 C19 C20 C21 . . . . -0.4(3) ?
    B2 N4 C13 N5 . . . . -0.1(3) ?
    B2 N4 C13 C16 . . . . 179.92(19) ?
    B2 N4 C14 C15 . . . . -179.3(3) ?
    B2 N4 C14 C17 . . . . 0.9(5) ?
    B2 N6 C19 C20 . . . . -1.6(3) ?
    B2 N6 C19 C24 . . . . -179.8(2) ?
loop_
    _geom_hbond_atom_site_label_D
    _geom_hbond_atom_site_label_H
    _geom_hbond_atom_site_label_A
    _geom_hbond_site_symmetry_A
    _geom_hbond_distance_DH
    _geom_hbond_distance_HA
    _geom_hbond_distance_DA
    _geom_hbond_angle_DHA
    _geom_hbond_publ_flag
    O1 H1 O2 1_555 0.82 1.98 2.797(2) 178 yes
    O2 H2 F2 1_455 0.82 2.06 2.812(2) 152 yes
    C3 H3 Cg1 2_656 0.93 2.62 3.501(2) 158 yes
    C15 H15 Cg2 2_546 0.93 2.63 3.506(2) 157 yes
_iucr_refine_instructions_details
;
    a161013b.res created by SHELXL-2014/7
TITL a161013b_a.res in P2(1)/n
REM Old TITL A161013B in P2/n #13
REM SHELXT solution in P2(1)/n
REM R1 0.132, Rweak 0.074, Alpha 0.021, Orientation as input
REM Formula found by SHELXT: C26 N6 O6
CELL 0.71073 6.80797 24.821699 14.474444 90 100.4885 90
ZERR 8 0.000384 0.001787 0.000867 0 0.0055 0
LATT 1
SYMM 0.5-X,0.5+Y,0.5-Z
SFAC C H B F N O
UNIT 96 96 8 16 24 8
L.S. 20
PLAN  20
BOND $H
LIST 4
MORE -1
CONF
fmap 2
acta 52
OMIT -3 50.02
REM <olex2.extras>
REM <HklSrc "%.\\A161013B.hkl">
REM </olex2.extras>
WGHT    0.038800    1.693800
FVAR       0.29485
F1    4    1.313423    0.534292    0.899557    11.00000    0.02094    0.02226 =
         0.02144   -0.00305    0.00787   -0.00154
F2    4    1.467349    0.455134    0.878530    11.00000    0.02271    0.01708 =
         0.02112    0.00254    0.00269   -0.00288
O1    6    0.570699    0.400209    0.615195    11.00000    0.02359    0.03085 =
         0.02601    0.00176    0.00145   -0.01347
AFIX 147
H1    2    0.522485    0.389256    0.659641    11.00000   -1.50000
AFIX   0
N1    5    1.595197    0.538060    0.816332    11.00000    0.01561    0.01321 =
         0.01845   -0.00008    0.00476    0.00092
N2    5    1.387766    0.526075    0.674484    11.00000    0.01816    0.01439 =
         0.02211    0.00083    0.00701   -0.00024
N3    5    1.296730    0.502169    0.736224    11.00000    0.01475    0.01478 =
         0.01953    0.00068    0.00468   -0.00072
C1    1    1.560300    0.546664    0.720743    11.00000    0.01740    0.01361 =
         0.01762    0.00013    0.00314    0.00171
C2    1    1.770989    0.562109    0.852879    11.00000    0.01410    0.01175 =
         0.02425   -0.00115    0.00396    0.00264
C3    1    1.848443    0.585662    0.778836    11.00000    0.01482    0.01280 =
         0.02770   -0.00026    0.00581   -0.00220
AFIX  43
H3    2    1.968555    0.604347    0.785154    11.00000   -1.20000
AFIX   0
C4    1    1.717646    0.576691    0.694705    11.00000    0.01819    0.01289 =
         0.02478    0.00051    0.00867    0.00018
C5    1    1.854008    0.562186    0.955036    11.00000    0.02037    0.02092 =
         0.02183    0.00107    0.00373   -0.00138
AFIX 137
H5A   2    1.822850    0.595765    0.981953    11.00000   -1.50000
H5B   2    1.996352    0.557765    0.964485    11.00000   -1.50000
H5C   2    1.796535    0.533077    0.984765    11.00000   -1.50000
AFIX   0
C6    1    1.735356    0.594687    0.598122    11.00000    0.02439    0.02745 =
         0.02616    0.00495    0.00730   -0.00367
AFIX 137
H6A   2    1.638072    0.576187    0.552806    11.00000   -1.50000
H6B   2    1.866900    0.586634    0.586870    11.00000   -1.50000
H6C   2    1.712481    0.632811    0.592598    11.00000   -1.50000
AFIX   0
C7    1    1.115169    0.475197    0.704896    11.00000    0.01634    0.01172 =
         0.02073    0.00127    0.00327   -0.00056
C8    1    1.040749    0.467176    0.609662    11.00000    0.02200    0.01848 =
         0.01983    0.00210    0.00605   -0.00297
AFIX  43
H8    2    1.114205    0.478555    0.565027    11.00000   -1.20000
AFIX   0
C9    1    0.858960    0.442474    0.581583    11.00000    0.02649    0.02202 =
         0.01691   -0.00014    0.00022   -0.00476
AFIX  43
H9    2    0.808571    0.438028    0.517880    11.00000   -1.20000
AFIX   0
C10   1    0.749525    0.424035    0.647786    11.00000    0.01459    0.01520 =
         0.02627    0.00066    0.00093   -0.00156
C11   1    0.825385    0.431047    0.742888    11.00000    0.01613    0.01668 =
         0.02193    0.00320    0.00662    0.00187
AFIX  43
H11   2    0.754142    0.418498    0.787577    11.00000   -1.20000
AFIX   0
C12   1    1.006316    0.456618    0.770969    11.00000    0.01875    0.01545 =
         0.01683   -0.00058    0.00325   -0.00043
AFIX  43
H12   2    1.055951    0.461476    0.834648    11.00000   -1.20000
AFIX   0
B1    3    1.418321    0.506768    0.842518    11.00000    0.01694    0.01680 =
         0.01851    0.00158    0.00314   -0.00086
F3    4   -0.507681    0.274932    0.544705    11.00000    0.02651    0.02418 =
         0.02296    0.00649    0.00353   -0.00263
F4    4   -0.331075    0.196989    0.559247    11.00000    0.02275    0.02669 =
         0.02344   -0.00673    0.00894   -0.00325
O2    6    0.397989    0.362928    0.764306    11.00000    0.01972    0.02076 =
         0.02780   -0.00431    0.00556   -0.00563
AFIX 147
H2    2    0.409013    0.382022    0.811198    11.00000   -1.50000
AFIX   0
N4    5   -0.611758    0.204040    0.642794    11.00000    0.01703    0.01602 =
         0.01904    0.00018    0.00485   -0.00099
N5    5   -0.405349    0.235981    0.774009    11.00000    0.01915    0.01406 =
         0.02109   -0.00018    0.00729    0.00063
N6    5   -0.321597    0.250886    0.703283    11.00000    0.01807    0.01388 =
         0.01931    0.00092    0.00640   -0.00158
C13   1   -0.572893    0.209074    0.739342    11.00000    0.01714    0.01320 =
         0.02104    0.00057    0.00629    0.00212
C14   1   -0.784971    0.176490    0.618317    11.00000    0.01595    0.01418 =
         0.02659    0.00100    0.00470    0.00090
C15   1   -0.856585    0.163809    0.701057    11.00000    0.01426    0.01525 =
         0.03092    0.00199    0.00650   -0.00094
AFIX  43
H15   2   -0.973742    0.145054    0.703594    11.00000   -1.20000
AFIX   0
C16   1   -0.725129    0.183653    0.778252    11.00000    0.02081    0.01373 =
         0.02498    0.00298    0.00841    0.00292
C17   1   -0.871730    0.163699    0.518975    11.00000    0.01997    0.02918 =
         0.02803    0.00113    0.00178   -0.00389
AFIX 137
H17A  2   -0.920797    0.196147    0.486708    11.00000   -1.50000
H17B  2   -0.979737    0.138622    0.517103    11.00000   -1.50000
H17C  2   -0.770705    0.148064    0.488934    11.00000   -1.50000
AFIX   0
C18   1   -0.734415    0.179729    0.880491    11.00000    0.02832    0.02312 =
         0.02747    0.00347    0.01234    0.00048
AFIX 137
H18A  2   -0.614206    0.194313    0.916909    11.00000   -1.50000
H18B  2   -0.747620    0.142637    0.897125    11.00000   -1.50000
H18C  2   -0.847379    0.199718    0.893055    11.00000   -1.50000
AFIX   0
C19   1   -0.140140    0.280167    0.722248    11.00000    0.01481    0.01007 =
         0.02205   -0.00002    0.00456   -0.00034
C20   1   -0.050044    0.294091    0.646492    11.00000    0.02249    0.01713 =
         0.01619   -0.00070    0.00390   -0.00154
AFIX  43
H20   2   -0.110540    0.284776    0.585722    11.00000   -1.20000
AFIX   0
C21   1    0.129143    0.321734    0.661661    11.00000    0.01971    0.01469 =
         0.02225    0.00253    0.00941    0.00070
AFIX  43
H21   2    0.189845    0.330850    0.611219    11.00000   -1.20000
AFIX   0
C22   1    0.217863    0.335789    0.752054    11.00000    0.01449    0.01303 =
         0.02366   -0.00032    0.00393    0.00010
C23   1    0.129389    0.321462    0.827575    11.00000    0.01964    0.01464 =
         0.01910   -0.00282   -0.00037    0.00006
AFIX  43
H23   2    0.190735    0.330555    0.888327    11.00000   -1.20000
AFIX   0
C24   1   -0.049603    0.293722    0.812860    11.00000    0.01942    0.01692 =
         0.01930    0.00183    0.00793    0.00053
AFIX  43
H24   2   -0.108965    0.284204    0.863528    11.00000   -1.20000
AFIX   0
B2    3   -0.444005    0.232122    0.601909    11.00000    0.02028    0.02026 =
         0.01784    0.00037    0.00589   -0.00311
HKLF 4
REM  a161013b_a.res in P2(1)/n
REM R1 =  0.0475 for    3277 Fo > 4sig(Fo)  and  0.0653 for all    4228 data
REM    349 parameters refined using      0 restraints
END
WGHT      0.0388      1.6936
REM Highest difference peak  0.253,  deepest hole -0.262,  1-sigma level  0.055
Q1    1  -0.6778  0.2166  0.9217  11.00000  0.05    0.25
Q2    1  -0.6770  0.2083  0.7647  11.00000  0.05    0.25
Q3    1  -1.0409  0.1819  0.4988  11.00000  0.05    0.25
Q4    1  -0.1149  0.2898  0.6861  11.00000  0.05    0.23
Q5    1   1.1056  0.4552  0.7415  11.00000  0.05    0.22
Q6    1  -0.8612  0.1210  0.5082  11.00000  0.05    0.21
Q7    1  -0.8688  0.1677  0.8919  11.00000  0.05    0.21
Q8    1  -0.6356  0.1569  0.9236  11.00000  0.05    0.21
Q9    1  -0.7129  0.1780  0.8178  11.00000  0.05    0.21
Q10   1   0.7769  0.4503  0.6171  11.00000  0.05    0.21
Q11   1   1.1914  0.4902  0.7206  11.00000  0.05    0.20
Q12   1   1.6449  0.5539  0.7023  11.00000  0.05    0.20
Q13   1   0.4844  0.3712  0.7145  11.00000  0.05    0.19
Q14   1   1.7196  0.5598  0.5521  11.00000  0.05    0.18
Q15   1  -0.5679  0.2258  0.6028  11.00000  0.05    0.18
Q16   1   0.7177  0.4639  0.8019  11.00000  0.05    0.18
Q17   1   0.2137  0.3146  0.7980  11.00000  0.05    0.18
Q18   1   0.1971  0.3120  0.7164  11.00000  0.05    0.18
Q19   1   1.7112  0.5730  0.9974  11.00000  0.05    0.18
Q20   1   1.2996  0.5125  0.7879  11.00000  0.05    0.18
  REM The information below was added by Olex2.
  REM
  REM R1 = 0.0475 for 3277 Fo > 4sig(Fo) and 0.0653 for all 14445 data
  REM n/a parameters refined using n/a restraints
  REM Highest difference peak 0.25, deepest hole -0.26
  REM Mean Shift 0, Max Shift 0.000.
  REM +++ Tabular Listing of Refinement Information +++
  REM R1_all = 0.0653
  REM R1_gt = 0.0475
  REM wR_ref = 0.1161
  REM GOOF = 1.058
  REM Shift_max = 0.000
  REM Shift_mean = 0
  REM Reflections_all = 14445
  REM Reflections_gt = 3277
  REM Parameters = n/a
  REM Hole = -0.26
  REM Peak = 0.25
  REM Flack = n/a
;
