# Supplementary material for: Crystal structure of di­fluorido­{2-[(4-hy­droxy­phen­yl)diazen­yl]-3,5-di­methyl­pyrrolido}boron
Source: Acta Crystallogr E Crystallogr Commun. 2018 Apr 27;74(Pt 5):743–6. doi: 10.1107/S2056989018006229 (PMC5947500; doi:10.1107/S2056989018006229)
Supplement: Supplementary file 2 [file e-74-00743-Isup2.hkl]

#
# h,k,l, Fc-squared, Fo-squared, sigma(Fo-squared), status flag
#
data_I
_shelx_title ' a161013b_a.res in P2(1)/n'
_shelx_refln_list_code          4
_shelx_F_calc_maximum      340.85
_exptl_crystal_F_000      1088.00
_reflns_d_resolution_high  0.8407

loop_
 _space_group_symop_operation_xyz
 'x, y, z'
 '-x+1/2, y+1/2, -z+1/2'
 '-x, -y, -z'
 'x-1/2, -y-1/2, z-1/2'

_cell_length_a     6.8080
_cell_length_b    24.8217
_cell_length_c    14.4744
_cell_angle_alpha  90.000
_cell_angle_beta  100.489
_cell_angle_gamma  90.000

_shelx_F_squared_multiplier     1.000

loop_
 _refln_index_h
 _refln_index_k
 _refln_index_l
 _refln_F_squared_calc
 _refln_F_squared_meas
 _refln_F_squared_sigma
 _refln_observed_status
   2   0   0        841.65        809.20        28.03 o
   4   0   0       1202.20       1300.46        45.39 o
   6   0   0        135.18        103.43        16.09 o
   1   1   0        875.63        865.35        33.36 o
   2   1   0       3190.70       2994.28        46.54 o
   3   1   0        341.88        338.80        12.45 o
   4   1   0       2883.06       3133.06        49.74 o
   5   1   0         72.97         68.25         7.95 o
   6   1   0        136.40        153.41        15.53 o
   7   1   0       1116.03       1216.12        65.09 o
   1   2   0         46.80         46.69         3.91 o
   2   2   0        197.66        158.20         8.54 o
   3   2   0        114.64        122.86         7.93 o
   4   2   0        336.57        306.46        14.39 o
   5   2   0         35.47         12.95         4.39 o
   6   2   0         23.36         31.01         8.34 o
   7   2   0          0.03          2.26         9.56 o
   1   3   0       5907.73       5562.85       110.67 o
   2   3   0         65.65         64.15         6.06 o
   3   3   0       2673.02       2898.86        44.71 o
   4   3   0        315.58        318.42        14.44 o
   5   3   0          9.02         10.35         4.06 o
   6   3   0         28.28         25.00         7.17 o
   7   3   0        819.93        785.09        45.89 o
   0   4   0      21794.41      21644.48       483.69 o
   1   4   0       5651.39       5518.12       106.79 o
   2   4   0       6534.30       6066.75        74.86 o
   3   4   0       1134.18       1257.03        30.66 o
   4   4   0         52.80         50.31         5.95 o
   5   4   0       2268.53       2237.65        48.75 o
   6   4   0        142.73        107.11        10.53 o
   7   4   0         37.18         38.42        11.81 o
   1   5   0       8539.42       8135.40       147.15 o
   2   5   0         86.83        112.33        10.52 o
   3   5   0         18.89         15.38         4.35 o
   4   5   0         74.28         46.55         5.01 o
   5   5   0        868.53        893.94        33.85 o
   6   5   0          0.23          4.20         4.40 o
   7   5   0        210.63        271.00        26.86 o
   0   6   0        184.39        179.74        14.42 o
   1   6   0       1978.60       1918.51        42.64 o
   2   6   0        983.67        871.23        19.22 o
   3   6   0        609.36        650.72        16.65 o
   4   6   0        878.04        842.78        27.81 o
   5   6   0        245.05        194.32        12.05 o
   6   6   0         65.29         35.81         7.95 o
   7   6   0        147.78        207.25        24.33 o
   1   7   0      18430.84      16889.79       298.23 o
   2   7   0       1201.95       1242.20        26.49 o
   3   7   0       8762.38       9135.45       104.86 o
   4   7   0       4211.77       4357.12        74.58 o
   5   7   0        881.67        979.15        31.58 o
   6   7   0        403.98        461.67        29.31 o
   7   7   0         15.13         13.29        15.99 o
   0   8   0      33743.72      35292.33       567.23 o
   1   8   0        111.83         89.98        17.06 o
   2   8   0       3412.47       3698.44        52.86 o
   3   8   0       6539.02       7063.29       129.46 o
   4   8   0        123.81        189.24        14.76 o
   5   8   0       1536.69       1580.47        46.66 o
   6   8   0         79.05         94.99        16.20 o
   7   8   0          6.36         -5.84        13.00 o
   1   9   0        161.09        213.52        17.90 o
   2   9   0       1101.58       1284.43        30.47 o
   3   9   0        109.50        194.48        16.98 o
   4   9   0         42.34         49.01        15.99 o
   5   9   0       1156.64       1150.88        41.65 o
   6   9   0        437.41        419.69        43.37 o
   7   9   0          7.78         -6.74        12.60 o
   0  10   0        469.66        509.82        31.39 o
   1  10   0         57.43         75.51         9.80 o
   2  10   0        390.66        393.75        16.60 o
   3  10   0        140.40        150.85        11.54 o
   4  10   0         13.45         16.01         5.62 o
   5  10   0       1059.51       1090.38        53.82 o
   6  10   0        331.08        321.53        38.38 o
   7  10   0         25.00         29.17        13.24 o
   1  11   0        940.22        866.09        33.77 o
   2  11   0        605.75        672.29        25.52 o
   3  11   0         16.55          9.29         3.75 o
   4  11   0        258.62        199.89        12.57 o
   5  11   0         24.07         55.10        21.97 o
   6  11   0          0.48         18.49        27.72 o
   7  11   0        224.33        221.24        34.07 o
   0  12   0        934.13       1157.32       119.69 o
   1  12   0        476.98        547.49        36.88 o
   2  12   0      14667.64      15227.23       208.62 o
   3  12   0        109.21        112.08        13.92 o
   4  12   0         62.29         80.08         8.26 o
   5  12   0       1986.71       1835.95       134.24 o
   6  12   0          5.84         16.49        10.35 o
   7  12   0         52.76        104.88        85.41 o
   1  13   0         73.31         45.87         8.90 o
   2  13   0      20871.52      22151.12       306.57 o
   3  13   0         83.28         86.57        12.28 o
   4  13   0        904.40        871.14        31.35 o
   5  13   0        312.51        258.70        50.04 o
   6  13   0        119.58        102.94        23.35 o
   7  13   0         83.63         48.95        14.43 o
   0  14   0       1211.18       1761.85        72.74 o
   1  14   0         17.45         20.38         7.05 o
   2  14   0          1.55         34.15         7.40 o
   3  14   0         34.42         29.05         4.98 o
   4  14   0          0.66          7.33         4.60 o
   5  14   0        188.22        210.96        45.09 o
   6  14   0          2.30          2.07        10.11 o
   7  14   0         14.50         49.12        18.86 o
   1  15   0       2255.92       2310.59        60.65 o
   2  15   0        168.31        227.69        16.61 o
   3  15   0        503.20        613.19        21.83 o
   4  15   0        216.94        196.17        17.98 o
   5  15   0         42.99         35.43        21.28 o
   6  15   0          0.39         20.24        26.92 o
   0  16   0        837.20       1046.07        61.71 o
   1  16   0         22.99         21.84         7.92 o
   2  16   0       3406.21       3798.82        72.39 o
   3  16   0       2328.19       2401.00        64.15 o
   4  16   0         13.43         33.12         9.99 o
   5  16   0       1557.82       1411.39       120.43 o
   6  16   0          7.54        -35.08        29.45 o
   1  17   0         53.92         67.62        14.72 o
   2  17   0        145.05        156.40        13.70 o
   3  17   0        873.07        855.85        33.06 o
   4  17   0        158.85        128.40        15.95 o
   5  17   0         48.69         62.00        26.34 o
   6  17   0         16.09         -1.61        18.40 o
   0  18   0         28.61         65.14        16.18 o
   1  18   0          6.72          5.89         6.09 o
   2  18   0        278.78        255.51        19.04 o
   3  18   0       1938.00       1833.89        51.90 o
   4  18   0        194.18        181.43        19.35 o
   5  18   0        301.63        249.84        52.68 o
   6  18   0         32.11         34.51        23.93 o
   1  19   0         81.07         97.90        18.92 o
   2  19   0        211.66        236.79        19.22 o
   3  19   0          1.32         15.99        11.52 o
   4  19   0       1100.61       1043.48        48.71 o
   5  19   0         39.99         48.89        22.78 o
   6  19   0         15.47         99.84        40.72 o
   0  20   0         53.79         94.70        19.72 o
   1  20   0        820.60        852.21        46.45 o
   2  20   0        795.13        750.15        35.05 o
   3  20   0       5600.21       5480.37       118.43 o
   4  20   0         11.81         49.58        13.83 o
   5  20   0         21.67         56.59        31.98 o
   1  21   0        617.45        678.39        42.59 o
   2  21   0         24.91         28.76        12.13 o
   3  21   0         71.35        148.57        21.83 o
   4  21   0        161.79        127.43        18.31 o
   5  21   0          4.68         12.54        21.28 o
   0  22   0        333.96        444.01        67.18 o
   1  22   0        263.35        301.09        29.41 o
   2  22   0        362.56        337.79        24.85 o
   3  22   0        134.70        125.87        20.82 o
   4  22   0        620.25        587.86        44.21 o
   5  22   0         12.32         15.41        18.29 o
   1  23   0        762.33        729.42        61.38 o
   2  23   0          5.94          3.14         6.82 o
   3  23   0         36.30         29.82        11.44 o
   4  23   0        994.49        915.16        92.60 o
   0  24   0        853.75       1052.85       108.36 o
   1  24   0          0.17         26.65        16.43 o
   2  24   0         47.17         49.80        18.98 o
   3  24   0         57.83         77.13        18.40 o
   4  24   0         31.21         36.81        23.01 o
   1  25   0          0.80          9.56        13.57 o
   2  25   0        231.07        235.34        27.52 o
   3  25   0        970.45        938.42        55.37 o
   4  25   0       1088.60        906.99        95.47 o
   0  26   0         22.31        288.83        62.57 o
   1  26   0        194.99        193.77        35.96 o
   2  26   0         32.15         47.86        14.34 o
   3  26   0        452.48        367.99        36.52 o
   1  27   0        435.88        429.41        80.23 o
   2  27   0          4.06         14.32        11.58 o
   3  27   0          2.51         -0.38         8.87 o
   0  28   0        714.21        856.15       107.78 o
   1  28   0         14.46         27.26        15.78 o
   2  28   0        211.34        260.62        31.15 o
   1  29   0        132.50        146.61        25.17 o
  -7   0   1        521.94        478.40        57.05 o
  -5   0   1        227.00        186.09        18.73 o
  -3   0   1         12.03         -0.01         4.72 o
   1   0   1        876.44        855.76        17.82 o
   3   0   1        358.12        446.11        21.18 o
   5   0   1          9.98          5.34         6.29 o
   7   0   1        225.59        221.08        36.12 o
  -8   1   1         38.21         15.45        10.04 o
  -7   1   1        519.91        542.31        43.87 o
  -6   1   1        296.98        242.98        21.40 o
  -5   1   1        160.28        174.96        12.32 o
  -4   1   1       2307.84       2518.85        50.90 o
  -3   1   1        169.84        148.54        10.28 o
  -2   1   1       1952.49       1843.18        37.27 o
  -1   1   1        329.72        275.26        20.59 o
   1   1   1       1554.59       1468.63        25.48 o
   2   1   1       1907.54       1686.63        33.32 o
   3   1   1        147.97        144.18         7.84 o
   4   1   1        748.14        881.84        24.60 o
   5   1   1        135.24        111.25         9.59 o
   6   1   1        309.40        292.86        17.16 o
   7   1   1          6.90          7.76        20.88 o
  -8   2   1         17.48        -11.72         9.89 o
  -7   2   1        941.58        906.64        57.82 o
  -6   2   1         47.01         25.43        12.35 o
  -5   2   1        185.72        170.06        11.10 o
  -4   2   1       3717.85       4034.85        63.46 o
  -3   2   1       3493.73       3785.35        61.92 o
  -2   2   1      14552.44      14493.06       144.89 o
  -1   2   1       3057.53       2759.33        47.73 o
   1   2   1      10322.92       9665.04       134.32 o
   2   2   1        447.98        437.32        12.31 o
   3   2   1        787.98        898.36        18.65 o
   4   2   1       2097.64       2112.95        35.71 o
   5   2   1        406.54        341.60        17.21 o
   6   2   1          1.09          0.07         3.67 o
   7   2   1        303.68        321.27        28.68 o
  -7   3   1        571.89        560.94        59.41 o
  -6   3   1         71.81         68.26         9.90 o
  -5   3   1        238.57        224.27        14.81 o
  -4   3   1          7.33         16.19         5.82 o
  -3   3   1         18.79         13.63         3.39 o
  -2   3   1        323.42        358.33        13.74 o
  -1   3   1       4001.82       3562.65        55.34 o
   1   3   1       1948.67       1867.26        28.48 o
   2   3   1         19.15         30.06         4.59 o
   3   3   1       3961.11       4072.47        49.19 o
   4   3   1       5510.10       5672.34        70.86 o
   5   3   1         18.05         18.12         4.35 o
   6   3   1        214.20        187.82        13.04 o
   7   3   1          4.53          0.62         7.63 o
  -7   4   1         93.74         86.07        19.72 o
  -6   4   1         52.46         36.76         7.05 o
  -5   4   1         35.33         30.28         6.23 o
  -4   4   1         12.06          0.94         3.21 o
  -3   4   1        756.42        742.78        23.85 o
  -2   4   1         91.07         86.68         6.71 o
  -1   4   1         22.61         20.32         3.22 o
   0   4   1          7.94          4.44         2.64 o
   1   4   1          8.62         10.57         3.48 o
   2   4   1       1026.66        940.80        25.60 o
   3   4   1        213.04        249.28        10.96 o
   4   4   1       2329.21       2234.06        34.89 o
   5   4   1        321.29        309.52        13.61 o
   6   4   1        248.00        213.42        25.62 o
   7   4   1        217.51        256.23        25.34 o
  -7   5   1         82.59         72.30        16.53 o
  -6   5   1        306.52        327.67        19.49 o
  -5   5   1        510.49        540.58        20.13 o
  -4   5   1        200.44        186.30        13.21 o
  -3   5   1        487.52        529.91        19.87 o
  -2   5   1       1385.75       1407.26        25.14 o
  -1   5   1       6922.31       6623.19       146.14 o
   0   5   1       5329.94       4914.28        91.09 o
   1   5   1        155.13        155.46         8.66 o
   2   5   1       1259.48       1100.57        26.52 o
   3   5   1        344.97        252.91        11.44 o
   4   5   1        342.86        368.15        15.39 o
   5   5   1         81.06         91.16         9.73 o
   6   5   1       1146.70       1124.20        39.31 o
   7   5   1          0.04          2.05        11.61 o
  -7   6   1        485.75        517.09        38.28 o
  -6   6   1       2340.27       2277.51        54.19 o
  -5   6   1         94.75         88.47         8.16 o
  -4   6   1         12.65         25.83         5.38 o
  -3   6   1          7.36          9.87         4.28 o
  -2   6   1       6789.06       6557.44        82.88 o
  -1   6   1     116178.38     114638.49      1409.77 o
   0   6   1       2082.29       1932.56        68.39 o
   1   6   1      34325.02      34011.49       434.18 o
   2   6   1         92.10        124.09         8.82 o
   3   6   1         73.66         65.30         6.67 o
   4   6   1       4876.29       5235.49        71.28 o
   5   6   1        112.49        126.86        11.04 o
   6   6   1        887.24        927.06        44.03 o
   7   6   1         24.88          5.83        24.79 o
  -7   7   1          8.04          6.39        12.39 o
  -6   7   1         33.62         27.80         7.54 o
  -5   7   1        386.25        370.95        15.20 o
  -4   7   1       1050.75       1072.57        26.76 o
  -3   7   1       3807.34       3865.83        61.19 o
  -2   7   1        123.09        100.87        10.86 o
  -1   7   1      24686.10      24726.39       283.46 o
   0   7   1        458.96        374.50        21.72 o
   1   7   1      22828.73      22000.66       395.31 o
   2   7   1        159.79        132.54         6.49 o
   3   7   1        630.70        763.48        25.14 o
   4   7   1         12.37         13.10         4.74 o
   5   7   1        531.90        536.40        25.32 o
   6   7   1          7.25         -2.40         8.48 o
   7   7   1         66.59         57.48        17.98 o
  -7   8   1         36.07         29.58        24.79 o
  -6   8   1         59.45         64.85        25.92 o
  -5   8   1         15.52         15.79         3.70 o
  -4   8   1        242.32        211.66        11.98 o
  -3   8   1        414.92        432.32        18.18 o
  -2   8   1        227.88        199.47        10.93 o
  -1   8   1          1.48          2.52         3.43 o
   0   8   1         34.35         28.05         5.42 o
   1   8   1        784.89        781.32        27.34 o
   2   8   1         16.92         23.37         5.45 o
   3   8   1        318.50        313.36        17.57 o
   4   8   1        425.16        444.38        20.32 o
   5   8   1        116.16        107.49        11.64 o
   6   8   1         57.77         41.70        12.34 o
   7   8   1          0.64          8.68        15.99 o
  -7   9   1         92.15         54.09        33.82 o
  -6   9   1         19.21         26.10        25.71 o
  -5   9   1          0.54         -0.16         2.76 o
  -4   9   1         19.21         18.46         4.13 o
  -3   9   1          0.67          4.80         3.00 o
  -2   9   1        150.19        164.84        10.62 o
  -1   9   1        136.31        117.57        10.16 o
   0   9   1       5954.91       6077.05        94.52 o
   1   9   1       3769.28       3660.87        73.63 o
   2   9   1       2874.99       2989.06        51.62 o
   3   9   1        266.69        237.77        21.95 o
   4   9   1        562.12        614.08        29.69 o
   5   9   1        264.86        240.65        18.12 o
   6   9   1        303.60        310.34        36.92 o
   7   9   1        160.72        165.28        39.22 o
  -7  10   1        313.71        302.50        55.33 o
  -6  10   1        338.88        321.32        49.17 o
  -5  10   1         69.15         43.00         8.40 o
  -4  10   1        751.57        783.50        24.97 o
  -3  10   1        259.18        233.45        13.40 o
  -2  10   1       1650.01       1643.74        38.73 o
  -1  10   1       1171.66       1216.14        39.05 o
   0  10   1        337.16        328.75        17.79 o
   1  10   1       5107.87       5404.42       132.25 o
   2  10   1       1489.02       1546.36        35.32 o
   3  10   1        661.09        586.25        19.61 o
   4  10   1        276.14        247.35        18.10 o
   5  10   1         24.11         16.28         7.20 o
   6  10   1          2.96         -5.87         9.79 o
   7  10   1         81.18        103.77        25.77 o
  -7  11   1          0.48          5.23        11.48 o
  -6  11   1        535.58        497.14        48.36 o
  -5  11   1        241.31        215.94        16.84 o
  -4  11   1        302.57        250.63        14.91 o
  -3  11   1        412.99        395.78        22.12 o
  -2  11   1        465.62        432.20        26.61 o
  -1  11   1        201.22        152.62        14.15 o
   0  11   1        540.54        467.07        22.22 o
   1  11   1       1231.43       1495.84        46.10 o
   2  11   1       2515.23       2392.13        48.95 o
   3  11   1          6.38         -1.59         4.25 o
   4  11   1         81.91         67.13         9.56 o
   5  11   1          1.94          8.36        10.06 o
   6  11   1         85.45        113.56        24.16 o
   7  11   1          0.00        -20.42        13.61 o
  -7  12   1         20.84          9.06        18.76 o
  -6  12   1          0.18         23.37        19.32 o
  -5  12   1        128.34        113.26        20.93 o
  -4  12   1        972.15        920.50        48.10 o
  -3  12   1        360.36        330.50        17.80 o
  -2  12   1        135.65        138.11        11.43 o
  -1  12   1        158.08        138.95        19.41 o
   0  12   1       1166.84       1278.12        39.59 o
   1  12   1          5.97          8.94         7.03 o
   2  12   1       3366.59       3484.46        65.41 o
   3  12   1         54.20         64.38         7.56 o
   4  12   1        271.31        275.63        19.92 o
   5  12   1        135.38        125.49        36.92 o
   6  12   1        349.61        320.82        51.19 o
   7  12   1         78.74         97.33        25.04 o
  -7  13   1          5.57          2.36        14.95 o
  -6  13   1        953.64       1050.16        73.06 o
  -5  13   1         82.19         49.70         9.02 o
  -4  13   1          0.19         -3.73         4.37 o
  -3  13   1        221.70        211.16        14.64 o
  -2  13   1       4327.33       4589.34        82.77 o
  -1  13   1        214.20        249.05        20.04 o
   0  13   1       1897.55       2082.93        54.17 o
   1  13   1       2887.47       3121.09        77.30 o
   2  13   1       2629.12       2805.50        68.98 o
   3  13   1        681.83        788.59        21.80 o
   4  13   1       1086.94       1084.28        44.52 o
   5  13   1        812.39        734.91        84.78 o
   6  13   1          0.06         17.55        13.91 o
   7  13   1          0.15        -20.69        13.79 o
  -7  14   1          9.34         13.27        10.63 o
  -6  14   1         25.19         21.88        14.06 o
  -5  14   1        234.65        239.10        19.67 o
  -4  14   1        543.84        553.66        35.19 o
  -3  14   1       1494.23       1485.35        35.28 o
  -2  14   1       1039.56       1001.44        52.86 o
  -1  14   1       5711.24       6041.72       107.63 o
   0  14   1        408.18        424.19        23.90 o
   1  14   1        427.83        437.91        27.09 o
   2  14   1        155.21        126.54        11.73 o
   3  14   1        513.13        546.21        18.79 o
   4  14   1          2.66         18.05         7.94 o
   5  14   1        485.11        520.15        70.97 o
   6  14   1        136.63        186.57        49.46 o
  -6  15   1        142.17        143.55        42.10 o
  -5  15   1        214.32        146.00        45.09 o
  -4  15   1          4.28         16.77         8.18 o
  -3  15   1        472.26        450.28        19.20 o
  -2  15   1       1686.57       1702.21        44.12 o
  -1  15   1        465.52        395.76        23.45 o
   0  15   1        485.94        481.18        26.08 o
   1  15   1        742.16        722.49        36.47 o
   2  15   1         64.89         89.54        10.05 o
   3  15   1         49.10         54.55         6.48 o
   4  15   1          4.18          3.54        10.45 o
   5  15   1        226.16        258.12        50.04 o
   6  15   1        278.98        258.01        57.40 o
  -6  16   1        211.32        170.93        46.47 o
  -5  16   1         23.21         14.32        11.04 o
  -4  16   1         31.56         20.84        14.49 o
  -3  16   1        926.14        915.85        33.81 o
  -2  16   1         56.86         67.96         9.12 o
  -1  16   1         37.26         29.03         7.48 o
   0  16   1          8.91          3.44         5.81 o
   1  16   1         27.52         45.59         9.19 o
   2  16   1          3.89          5.58         3.82 o
   3  16   1        451.00        509.14        24.36 o
   4  16   1         22.80         79.71        28.53 o
   5  16   1        190.02        217.75        48.54 o
   6  16   1        615.91        628.74        89.84 o
  -6  17   1         32.94          6.56        22.09 o
  -5  17   1        243.54        125.29        36.64 o
  -4  17   1        336.06        352.02        31.11 o
  -3  17   1         72.91         72.46        10.71 o
  -2  17   1        208.61        200.66        15.65 o
  -1  17   1         68.40         79.54        11.65 o
   0  17   1          5.75          5.99         6.46 o
   1  17   1       1635.07       1610.69        67.66 o
   2  17   1          0.10          8.00         4.62 o
   3  17   1       2112.14       2040.18        52.22 o
   4  17   1          0.43         19.28        10.41 o
   5  17   1         63.08         61.77        28.76 o
   6  17   1        367.31        386.95        71.78 o
  -6  18   1        270.52        251.80        60.39 o
  -5  18   1         17.81        122.39        40.37 o
  -4  18   1        539.93        540.76        39.91 o
  -3  18   1       3338.81       3244.69        74.51 o
  -2  18   1          0.76         -2.04         5.05 o
  -1  18   1        117.53        132.53        14.89 o
   0  18   1        146.70        188.57        18.58 o
   1  18   1        385.01        364.14        25.00 o
   2  18   1        797.59        820.99        34.51 o
   3  18   1         29.31         27.13         6.91 o
   4  18   1       2912.29       2828.83       117.97 o
   5  18   1        111.40        136.42        41.52 o
   6  18   1          2.78         28.76        18.52 o
  -6  19   1          4.17         45.21        33.70 o
  -5  19   1          7.63          8.17        15.30 o
  -4  19   1        160.60        178.90        24.13 o
  -3  19   1       3311.21       3215.12        75.99 o
  -2  19   1          0.08         -2.22         6.47 o
  -1  19   1        332.16        333.48        24.68 o
   0  19   1        345.13        388.77        26.77 o
   1  19   1        141.81        146.53        18.67 o
   2  19   1         15.70         14.81         7.41 o
   3  19   1        788.29        674.88        30.25 o
   4  19   1        265.39        258.71        35.62 o
   5  19   1         36.37         79.14        31.29 o
  -5  20   1          6.30          2.19        15.18 o
  -4  20   1        156.88        161.06        19.65 o
  -3  20   1        129.11        125.65        14.83 o
  -2  20   1         88.80         58.75         9.40 o
  -1  20   1        189.30        200.41        29.44 o
   0  20   1        304.90        289.12        23.57 o
   1  20   1        323.14        326.74        28.89 o
   2  20   1       1110.94       1110.86        43.75 o
   3  20   1       1620.08       1633.86        50.49 o
   4  20   1        102.57         52.33        16.27 o
   5  20   1         10.26         27.15        23.93 o
  -5  21   1         30.50         37.27        26.80 o
  -4  21   1         80.97         70.64        14.48 o
  -3  21   1        140.43        153.19        16.67 o
  -2  21   1        271.27        278.34        22.07 o
  -1  21   1         56.59         52.60        20.15 o
   0  21   1         69.88         59.98        16.23 o
   1  21   1        854.91        832.09        52.35 o
   2  21   1         76.80         54.50         9.05 o
   3  21   1        700.93        656.94        31.93 o
   4  21   1          1.17        -15.39        31.34 o
   5  21   1         79.36        111.35        40.37 o
  -5  22   1         88.87         40.60        28.99 o
  -4  22   1         13.27          4.04         8.95 o
  -3  22   1       1541.84       1474.72        57.20 o
  -2  22   1         20.88         24.44         7.93 o
  -1  22   1        410.64        385.74        66.03 o
   0  22   1        207.47        171.79        34.74 o
   1  22   1        302.27        370.46        32.34 o
   2  22   1         72.29         64.58        10.63 o
   3  22   1         67.43         53.32        10.64 o
   4  22   1        167.89        111.83        36.29 o
   5  22   1        108.44        256.17        54.29 o
  -5  23   1        170.00        111.69        36.69 o
  -4  23   1        161.04        151.22        24.33 o
  -3  23   1         59.57         42.12        10.92 o
  -2  23   1         36.23         39.58        12.47 o
  -1  23   1         54.30         74.27        29.96 o
   0  23   1          2.45         12.00        19.21 o
   1  23   1       1256.82       1309.16        82.14 o
   2  23   1        208.97        261.91        22.12 o
   3  23   1        140.89        101.35        24.13 o
   4  23   1         14.77        -12.51        12.87 o
  -4  24   1        612.14        513.98        44.98 o
  -3  24   1         10.52         13.39        11.39 o
  -2  24   1        235.09        267.28        33.39 o
  -1  24   1        684.31        697.72        61.69 o
   0  24   1        276.49        284.00        39.71 o
   1  24   1        279.73        242.09        35.84 o
   2  24   1        165.88        150.44        17.80 o
   3  24   1         65.78         37.35        13.71 o
   4  24   1       1390.33       1249.97        85.13 o
  -4  25   1         98.53        105.02        34.62 o
  -3  25   1        153.14        124.27        22.48 o
  -2  25   1        230.12        216.82        31.45 o
  -1  25   1         88.75         67.34        21.42 o
   0  25   1        857.94        790.01        67.78 o
   1  25   1         40.33         69.39        20.43 o
   2  25   1         13.85         11.84         9.62 o
   3  25   1        179.64        199.51        35.08 o
   4  25   1         88.69         70.29        24.02 o
  -3  26   1        218.05        187.11        28.79 o
  -2  26   1         20.86         13.74        10.45 o
  -1  26   1         54.37         51.75        17.25 o
   0  26   1        395.56        385.24        48.62 o
   1  26   1        145.94        131.21        27.41 o
   2  26   1        169.77        154.97        31.61 o
   3  26   1        160.29        177.64        50.55 o
  -3  27   1         32.64         19.89        10.33 o
  -2  27   1         29.95         38.11        14.38 o
  -1  27   1         76.41         71.24        17.83 o
   0  27   1         83.51         81.27        24.04 o
   1  27   1         28.47         29.10        46.53 o
   2  27   1         28.06         19.56        11.89 o
   3  27   1        126.94         70.31        27.72 o
  -2  28   1          6.62         23.97        12.51 o
  -1  28   1        316.02        333.71        35.13 o
   0  28   1         19.62         20.24        41.41 o
   1  28   1          1.02         -7.41        15.24 o
   2  28   1          0.51        -14.74        23.81 o
  -1  29   1         50.02        101.97        26.10 o
   0  29   1         96.17         66.72        38.07 o
   1  29   1        130.13         49.12        22.32 o
  -8   0   2         19.18         -1.04        18.75 o
  -6   0   2       7644.73       7961.51       276.64 o
  -4   0   2         79.62         57.28        15.76 o
  -2   0   2      11277.04      10868.21       409.79 o
   2   0   2       4407.40       4004.05        70.26 o
   4   0   2       2718.32       2887.33        73.43 o
   6   0   2        419.97        389.79        25.62 o
  -8   1   2         11.01         16.31        10.76 o
  -7   1   2        574.33        533.92        36.29 o
  -6   1   2         94.90        100.32        17.72 o
  -5   1   2       1424.28       1532.91        44.87 o
  -4   1   2       1407.09       1532.69        40.38 o
  -3   1   2        212.83        141.33        13.70 o
  -2   1   2        405.18        392.44        16.29 o
  -1   1   2       1423.39       1405.16        36.81 o
   1   1   2       3253.39       2981.92        36.63 o
   2   1   2       2631.37       2552.96        26.80 o
   3   1   2        201.87        205.33         7.35 o
   4   1   2         83.79         74.97         6.40 o
   5   1   2          1.60          2.51         2.81 o
   6   1   2        274.32        245.91        14.22 o
   7   1   2          9.23          6.15         7.10 o
  -8   2   2          2.23          2.03        15.13 o
  -7   2   2         56.49         53.05        13.14 o
  -6   2   2         30.19         24.24         6.32 o
  -5   2   2          1.55          2.14         4.43 o
  -4   2   2          0.05          3.60         4.54 o
  -3   2   2        165.89        181.23        14.92 o
  -2   2   2          0.22         -0.87         3.35 o
  -1   2   2       2082.34       2013.91        38.18 o
   1   2   2          6.84         12.90         1.90 o
   2   2   2       1982.06       1864.94        21.12 o
   3   2   2       1304.28       1331.75        21.78 o
   4   2   2       2358.63       2508.99        39.61 o
   5   2   2          2.56         -0.23         2.56 o
   6   2   2        437.61        424.91        28.93 o
   7   2   2        464.47        520.87        45.95 o
  -8   3   2         80.04         66.24        16.86 o
  -7   3   2       1576.38       1658.08        66.99 o
  -6   3   2        335.45        318.00        22.24 o
  -5   3   2         69.31         55.92         8.28 o
  -4   3   2        182.89        169.55        11.97 o
  -3   3   2        843.09        791.55        25.69 o
  -2   3   2       2702.27       2863.22        59.50 o
  -1   3   2       6346.60       6052.60       129.74 o
   0   3   2          3.88          1.31         4.03 o
   1   3   2       3496.58       3362.47        48.22 o
   2   3   2        146.89        145.62         6.57 o
   3   3   2       1777.14       2026.29        28.98 o
   4   3   2        262.45        220.77         8.51 o
   5   3   2         28.27         14.13         3.66 o
   6   3   2         45.76         31.15         5.04 o
   7   3   2          6.96         17.27         8.62 o
  -8   4   2        321.96        337.74        37.95 o
  -7   4   2        138.50        123.66        21.14 o
  -6   4   2        900.30        856.34        34.25 o
  -5   4   2       1332.49       1479.35        40.95 o
  -4   4   2        153.78        198.15        14.01 o
  -3   4   2        941.46        954.76        28.47 o
  -2   4   2        328.79        344.79        17.14 o
  -1   4   2       3637.45       3474.69        69.54 o
   0   4   2       3057.01       2733.86        87.65 o
   1   4   2          0.38          3.21         3.96 o
   2   4   2        540.12        500.11        15.61 o
   3   4   2         79.97        173.11         8.85 o
   4   4   2        703.81        850.17        21.76 o
   5   4   2        116.74        108.99        10.34 o
   6   4   2          8.87          3.23         5.46 o
   7   4   2        110.88        117.70        17.34 o
  -7   5   2         12.86         -5.04        12.57 o
  -6   5   2        261.01        238.44        17.76 o
  -5   5   2       1186.31       1188.08        39.57 o
  -4   5   2         61.70         36.20         6.34 o
  -3   5   2       1152.86       1240.73        42.74 o
  -2   5   2       1366.87       1256.06        47.58 o
  -1   5   2         57.96         59.42         4.96 o
   0   5   2       7768.90       6870.93       184.39 o
   1   5   2      10328.24      10120.44       141.41 o
   2   5   2       2672.25       2519.08        42.99 o
   3   5   2        312.08        289.99        13.37 o
   4   5   2        151.30        154.82         9.31 o
   5   5   2         42.05         51.21         7.59 o
   6   5   2        129.36        129.00        13.29 o
   7   5   2         11.13          1.02         8.68 o
  -7   6   2          0.38         -1.47         9.33 o
  -6   6   2          3.10         13.89         6.86 o
  -5   6   2        204.58        215.68        14.98 o
  -4   6   2        436.51        465.15        21.31 o
  -3   6   2        188.03        208.62        12.64 o
  -2   6   2        109.19         78.55        12.37 o
  -1   6   2       1480.02       1449.42        55.76 o
   0   6   2        578.89        599.81        28.14 o
   1   6   2      14118.19      13859.00       216.94 o
   2   6   2        285.45        262.60        12.26 o
   3   6   2        299.83        269.60        13.23 o
   4   6   2          4.35          3.05         3.53 o
   5   6   2        469.75        495.37        23.54 o
   6   6   2        309.41        308.58        35.43 o
   7   6   2        156.60        146.69        26.34 o
  -7   7   2        124.89         95.53        16.62 o
  -6   7   2        125.20         99.46         9.26 o
  -5   7   2         27.94         23.85         4.53 o
  -4   7   2        491.85        489.85        17.32 o
  -3   7   2        178.32        151.57        14.67 o
  -2   7   2       8152.10       7862.10       149.33 o
  -1   7   2      10041.16      10790.70       155.93 o
   0   7   2        792.65        818.32        28.68 o
   1   7   2       3606.66       3733.77        86.49 o
   2   7   2        964.38        973.45        29.23 o
   3   7   2         12.14          5.50         4.20 o
   4   7   2        755.13        735.24        27.71 o
   5   7   2        185.07        165.55        14.11 o
   6   7   2        300.95        244.07        21.12 o
   7   7   2         57.83         20.63        28.30 o
  -7   8   2         26.64         35.91        11.71 o
  -6   8   2        734.37        784.07        26.66 o
  -5   8   2         15.70         17.80         5.72 o
  -4   8   2       4735.69       5027.04        80.90 o
  -3   8   2       8646.12       9638.02       387.01 o
  -2   8   2        175.62        207.41        14.32 o
  -1   8   2       6889.70       7005.74       100.02 o
   0   8   2         86.62         81.28        12.62 o
   1   8   2       1374.48       1345.58        48.37 o
   2   8   2        144.57        142.67         8.52 o
   3   8   2       1186.30        927.35        43.53 o
   4   8   2         67.87         40.26         6.62 o
   5   8   2        324.23        329.64        19.85 o
   6   8   2        171.39        144.70        20.14 o
   7   8   2         32.52         53.41        17.21 o
  -7   9   2        131.70        123.10        26.65 o
  -6   9   2        265.09        218.40        14.59 o
  -5   9   2        238.75        249.86        17.39 o
  -4   9   2          6.44         -1.62         5.12 o
  -3   9   2        984.13       1162.59        47.69 o
  -2   9   2         66.71         57.28         7.07 o
  -1   9   2       2532.19       2682.23        66.00 o
   0   9   2        161.27        207.15        15.54 o
   1   9   2       1463.29       1428.25        63.78 o
   2   9   2       2581.63       2827.60        58.83 o
   3   9   2        365.42        335.15        29.10 o
   4   9   2        700.96        748.11        30.96 o
   5   9   2        769.05        742.55        28.47 o
   6   9   2         75.57        100.66        23.02 o
   7   9   2        753.23        839.95       110.89 o
  -7  10   2         47.57         39.32        17.63 o
  -6  10   2         69.23         31.40         9.22 o
  -5  10   2        304.18        358.14        22.91 o
  -4  10   2          3.31          8.50         3.85 o
  -3  10   2        134.82        159.77        13.75 o
  -2  10   2          0.13          0.28         3.42 o
  -1  10   2        160.45        142.23        14.36 o
   0  10   2        265.07        297.31        20.26 o
   1  10   2        133.23        109.14        21.51 o
   2  10   2        114.80        142.30        11.62 o
   3  10   2         48.35         62.36        12.75 o
   4  10   2          6.22          2.74         4.27 o
   5  10   2        121.39        145.48        17.02 o
   6  10   2         84.37        105.92        22.30 o
   7  10   2          1.44         -1.35        11.58 o
  -7  11   2        374.25        369.74        64.24 o
  -6  11   2        162.77         85.86        25.48 o
  -5  11   2         73.83         80.76        33.93 o
  -4  11   2         61.23         77.83         9.33 o
  -3  11   2        188.45        192.29        15.78 o
  -2  11   2         20.74         18.39         4.83 o
  -1  11   2          8.95          6.75         3.45 o
   0  11   2        373.17        473.27        26.35 o
   1  11   2         13.90         12.19         8.51 o
   2  11   2       3380.63       3781.04        77.86 o
   3  11   2        641.34        651.16        28.65 o
   4  11   2        139.16        169.20        15.16 o
   5  11   2       2268.39       2174.46       109.97 o
   6  11   2         53.31         38.53        31.06 o
   7  11   2         85.76         58.00        18.75 o
  -7  12   2        794.06        829.24        69.14 o
  -6  12   2       1436.76       1319.56       100.27 o
  -5  12   2        638.55        627.84        50.09 o
  -4  12   2        113.40        124.89        11.77 o
  -3  12   2        332.19        304.21        18.96 o
  -2  12   2       9811.73      10927.05       172.49 o
  -1  12   2        742.66        700.74        27.02 o
   0  12   2        645.46        618.56        27.04 o
   1  12   2         41.51         49.82         9.25 o
   2  12   2       1989.78       2180.36        56.52 o
   3  12   2         42.71         45.73         7.04 o
   4  12   2         82.51         66.75        11.25 o
   5  12   2        123.90         85.19        16.53 o
   6  12   2         64.37         82.46        20.73 o
   7  12   2         55.23         55.47        22.03 o
  -7  13   2         80.04        106.57        26.30 o
  -6  13   2         20.09         24.96        14.68 o
  -5  13   2        218.38        237.31        42.73 o
  -4  13   2          6.92          3.23        11.27 o
  -3  13   2        115.77        133.84        14.23 o
  -2  13   2      11657.64      12529.01       260.44 o
  -1  13   2       1497.09       1534.59        39.56 o
   0  13   2          0.16         -1.56         3.92 o
   1  13   2         17.09         15.77         7.29 o
   2  13   2       2443.71       2617.96        65.62 o
   3  13   2          0.08         -1.00         3.26 o
   4  13   2          5.47          2.56         6.52 o
   5  13   2         35.14         34.87        14.25 o
   6  13   2        242.27        253.48        35.38 o
  -7  14   2         11.60         12.22        14.44 o
  -6  14   2        176.62        140.88        51.30 o
  -5  14   2        126.70        132.23        17.81 o
  -4  14   2         49.83         47.78        11.79 o
  -3  14   2          8.35         19.67        10.20 o
  -2  14   2        135.59        171.97        18.54 o
  -1  14   2        317.89        275.61        19.24 o
   0  14   2          6.11         13.74         6.33 o
   1  14   2       3815.73       3987.15        93.58 o
   2  14   2       2350.17       2361.92        63.53 o
   3  14   2         66.82         68.50         7.23 o
   4  14   2         71.85         70.35        14.25 o
   5  14   2         19.87         19.22        10.66 o
   6  14   2        698.69        808.22        63.66 o
  -6  15   2          0.04          4.37        20.13 o
  -5  15   2         12.41         11.12         7.88 o
  -4  15   2        210.80        234.39        24.93 o
  -3  15   2       2894.94       3011.23        71.69 o
  -2  15   2        650.76        655.39        35.50 o
  -1  15   2       2779.05       2752.43        67.89 o
   0  15   2        320.94        347.81        24.34 o
   1  15   2        126.13        162.78        17.71 o
   2  15   2       1546.45       1549.27        46.30 o
   3  15   2         14.11         10.84         5.90 o
   4  15   2        141.62        147.25        20.09 o
   5  15   2        268.99        268.28        37.65 o
   6  15   2         20.90         42.22        32.90 o
  -6  16   2         29.85         39.68        21.97 o
  -5  16   2        121.87        124.95        18.57 o
  -4  16   2       1054.73        960.14        52.75 o
  -3  16   2       3316.24       3371.30        80.75 o
  -2  16   2        248.28        222.65        17.23 o
  -1  16   2         44.89         61.37        10.76 o
   0  16   2         45.80         22.34         7.97 o
   1  16   2       1850.35       1952.57        80.01 o
   2  16   2        163.26        142.35        13.99 o
   3  16   2        232.07        222.66        15.03 o
   4  16   2        336.21        254.44        50.38 o
   5  16   2         33.70         24.19        18.34 o
   6  16   2         10.69         30.48        26.57 o
  -6  17   2         74.16         90.41        37.38 o
  -5  17   2        352.63        323.84        59.58 o
  -4  17   2        860.98        819.16        49.47 o
  -3  17   2        711.34        705.22        35.57 o
  -2  17   2          5.82          3.65         4.33 o
  -1  17   2        230.28        231.93        19.57 o
   0  17   2          8.34         12.74         7.20 o
   1  17   2         81.52         91.14        12.70 o
   2  17   2        112.49        103.71        20.56 o
   3  17   2        451.56        426.90        25.06 o
   4  17   2         10.32         -0.98         7.21 o
   5  17   2        119.74         76.33        22.08 o
   6  17   2        149.02        166.10        42.22 o
  -6  18   2         90.59         65.45        31.06 o
  -5  18   2         22.37         23.25        11.25 o
  -4  18   2        103.34        102.22        28.53 o
  -3  18   2         27.04         32.82         9.00 o
  -2  18   2        209.80        195.47        18.93 o
  -1  18   2         75.18         66.77        10.72 o
   0  18   2        322.10        349.18        24.46 o
   1  18   2         22.62         16.66        10.71 o
   2  18   2        421.38        438.61        28.67 o
   3  18   2        618.96        580.73        39.46 o
   4  18   2       1180.94       1201.82        90.41 o
   5  18   2         21.76         11.56        48.94 o
   6  18   2         11.28          3.68        14.49 o
  -6  19   2          1.28         32.78        24.39 o
  -5  19   2          0.01         -6.08         8.15 o
  -4  19   2       1159.27       1184.06        63.19 o
  -3  19   2       3544.10       3798.93       107.94 o
  -2  19   2        423.43        399.10        34.99 o
  -1  19   2        131.81        137.80        16.27 o
   0  19   2         95.05        106.02        14.12 o
   1  19   2        127.46        138.26        18.85 o
   2  19   2         32.71         27.64        10.35 o
   3  19   2        552.89        603.17        32.68 o
   4  19   2          0.13          2.27        10.10 o
   5  19   2         31.47         88.51        44.17 o
  -5  20   2        187.91        116.18        35.54 o
  -4  20   2        147.07        122.17        22.25 o
  -3  20   2       3480.04       3529.88        91.79 o
  -2  20   2        662.13        671.52        37.40 o
  -1  20   2        508.35        533.66        37.31 o
   0  20   2         26.59          8.25        11.02 o
   1  20   2        298.37        286.13        27.63 o
   2  20   2        933.75        907.94        67.11 o
   3  20   2        390.20        332.63        25.18 o
   4  20   2       1220.50       1087.05        75.57 o
   5  20   2         34.70         77.88        24.04 o
  -5  21   2        160.07        120.43        35.77 o
  -4  21   2        405.83        430.23        39.25 o
  -3  21   2       1350.01       1344.96        54.28 o
  -2  21   2        103.30         95.69        14.48 o
  -1  21   2        489.42        457.27        47.04 o
   0  21   2        292.24        289.05        36.43 o
   1  21   2        212.70        226.18        24.45 o
   2  21   2         13.42         21.07         7.55 o
   3  21   2         43.31         46.99        10.99 o
   4  21   2          2.97          0.21        11.82 o
   5  21   2         66.71         75.39        24.64 o
  -5  22   2        406.67        517.16        76.03 o
  -4  22   2        903.86        900.00        49.79 o
  -3  22   2         25.05         34.75        10.23 o
  -2  22   2        115.72         79.65        13.01 o
  -1  22   2        151.75        176.42        26.31 o
   0  22   2         19.49         21.20        12.68 o
   1  22   2        173.94        168.66        26.57 o
   2  22   2         63.97         83.27        14.68 o
   3  22   2        847.24        891.93        44.25 o
   4  22   2         20.83          6.78        13.80 o
   5  22   2         46.05         87.19        24.39 o
  -5  23   2        246.96        167.02        45.32 o
  -4  23   2         71.69         75.14        15.54 o
  -3  23   2          2.85         23.18        10.07 o
  -2  23   2        392.50        377.46        39.16 o
  -1  23   2        561.40        569.58        52.05 o
   0  23   2        384.48        349.34        64.42 o
   1  23   2        146.05         70.97        28.18 o
   2  23   2        109.07         82.33        18.10 o
   3  23   2          9.33          7.48         9.14 o
   4  23   2        108.98        115.94        26.81 o
  -4  24   2        190.00        129.68        20.42 o
  -3  24   2         32.30         43.01        14.63 o
  -2  24   2         39.03         43.58        15.62 o
  -1  24   2         74.57         71.04        19.44 o
   0  24   2       1488.34       1448.31       130.21 o
   1  24   2        118.34        159.77        46.59 o
   2  24   2         48.78         64.50        14.65 o
   3  24   2        171.56        171.14        53.78 o
   4  24   2         12.07         -6.11        20.19 o
  -4  25   2       2344.08       2125.12        83.09 o
  -3  25   2         12.49         -1.10         9.10 o
  -2  25   2          9.26         24.99        15.02 o
  -1  25   2        140.61        167.89        33.42 o
   0  25   2        131.29        178.75        47.62 o
   1  25   2        230.55        214.76        50.04 o
   2  25   2         87.49         89.67        39.91 o
   3  25   2        228.15        183.81        36.98 o
  -3  26   2          0.01         -6.44         9.84 o
  -2  26   2        166.05        188.19        29.35 o
  -1  26   2        239.18        260.11        35.19 o
   0  26   2         24.14         29.68        28.30 o
   1  26   2         22.17         36.00        28.41 o
   2  26   2         27.45         22.70        14.05 o
   3  26   2         44.37         37.57        14.96 o
  -3  27   2        232.38        254.11        47.39 o
  -2  27   2         10.55         11.20        10.14 o
  -1  27   2          0.10         37.31        16.72 o
   0  27   2        223.77        105.25        34.97 o
   1  27   2          1.34          7.59        17.14 o
   2  27   2         46.29         33.82        28.01 o
  -2  28   2         77.65         54.07        42.22 o
  -1  28   2        125.69         88.04        28.93 o
   0  28   2        686.31        636.79        91.91 o
   1  28   2         25.14         48.08        26.11 o
   2  28   2          3.78         19.96        15.52 o
  -1  29   2         80.12         60.86        17.47 o
   0  29   2        310.07        283.20        64.19 o
   1  29   2        119.52        188.07        55.33 o
  -7   0   3        171.40        170.17        24.75 o
  -5   0   3        114.40         92.01        25.59 o
  -3   0   3         62.03         50.84        14.03 o
  -1   0   3       3591.33       3231.66       194.05 o
   1   0   3         15.05         24.39         6.10 o
   3   0   3        233.05        251.23        12.51 o
   5   0   3          2.22         -1.63         5.09 o
   7   0   3        728.57        717.72        53.77 o
  -8   1   3         40.68         48.20        16.24 o
  -7   1   3        260.84        239.78        24.04 o
  -6   1   3          5.63         -6.03         8.13 o
  -5   1   3       1208.05       1198.72        40.00 o
  -4   1   3        164.25        167.03        14.18 o
  -3   1   3        148.51        119.90        12.15 o
  -2   1   3        383.01        337.41        17.63 o
  -1   1   3       2687.13       2371.32        44.28 o
   0   1   3        477.42        430.41        10.76 o
   1   1   3        101.63        122.56         6.60 o
   2   1   3       2218.27       2198.22        24.83 o
   3   1   3        399.19        428.74        17.23 o
   4   1   3          7.66          3.71         2.46 o
   5   1   3         52.58         66.28         6.88 o
   6   1   3        149.20        146.27        10.45 o
   7   1   3        142.95        120.68        16.16 o
  -8   2   3          2.31        -12.64         8.95 o
  -7   2   3        793.15        906.39        49.70 o
  -6   2   3        556.41        584.14        37.20 o
  -5   2   3       1651.48       1799.51        49.98 o
  -4   2   3       1611.05       1833.58        50.22 o
  -3   2   3        342.66        336.39        20.55 o
  -2   2   3      14874.79      14349.77       212.92 o
  -1   2   3       1099.35        943.78        33.29 o
   0   2   3       2180.52       1914.11        77.83 o
   1   2   3         43.09         50.11         4.44 o
   2   2   3        989.21        901.95        14.41 o
   3   2   3         83.12         93.43         4.49 o
   4   2   3        745.74        779.61        17.60 o
   5   2   3         16.32          9.72         3.04 o
   6   2   3        127.20        108.74        14.98 o
   7   2   3        482.57        478.13        33.31 o
  -8   3   3        109.69        139.07        25.70 o
  -7   3   3       1297.09       1211.87        58.52 o
  -6   3   3        500.11        514.11        48.76 o
  -5   3   3         28.61         15.45         4.92 o
  -4   3   3        160.34        188.28        13.93 o
  -3   3   3       2686.01       2854.36        68.01 o
  -2   3   3       2354.26       2443.73        49.56 o
  -1   3   3       1374.57       1368.80        55.31 o
   0   3   3        106.60        107.44         8.25 o
   1   3   3         38.26         26.16         3.70 o
   2   3   3        494.69        444.75        12.21 o
   3   3   3        125.71        147.48         6.15 o
   4   3   3       1405.80       1528.35        27.24 o
   5   3   3        328.89        337.08        16.59 o
   6   3   3        670.34        700.72        31.77 o
   7   3   3          3.85         -7.12         9.12 o
  -8   4   3          0.00          2.61        10.88 o
  -7   4   3         13.96          2.88         8.78 o
  -6   4   3        168.12        169.12        16.95 o
  -5   4   3        115.51        127.39        11.66 o
  -4   4   3          8.61          7.55         4.16 o
  -3   4   3        201.91        221.04        14.52 o
  -2   4   3        127.15        153.53        11.52 o
  -1   4   3         44.45         43.68         3.83 o
   0   4   3       3392.95       3384.65        69.49 o
   1   4   3       7383.63       7379.59        97.44 o
   2   4   3          1.47         -0.04         1.60 o
   3   4   3       2639.83       2588.93        41.05 o
   4   4   3        642.05        721.45        18.62 o
   5   4   3         27.05         33.51         7.25 o
   6   4   3         51.98         45.02         7.27 o
   7   4   3         25.35         30.62        26.70 o
  -7   5   3         66.83         49.21        32.55 o
  -6   5   3        704.16        729.81        39.03 o
  -5   5   3          9.06          8.44         4.44 o
  -4   5   3        279.71        244.13        15.97 o
  -3   5   3       2095.24       2105.51        62.03 o
  -2   5   3        716.84        696.37        21.00 o
  -1   5   3       5556.07       5261.95       107.57 o
   0   5   3        805.20        813.87        28.38 o
   1   5   3       2045.31       2034.61        46.34 o
   2   5   3       5440.12       5395.17        72.52 o
   3   5   3       1742.97       1812.01        35.69 o
   4   5   3        285.07        285.25        14.96 o
   5   5   3         39.29         42.95         7.00 o
   6   5   3          7.84         -0.06         4.67 o
   7   5   3          0.02         18.11        11.72 o
  -7   6   3        135.70        106.72        21.89 o
  -6   6   3       2165.94       2193.57        69.33 o
  -5   6   3        116.46        111.17        12.38 o
  -4   6   3       1526.53       1452.74        37.10 o
  -3   6   3        731.09        924.13        42.79 o
  -2   6   3      13109.42      13446.77       460.22 o
  -1   6   3       2965.47       2925.32        71.17 o
   0   6   3        133.07        165.18        21.05 o
   1   6   3        399.97        415.92        26.30 o
   2   6   3        302.06        318.68        10.43 o
   3   6   3        470.89        556.52        28.19 o
   4   6   3          1.42          7.49         3.32 o
   5   6   3       1128.62       1153.62        33.23 o
   6   6   3         89.41         81.14        11.76 o
   7   6   3        632.87        725.44        56.99 o
  -7   7   3         64.98         70.74        11.16 o
  -6   7   3         67.77         63.60        15.37 o
  -5   7   3         95.16        117.05        14.17 o
  -4   7   3          1.78         12.72         3.85 o
  -3   7   3        188.21        243.18        17.00 o
  -2   7   3         37.32         27.19         6.52 o
  -1   7   3        370.10        385.69        19.41 o
   0   7   3         12.76         23.70        10.12 o
   1   7   3       1875.09       1936.28        75.10 o
   2   7   3       3671.24       3901.47        73.45 o
   3   7   3         25.38          6.60         4.54 o
   4   7   3        129.10        106.98        11.14 o
   5   7   3        321.84        352.39        18.24 o
   6   7   3        339.38        380.55        26.32 o
   7   7   3        603.21        626.55        53.76 o
  -7   8   3          9.66         12.19         8.10 o
  -6   8   3         48.06         53.00        10.69 o
  -5   8   3          0.10         -1.02         4.66 o
  -4   8   3          3.94          1.24         3.66 o
  -3   8   3        622.09        740.73        45.78 o
  -2   8   3        275.36        272.52        19.24 o
  -1   8   3         54.61         60.68         7.44 o
   0   8   3       1717.51       1726.77        58.80 o
   1   8   3         11.09          5.37         5.41 o
   2   8   3        215.17        264.75        12.06 o
   3   8   3         60.21         54.33        11.19 o
   4   8   3        153.69        115.60        11.45 o
   5   8   3       1164.17       1159.35        39.64 o
   6   8   3        194.17        167.89        17.89 o
   7   8   3         36.77         51.23        15.76 o
  -7   9   3          4.81          1.61        10.47 o
  -6   9   3         50.90         52.85        10.52 o
  -5   9   3        264.19        268.17        19.35 o
  -4   9   3        164.20        157.47        12.39 o
  -3   9   3       4986.62       5390.77       150.74 o
  -2   9   3       4785.75       5037.14       106.41 o
  -1   9   3          0.29          0.80         3.22 o
   0   9   3         29.37         30.09         9.22 o
   1   9   3       1431.92       1358.01        50.88 o
   2   9   3       1773.68       1903.89        41.62 o
   3   9   3        599.63        557.11        39.80 o
   4   9   3        174.09        202.05        15.76 o
   5   9   3         86.09         82.62        10.97 o
   6   9   3        120.52         99.24        15.74 o
   7   9   3          1.17          6.81        12.53 o
  -7  10   3        252.74        287.03        42.96 o
  -6  10   3          0.09          3.36         5.78 o
  -5  10   3       1408.23       1298.08        58.27 o
  -4  10   3        928.99       1009.08        32.66 o
  -3  10   3         45.44         24.30         6.80 o
  -2  10   3       3768.38       4133.80        78.31 o
  -1  10   3        172.15        223.62        15.76 o
   0  10   3        304.16        326.96        25.86 o
   1  10   3       5346.21       5396.33       127.20 o
   2  10   3        390.62        464.12        20.70 o
   3  10   3        135.77        173.52        13.86 o
   4  10   3        493.29        528.55        26.24 o
   5  10   3         42.63         52.22        13.27 o
   6  10   3         63.02         80.39        20.30 o
   7  10   3        359.09        312.22        43.31 o
  -7  11   3        182.07        152.63        30.62 o
  -6  11   3        575.13        593.73        36.18 o
  -5  11   3        528.71        492.43        33.65 o
  -4  11   3        682.45        771.24        28.79 o
  -3  11   3         39.13         13.89         8.05 o
  -2  11   3        246.42        252.67        16.84 o
  -1  11   3        182.13        169.69        12.70 o
   0  11   3       3306.52       3498.89       100.81 o
   1  11   3       1219.32       1214.06        54.35 o
   2  11   3        603.34        578.09        25.13 o
   3  11   3        454.74        411.24        22.20 o
   4  11   3       1290.37       1384.54        44.43 o
   5  11   3        276.06        250.71        25.62 o
   6  11   3        215.08        273.27        35.83 o
   7  11   3        141.40        171.94        30.34 o
  -7  12   3         27.38         31.66        61.37 o
  -6  12   3        144.58        214.62        21.78 o
  -5  12   3         53.24         50.39        15.18 o
  -4  12   3         12.50         10.51         5.71 o
  -3  12   3         13.76         11.19         4.88 o
  -2  12   3        974.42        959.86        61.02 o
  -1  12   3        169.39        196.33        14.43 o
   0  12   3        164.12        152.78        33.30 o
   1  12   3        578.84        565.80        35.73 o
   2  12   3         72.98        102.71        11.16 o
   3  12   3        320.12        352.31        20.69 o
   4  12   3        241.93        253.76        25.78 o
   5  12   3       1298.71       1266.41        58.53 o
   6  12   3          0.71         12.07        11.98 o
  -7  13   3         69.89         32.95        35.95 o
  -6  13   3         64.15         80.29        12.88 o
  -5  13   3       1851.16       1977.11       109.85 o
  -4  13   3        826.39        843.95        75.00 o
  -3  13   3        570.73        565.44        27.21 o
  -2  13   3       4151.01       4419.39        92.61 o
  -1  13   3          8.16          5.48         4.48 o
   0  13   3         88.08         62.29        20.82 o
   1  13   3        541.46        567.43        37.06 o
   2  13   3       1121.42       1199.67        49.61 o
   3  13   3         25.32         12.36         3.30 o
   4  13   3        451.73        456.75        32.17 o
   5  13   3        307.29        371.89        31.78 o
   6  13   3          3.07         17.45        16.33 o
  -7  14   3        485.51        500.37        63.15 o
  -6  14   3        301.24        294.20        23.89 o
  -5  14   3          7.68          3.78         7.42 o
  -4  14   3         26.26         19.62         7.32 o
  -3  14   3        316.38        332.83        19.40 o
  -2  14   3         13.33         12.26         5.39 o
  -1  14   3       1341.91       1382.45        42.71 o
   0  14   3        453.93        417.43        27.75 o
   1  14   3       1008.65        976.96        51.21 o
   2  14   3        240.11        232.72        16.65 o
   3  14   3          3.28          2.26         2.00 o
   4  14   3        374.63        365.66        29.39 o
   5  14   3        395.68        338.00        41.68 o
   6  14   3        195.02        192.49        31.15 o
  -6  15   3         79.29        116.08        35.37 o
  -5  15   3          0.96          1.02         6.74 o
  -4  15   3       1089.87       1062.56        66.31 o
  -3  15   3        492.15        535.75        31.93 o
  -2  15   3        114.67        127.27        13.46 o
  -1  15   3        433.29        462.35        24.68 o
   0  15   3          0.19         44.07        13.99 o
   1  15   3          0.47          4.47         6.00 o
   2  15   3         39.54         57.33         8.16 o
   3  15   3        532.90        499.17        20.13 o
   4  15   3         61.91         68.80        18.35 o
   5  15   3        283.32        353.24        68.84 o
   6  15   3        995.64       1194.67       126.88 o
  -6  16   3         22.80         22.09        22.09 o
  -5  16   3        951.23        992.28        55.52 o
  -4  16   3        363.66        335.64        31.70 o
  -3  16   3          0.42         -2.77         5.91 o
  -2  16   3        469.35        461.07        25.41 o
  -1  16   3        299.07        341.74        21.78 o
   0  16   3       1042.25        975.32        45.93 o
   1  16   3        531.94        672.60        37.23 o
   2  16   3       1116.84       1113.61        64.59 o
   3  16   3          8.07          4.54         4.47 o
   4  16   3       1041.08        949.34        63.65 o
   5  16   3         10.02         -6.66        11.89 o
   6  16   3         23.92         -7.59        22.55 o
  -6  17   3          6.22        -30.83        25.08 o
  -5  17   3         13.80         18.03         8.18 o
  -4  17   3          5.71         -8.56         8.15 o
  -3  17   3       2710.50       2772.62        66.46 o
  -2  17   3          2.68          6.47         7.89 o
  -1  17   3       1346.62       1347.99        45.73 o
   0  17   3         76.56         53.13        11.89 o
   1  17   3       1793.95       1826.58        99.84 o
   2  17   3          3.67          6.94         6.82 o
   3  17   3          0.07          7.66        10.64 o
   4  17   3        533.92        478.31        55.44 o
   5  17   3         24.70         26.91        16.93 o
   6  17   3          7.77         24.16        24.04 o
  -6  18   3         39.05         61.54        35.31 o
  -5  18   3          0.39         14.92         8.83 o
  -4  18   3          1.55         13.10         7.75 o
  -3  18   3        280.80        960.19        80.12 o
  -2  18   3       1748.19       1729.31        59.62 o
  -1  18   3        901.42        838.10        36.41 o
   0  18   3        217.05        286.64        27.95 o
   1  18   3         20.24         38.44        12.48 o
   2  18   3         43.84         70.17        12.11 o
   3  18   3        100.43        221.93        23.17 o
   4  18   3        181.21        121.55        44.80 o
   5  18   3         48.41         22.20        35.03 o
  -6  19   3         41.62         53.95        25.42 o
  -5  19   3        239.40        269.97        30.02 o
  -4  19   3        278.19        284.76        31.64 o
  -3  19   3       1526.99       1566.59        58.70 o
  -2  19   3        283.80        306.90        25.10 o
  -1  19   3         48.06         75.40        11.26 o
   0  19   3        960.56       1008.37        63.39 o
   1  19   3         24.20         32.88        12.15 o
   2  19   3         13.69          3.34         9.11 o
   3  19   3         54.52         45.54        10.31 o
   4  19   3        547.00        541.45        49.53 o
   5  19   3         55.75         59.93        19.96 o
  -5  20   3        106.04        129.29        28.99 o
  -4  20   3        134.09        136.06        27.15 o
  -3  20   3        111.42        117.79        16.37 o
  -2  20   3         58.97         32.98         9.57 o
  -1  20   3        232.74        277.67        24.80 o
   0  20   3          2.66         29.78        15.64 o
   1  20   3       1597.57       1605.70       100.99 o
   2  20   3         15.43         28.59         9.86 o
   3  20   3        236.42        197.84        19.50 o
   4  20   3        117.14        138.31        27.17 o
   5  20   3          0.32         -5.36        14.42 o
  -5  21   3         67.27         46.59        23.58 o
  -4  21   3         32.53         15.46        26.69 o
  -3  21   3       2511.68       2695.08       126.04 o
  -2  21   3        160.72        163.12        18.84 o
  -1  21   3         61.33         50.75        21.74 o
   0  21   3        278.79        309.31        55.67 o
   1  21   3         54.26         32.15        18.12 o
   2  21   3          9.37         17.66         8.91 o
   3  21   3         23.14        113.44        17.39 o
   4  21   3         15.71         54.59        18.41 o
   5  21   3          0.54        -12.11        13.18 o
  -5  22   3          2.04          0.92        16.45 o
  -4  22   3        533.69        466.53        43.41 o
  -3  22   3        237.91        223.43        23.12 o
  -2  22   3         29.05         37.65        14.09 o
  -1  22   3        259.71        270.99        31.38 o
   0  22   3         11.20         37.96        22.89 o
   1  22   3        486.31        405.67        65.34 o
   2  22   3        138.90        128.72        18.50 o
   3  22   3         57.94         72.47        19.72 o
   4  22   3        130.34         94.86        30.60 o
  -5  23   3        111.40        125.49        38.07 o
  -4  23   3       1151.68       1117.07        92.25 o
  -3  23   3        203.97        194.97        35.37 o
  -2  23   3        458.15        409.91        40.97 o
  -1  23   3        272.71        257.56        33.27 o
   0  23   3        756.23        707.53        89.38 o
   1  23   3         82.62         64.19        28.53 o
   2  23   3         26.84         28.05        14.37 o
   3  23   3        355.95        411.86        44.93 o
   4  23   3         32.85         18.10        13.61 o
  -4  24   3         35.67         26.39        12.38 o
  -3  24   3         46.04         49.68        17.77 o
  -2  24   3        329.12        369.40        39.70 o
  -1  24   3        329.75        321.17        36.90 o
   0  24   3         56.97         50.15        26.34 o
   1  24   3         90.38         71.55        34.05 o
   2  24   3        407.81        315.40        29.65 o
   3  24   3        446.89        532.55        62.57 o
   4  24   3          4.93          8.95        11.82 o
  -4  25   3        667.51        617.10        54.03 o
  -3  25   3         99.54         84.04        21.32 o
  -2  25   3         62.64         84.49        20.95 o
  -1  25   3         59.96         88.08        20.39 o
   0  25   3        150.21        122.16        40.60 o
   1  25   3          2.47        -38.99        26.46 o
   2  25   3        313.18        387.38        43.42 o
   3  25   3        311.15        309.22        39.34 o
  -3  26   3        376.21        346.13        41.48 o
  -2  26   3         88.89         68.71        21.77 o
  -1  26   3          9.14         -1.12         9.22 o
   0  26   3        241.20        379.82        70.28 o
   1  26   3        543.40        479.20        81.09 o
   2  26   3          2.79         19.64        15.18 o
   3  26   3        403.65        382.05        48.94 o
  -3  27   3         88.36         57.86        35.72 o
  -2  27   3        514.44        436.12        47.51 o
  -1  27   3        109.25         80.73        28.01 o
   0  27   3          3.82         45.90        26.80 o
   1  27   3        716.70        850.05       110.89 o
   2  27   3        195.60        203.95        32.56 o
  -2  28   3       1322.72       1172.96        78.99 o
  -1  28   3        229.45        206.23        31.71 o
   0  28   3        500.28        432.04        79.25 o
   1  28   3        561.57        700.40       104.56 o
   0  29   3          8.48         50.96        37.61 o
  -8   0   4          0.12          5.52        16.45 o
  -6   0   4        316.50        324.93        34.18 o
  -4   0   4       1518.56       1352.44        62.09 o
  -2   0   4       1311.67       1247.89        45.05 o
   0   0   4        336.80        279.21        11.49 o
   2   0   4       1546.65       1538.45        25.02 o
   4   0   4        888.97       1010.10        34.20 o
   6   0   4       1008.17        992.96        60.28 o
  -8   1   4         46.69         25.20        11.17 o
  -7   1   4        205.11        208.41        20.39 o
  -6   1   4        157.38        151.61        19.18 o
  -5   1   4        877.55        899.33        34.64 o
  -4   1   4        518.52        544.10        27.08 o
  -3   1   4         96.83        104.30        10.41 o
  -2   1   4       1569.22       1594.69        35.69 o
  -1   1   4        110.20         72.94         5.96 o
   0   1   4       2939.42       2710.74        42.38 o
   1   1   4       4700.73       4473.75        87.92 o
   2   1   4        692.45        663.60        11.95 o
   3   1   4          8.49         15.38         2.41 o
   4   1   4         44.00         37.98         3.82 o
   5   1   4         38.68         34.57         4.87 o
   6   1   4         21.06         11.99         4.00 o
   7   1   4         59.22         48.41        14.51 o
  -8   2   4          7.56          7.02        10.00 o
  -7   2   4        289.68        300.63        28.08 o
  -6   2   4        339.43        350.72        29.39 o
  -5   2   4         15.96          8.79         5.32 o
  -4   2   4        186.24        219.66        17.09 o
  -3   2   4        539.24        540.27        26.98 o
  -2   2   4        537.68        518.52        22.76 o
  -1   2   4       1363.00       1275.96        32.25 o
   0   2   4       2954.75       2660.40        45.27 o
   1   2   4       1262.07       1259.98        42.19 o
   2   2   4        261.35        247.54         9.49 o
   3   2   4         16.76         24.25         3.57 o
   4   2   4          0.68         -0.33         2.18 o
   5   2   4        127.43        151.54         9.96 o
   6   2   4          4.61          8.87         4.05 o
   7   2   4          0.04        -10.33         8.94 o
  -8   3   4        443.50        486.57        46.76 o
  -7   3   4       1082.96       1022.67        64.91 o
  -6   3   4        211.83        192.79        22.35 o
  -5   3   4         49.64         45.22         8.24 o
  -4   3   4        366.78        376.99        25.11 o
  -3   3   4       1018.53       1066.51        38.42 o
  -2   3   4        310.79        276.02        16.01 o
  -1   3   4          0.01          2.65         2.50 o
   0   3   4          3.53          5.25         2.23 o
   1   3   4      17501.72      17784.13       240.73 o
   2   3   4       2235.03       2314.73        50.95 o
   3   3   4        558.09        612.04        14.53 o
   4   3   4        615.26        626.82        18.46 o
   5   3   4       2332.85       2373.15        69.26 o
   6   3   4          7.78          6.70         4.94 o
   7   3   4        341.58        361.80        45.84 o
  -8   4   4          1.01         -4.76        11.38 o
  -7   4   4        335.88        390.89        39.12 o
  -6   4   4        116.33         75.69        12.88 o
  -5   4   4        276.77        282.73        19.09 o
  -4   4   4        347.75        297.59        22.49 o
  -3   4   4        213.12        266.87        18.58 o
  -2   4   4        430.58        372.97        22.11 o
  -1   4   4          4.96         -0.80         2.22 o
   0   4   4          2.12          8.56         3.87 o
   1   4   4         82.87         84.89         8.12 o
   2   4   4       2631.85       2664.89        37.93 o
   3   4   4       3626.78       3674.65        52.31 o
   4   4   4        212.52        214.84        10.87 o
   5   4   4       1455.54       1511.00        42.30 o
   6   4   4         18.47         26.33         7.58 o
   7   4   4         58.76         72.01        26.00 o
  -7   5   4          4.93         16.61        20.59 o
  -6   5   4       1127.49       1130.74        54.21 o
  -5   5   4        168.62        198.31        24.07 o
  -4   5   4         91.45        113.86        12.11 o
  -3   5   4        260.22        262.56        16.28 o
  -2   5   4        928.14        974.42        32.89 o
  -1   5   4        684.67        590.30        29.37 o
   0   5   4       1793.20       1717.62        47.01 o
   1   5   4       2593.21       2641.13        54.69 o
   2   5   4       1334.95       1391.92        22.87 o
   3   5   4        402.60        415.70        18.08 o
   4   5   4        690.78        670.53        22.06 o
   5   5   4         49.37         47.36         7.52 o
   6   5   4          4.75         11.05         6.19 o
   7   5   4        186.09        163.54        28.88 o
  -7   6   4         29.54         12.03        10.15 o
  -6   6   4        105.27        132.26        22.67 o
  -5   6   4         80.56         65.91         9.29 o
  -4   6   4         55.45         59.70         8.03 o
  -3   6   4        229.37        183.96        15.45 o
  -2   6   4         11.62         10.45         4.21 o
  -1   6   4         18.73         15.38         3.27 o
   0   6   4          5.08         10.73         4.54 o
   1   6   4        698.36        646.37        28.47 o
   2   6   4        591.52        584.16        18.96 o
   3   6   4        826.08        892.20        40.66 o
   4   6   4       2142.23       2229.64        62.41 o
   5   6   4        413.56        397.30        18.74 o
   6   6   4        754.04        712.96        33.18 o
   7   6   4         15.71         10.22        13.33 o
  -7   7   4        134.18        130.22        15.34 o
  -6   7   4        888.66        873.62        48.43 o
  -5   7   4         36.44         28.66         7.74 o
  -4   7   4        875.04        836.70        28.31 o
  -3   7   4        872.49        979.54        34.65 o
  -2   7   4       1518.18       1595.26        56.42 o
  -1   7   4       4162.23       4228.78        52.97 o
   0   7   4       2694.40       2745.42        69.42 o
   1   7   4          9.00          7.26         5.02 o
   2   7   4       1911.04       1910.12        41.52 o
   3   7   4        676.76        700.92        35.43 o
   4   7   4       1016.68        973.43        33.81 o
   5   7   4         43.81         33.09         6.41 o
   6   7   4        206.78        238.23        24.15 o
   7   7   4         37.53         38.99        13.35 o
  -7   8   4        226.37        250.88        21.45 o
  -6   8   4          0.03         -2.10         7.02 o
  -5   8   4        201.63        258.84        17.35 o
  -4   8   4        247.05        243.94        13.09 o
  -3   8   4       4548.38       4443.02       108.87 o
  -2   8   4       2017.19       2157.70        62.91 o
  -1   8   4         55.38         47.71         5.90 o
   0   8   4       4386.77       4454.67       100.98 o
   1   8   4       1336.90       1428.11        49.53 o
   2   8   4         17.46          6.65         3.14 o
   3   8   4        185.19        158.22        19.09 o
   4   8   4          0.03         47.80         8.99 o
   5   8   4         15.07          3.93         5.35 o
   6   8   4        288.42        296.02        26.60 o
   7   8   4         52.32         33.70        22.03 o
  -7   9   4         19.05         40.12        16.79 o
  -6   9   4        236.27        229.85        18.78 o
  -5   9   4       2406.46       2472.28        84.43 o
  -4   9   4         81.93         68.16         8.52 o
  -3   9   4          0.64          3.90         5.99 o
  -2   9   4       1180.62       1239.84        46.18 o
  -1   9   4         79.55         74.12         6.46 o
   0   9   4          1.48         26.03         6.23 o
   1   9   4        104.04         97.90        10.31 o
   2   9   4         84.55         87.88         8.38 o
   3   9   4        826.47        745.93        28.24 o
   4   9   4          1.46          4.52         5.60 o
   5   9   4       1678.81       1662.07        48.52 o
   6   9   4          1.08          3.26         6.92 o
   7   9   4         63.06         37.75        14.30 o
  -7  10   4        135.13        115.38        45.61 o
  -6  10   4        303.19        307.43        24.80 o
  -5  10   4        655.55        658.30        35.20 o
  -4  10   4         10.43          4.43         4.58 o
  -3  10   4        101.95         66.38        11.56 o
  -2  10   4          0.05          3.76         3.59 o
  -1  10   4       2001.92       1933.35        70.42 o
   0  10   4       1453.86       1331.93        64.47 o
   1  10   4        131.50        127.41        16.51 o
   2  10   4       1110.28       1162.34        39.59 o
   3  10   4       1419.10       1434.20        41.46 o
   4  10   4       1680.67       1634.69        47.45 o
   5  10   4        463.92        500.98        50.39 o
   6  10   4        200.28        236.88        48.49 o
  -7  11   4        475.29        406.99        48.31 o
  -6  11   4        210.43        212.42        20.80 o
  -5  11   4        491.41        561.06        33.00 o
  -4  11   4        159.25        168.32        15.22 o
  -3  11   4         16.99          7.25         4.30 o
  -2  11   4         11.78          4.89         3.64 o
  -1  11   4         21.94         17.97         5.47 o
   0  11   4        506.21        484.27        34.03 o
   1  11   4          2.83          8.88         5.19 o
   2  11   4       1410.07       1422.51        35.44 o
   3  11   4        239.21        212.19        15.52 o
   4  11   4         67.03         42.31        11.17 o
   5  11   4          4.02         24.40        12.10 o
   6  11   4        354.50        362.26        32.90 o
  -7  12   4        289.92        264.34        39.73 o
  -6  12   4        650.54        681.91        38.36 o
  -5  12   4        605.66        688.52        43.03 o
  -4  12   4        217.39        311.39        27.76 o
  -3  12   4        329.37        295.04        17.29 o
  -2  12   4       3012.26       3034.45        61.45 o
  -1  12   4        421.18        353.95        19.61 o
   0  12   4       1427.96       1404.04        64.93 o
   1  12   4        237.47        249.43        24.04 o
   2  12   4        771.11        842.45        27.34 o
   3  12   4        173.68        165.68        16.70 o
   4  12   4        629.26        639.80        36.97 o
   5  12   4        495.11        531.72        37.57 o
   6  12   4        187.23        205.29        25.70 o
  -7  13   4        106.46        208.26        48.66 o
  -6  13   4        136.11        106.79        20.11 o
  -5  13   4        292.86        292.75        28.61 o
  -4  13   4        593.34        646.01        41.49 o
  -3  13   4          8.36          3.96         4.74 o
  -2  13   4         73.91         74.76         9.12 o
  -1  13   4         63.22        123.80        12.22 o
   0  13   4       1065.03       1015.73        54.05 o
   1  13   4       1688.70       1862.03        83.86 o
   2  13   4          2.78          8.59         4.63 o
   3  13   4        351.42        331.31        16.77 o
   4  13   4         51.53         47.64        14.35 o
   5  13   4        891.17        922.27        50.90 o
   6  13   4        326.16        344.43        33.89 o
  -7  14   4        306.23        372.12        55.10 o
  -6  14   4          2.63          7.40         6.81 o
  -5  14   4        724.18        767.00        48.18 o
  -4  14   4        552.79        592.59        41.10 o
  -3  14   4        854.28        893.95        36.03 o
  -2  14   4        357.02        360.37        21.65 o
  -1  14   4       1231.53       1431.39        56.22 o
   0  14   4       4571.81       4501.98       169.32 o
   1  14   4        437.04        368.69        47.91 o
   2  14   4        108.14         88.11        11.04 o
   3  14   4         36.42         34.78         6.66 o
   4  14   4         53.24         42.40        11.10 o
   5  14   4          3.31        -12.09         9.15 o
   6  14   4        187.13        281.84        30.95 o
  -6  15   4          7.15         20.46         8.63 o
  -5  15   4        299.18        278.81        29.32 o
  -4  15   4        929.19        968.97        75.98 o
  -3  15   4        722.27        784.03        74.88 o
  -2  15   4         78.56         89.52        10.81 o
  -1  15   4         78.43         72.31        10.12 o
   0  15   4        182.56        209.37        20.56 o
   1  15   4       3695.78       3812.06        96.97 o
   2  15   4         51.56         59.00        10.96 o
   3  15   4         80.66         87.50        12.38 o
   4  15   4          1.33          4.24         8.13 o
   5  15   4         21.92         15.89        24.44 o
   6  15   4          0.69          1.56        12.94 o
  -6  16   4          6.69          5.43        11.84 o
  -5  16   4        379.87        443.84        43.08 o
  -4  16   4          0.66         -6.09         8.04 o
  -3  16   4        132.73        122.61        15.87 o
  -2  16   4        299.53        365.04        23.28 o
  -1  16   4        451.29        448.93        25.75 o
   0  16   4        150.13        172.23        19.68 o
   1  16   4         34.87         27.75        13.22 o
   2  16   4        302.28        317.78        52.40 o
   3  16   4       1335.71       1356.62        41.01 o
   4  16   4         53.96         50.47        12.09 o
   5  16   4         56.87         47.16        17.89 o
   6  16   4         64.06         43.43        20.18 o
  -6  17   4          3.05         34.39        21.28 o
  -5  17   4        160.66        167.32        23.73 o
  -4  17   4        532.90        494.95        40.35 o
  -3  17   4       1912.31       1933.65        66.24 o
  -2  17   4        284.92        314.83        24.45 o
  -1  17   4         42.24         25.47         7.64 o
   0  17   4          8.71          9.98         7.10 o
   1  17   4        150.15        148.92        21.85 o
   2  17   4        483.91        450.65        35.96 o
   3  17   4         91.51         87.20        10.47 o
   4  17   4         73.93         96.11        17.35 o
   5  17   4         17.09         52.74        23.53 o
  -6  18   4         61.40         69.36        35.66 o
  -5  18   4        468.12        434.79        43.48 o
  -4  18   4          1.24          3.42         7.91 o
  -3  18   4         12.04         18.95        10.97 o
  -2  18   4        175.01        149.27        17.63 o
  -1  18   4         20.38         35.11        17.03 o
   0  18   4        205.90        193.12        26.60 o
   1  18   4         26.69         33.20        18.35 o
   2  18   4          4.47         -2.79        10.13 o
   3  18   4         74.70         86.24        15.93 o
   4  18   4        217.90        263.36        33.74 o
   5  18   4          0.00        -20.43        18.89 o
  -6  19   4          0.54        -29.50        19.67 o
  -5  19   4        328.26        287.21        32.30 o
  -4  19   4         24.19         28.16        11.17 o
  -3  19   4       1759.05       1714.41        64.78 o
  -2  19   4        245.40        224.94        22.04 o
  -1  19   4        208.87        178.40        19.46 o
   0  19   4         55.31         38.70        16.55 o
   1  19   4         40.46         21.47        10.87 o
   2  19   4         13.00          4.70        13.52 o
   3  19   4        124.32        130.86        13.62 o
   4  19   4         13.67          5.08        18.35 o
   5  19   4         74.53         32.20        20.33 o
  -5  20   4        187.78        174.63        27.15 o
  -4  20   4         11.94         38.04        19.04 o
  -3  20   4        112.30        118.17        14.32 o
  -2  20   4        636.01        645.75        38.30 o
  -1  20   4        221.93        185.76        55.62 o
   0  20   4          6.69         21.01        12.08 o
   1  20   4        388.86        370.62        38.43 o
   2  20   4        229.59        248.86        29.40 o
   3  20   4         83.62         84.89        11.40 o
   4  20   4        314.02        257.44        34.60 o
   5  20   4        170.04        202.68        35.82 o
  -5  21   4          2.72         12.93        10.64 o
  -4  21   4        110.11         86.57        22.43 o
  -3  21   4       1947.53       2047.94        74.78 o
  -2  21   4        862.27        861.81        62.69 o
  -1  21   4         25.82         17.55        10.81 o
   0  21   4        181.94        172.08        43.14 o
   1  21   4        103.03        113.96        22.44 o
   2  21   4        434.21        425.89        51.76 o
   3  21   4          1.57         18.04        10.73 o
   4  21   4        738.55        696.61        58.36 o
  -5  22   4        169.45        150.92        40.72 o
  -4  22   4         31.55         17.26        33.42 o
  -3  22   4       4127.05       4141.82       113.86 o
  -2  22   4         68.04         52.23        16.39 o
  -1  22   4        732.62        782.09        55.66 o
   0  22   4         17.67         19.78        23.12 o
   1  22   4         25.98         30.33        13.75 o
   2  22   4         79.65         73.09        18.81 o
   3  22   4        255.95        238.09        32.77 o
   4  22   4         26.88         15.24        36.52 o
  -4  23   4          0.62         57.93        31.11 o
  -3  23   4        396.85        438.66        39.81 o
  -2  23   4        656.11        623.42        52.14 o
  -1  23   4         13.74         18.68        12.07 o
   0  23   4        404.69        423.53        69.59 o
   1  23   4        122.20        116.75        38.76 o
   2  23   4        106.37        113.88        17.96 o
   3  23   4         27.72         21.17        11.53 o
   4  23   4        300.38        260.85        51.88 o
  -4  24   4         24.78        344.99        40.62 o
  -3  24   4        166.02        167.91        22.59 o
  -2  24   4        416.07        395.36        42.17 o
  -1  24   4          1.49          3.50         9.88 o
   0  24   4         84.48        178.75        46.82 o
   1  24   4        275.48        227.29        52.57 o
   2  24   4         11.70         11.31        14.64 o
   3  24   4          2.89         11.17        20.88 o
  -4  25   4        324.77        319.07        62.80 o
  -3  25   4          4.55          7.12         8.95 o
  -2  25   4         50.92         79.56        20.90 o
  -1  25   4        338.04        359.73        41.35 o
   0  25   4        562.57        683.84        93.75 o
   1  25   4        154.61        117.56        45.09 o
   2  25   4        287.62        283.84        36.79 o
   3  25   4        119.12        124.76        40.37 o
  -3  26   4         99.17         98.73        18.03 o
  -2  26   4         24.00         28.15        33.19 o
  -1  26   4         48.69         35.58        13.44 o
   0  26   4         41.60         71.14        19.07 o
   1  26   4        643.13        731.92       100.30 o
   2  26   4        541.41        563.82        53.80 o
  -2  27   4        595.74        550.08       102.49 o
  -1  27   4         35.36         75.54        20.21 o
   0  27   4         49.96         44.96        21.57 o
   1  27   4         11.23         -1.38        19.90 o
   2  27   4        395.62        330.69        52.68 o
  -2  28   4         86.76        108.57        24.05 o
  -1  28   4         31.49         27.67        17.71 o
   0  28   4        162.22        184.84        32.50 o
   1  28   4         60.06         11.73        21.40 o
  -7   0   5         14.29         17.25        15.41 o
  -5   0   5          2.08         27.42         9.26 o
  -3   0   5       2899.93       3287.03        95.02 o
  -1   0   5       4160.06       3750.39        97.77 o
   1   0   5        171.47        142.52        17.14 o
   3   0   5        828.50        817.36        19.55 o
   5   0   5      10340.55      10536.12       151.17 o
   7   0   5        104.61         62.80        37.27 o
  -8   1   5        422.68        527.85        49.29 o
  -7   1   5         12.44          2.94        13.98 o
  -6   1   5        848.66        895.74        57.01 o
  -5   1   5        450.46        449.42        27.45 o
  -4   1   5       1960.43       1973.05        54.76 o
  -3   1   5       1832.20       1952.22        55.35 o
  -2   1   5       6569.57       6682.56        98.89 o
  -1   1   5       4765.69       4380.57        75.02 o
   0   1   5        347.67        373.62        11.96 o
   1   1   5       5318.30       5536.26       172.77 o
   2   1   5        241.70        208.91        11.42 o
   3   1   5       1221.77       1205.02        18.46 o
   4   1   5        200.05        187.58         8.63 o
   5   1   5        330.92        328.20        12.69 o
   6   1   5        138.48        132.38        10.48 o
   7   1   5          0.10        -14.27        17.99 o
  -8   2   5        330.40        395.32        43.63 o
  -7   2   5        683.40        675.09        43.44 o
  -6   2   5         51.77         29.48        12.82 o
  -5   2   5       1224.73       1233.59        52.47 o
  -4   2   5        446.61        412.18        23.60 o
  -3   2   5        573.52        644.77        29.76 o
  -2   2   5          9.44          1.93         3.48 o
  -1   2   5       1050.25        965.90        29.91 o
   0   2   5        626.50        565.75        18.20 o
   1   2   5       7111.03       7223.84       196.47 o
   2   2   5        973.70       1103.84        27.82 o
   3   2   5       1959.66       2001.37        35.88 o
   4   2   5          3.86          6.35         2.63 o
   5   2   5         45.90         24.73         4.78 o
   6   2   5          6.31         -2.03         4.23 o
   7   2   5         67.64        101.57        44.75 o
  -8   3   5         41.05         47.93        17.85 o
  -7   3   5        139.08        158.27        24.94 o
  -6   3   5       1395.14       1261.93        58.02 o
  -5   3   5       1144.14       1120.28        49.80 o
  -4   3   5          5.25         -2.03         6.43 o
  -3   3   5       1918.14       1794.89        52.47 o
  -2   3   5       2982.38       2952.56        55.03 o
  -1   3   5       6229.93       5390.40        88.45 o
   0   3   5       6273.81       5974.03        90.41 o
   1   3   5       2754.39       2772.71        56.58 o
   2   3   5       2988.37       2801.37        42.17 o
   3   3   5        355.69        409.95        14.70 o
   4   3   5        886.92        922.53        22.12 o
   5   3   5        456.17        456.69        21.47 o
   6   3   5        822.82        867.01        37.11 o
   7   3   5         53.91          1.61        30.25 o
  -7   4   5        377.97        409.55        40.81 o
  -6   4   5       2229.92       2217.96        99.38 o
  -5   4   5        529.89        513.68        33.55 o
  -4   4   5          4.95          4.82         6.48 o
  -3   4   5       1001.30       1002.49        37.72 o
  -2   4   5        428.71        374.94        18.79 o
  -1   4   5       5299.50       4849.02        98.71 o
   0   4   5        403.50        441.08        16.10 o
   1   4   5        397.61        384.71        13.10 o
   2   4   5         16.19          3.41         1.96 o
   3   4   5       1109.54       1121.69        22.75 o
   4   4   5       2812.07       2867.27        52.32 o
   5   4   5        336.98        307.02        18.01 o
   6   4   5        923.28        942.04        42.25 o
   7   4   5        128.42        140.75        22.92 o
  -7   5   5         80.43         31.86        22.89 o
  -6   5   5        280.39        285.95        32.07 o
  -5   5   5        891.29        888.00        43.70 o
  -4   5   5        535.36        474.16        28.47 o
  -3   5   5        634.21        577.80        27.73 o
  -2   5   5        778.36        796.92        28.22 o
  -1   5   5       1381.67       1383.16        33.90 o
   0   5   5       5225.31       5007.95       156.09 o
   1   5   5        683.04        616.18        20.48 o
   2   5   5        404.64        388.20        11.73 o
   3   5   5         24.57         20.07         4.00 o
   4   5   5       1404.42       1514.62        39.29 o
   5   5   5       1141.50       1143.30        40.95 o
   6   5   5        198.99        197.45        26.41 o
   7   5   5         11.77          9.49         9.67 o
  -7   6   5       1124.15       1246.03        73.44 o
  -6   6   5        212.59        194.01        63.78 o
  -5   6   5        306.97        308.00        23.10 o
  -4   6   5        299.39        271.67        18.96 o
  -3   6   5        583.46        625.18        29.16 o
  -2   6   5       2234.84       2406.69        47.10 o
  -1   6   5        496.89        533.72        26.19 o
   0   6   5        304.11        279.53        17.85 o
   1   6   5          4.89          4.83         5.45 o
   2   6   5        872.77        900.53        27.86 o
   3   6   5        564.66        571.56        53.36 o
   4   6   5          1.41         -0.48         3.48 o
   5   6   5        273.39        293.16        20.99 o
   6   6   5          0.32          3.52         7.96 o
   7   6   5         59.25         79.48        34.16 o
  -7   7   5          1.49          3.23         9.08 o
  -6   7   5        583.42        552.79        44.94 o
  -5   7   5       1153.44       1141.18        45.24 o
  -4   7   5        670.56        571.56        22.87 o
  -3   7   5       1345.42       1400.94        38.07 o
  -2   7   5       1052.29       1090.40        35.73 o
  -1   7   5          0.00          4.60         3.36 o
   0   7   5        394.04        447.37        24.29 o
   1   7   5         11.53          3.68         5.87 o
   2   7   5        891.22        953.07        25.79 o
   3   7   5        454.67        371.63        34.76 o
   4   7   5        533.41        622.26        26.18 o
   5   7   5          0.04          5.93         4.29 o
   6   7   5        389.38        386.36        31.14 o
  -7   8   5         16.26         30.91         9.75 o
  -6   8   5         52.47         40.75        12.79 o
  -5   8   5       2594.86       2721.03        68.93 o
  -4   8   5        510.30        506.03        19.75 o
  -3   8   5       1780.16       1907.50       147.52 o
  -2   8   5       2223.35       2310.44        67.39 o
  -1   8   5       8645.10       8615.90       165.05 o
   0   8   5       1495.56       1519.54        50.58 o
   1   8   5          0.61          3.55         2.90 o
   2   8   5         53.96         64.34         8.93 o
   3   8   5          1.47          2.76         3.69 o
   4   8   5       1041.63       1074.12        36.03 o
   5   8   5        743.35        715.28        29.70 o
   6   8   5       1208.49       1226.75        64.83 o
  -7   9   5        344.65        307.99        25.97 o
  -6   9   5        189.59        195.43        18.19 o
  -5   9   5        890.04        916.16        36.98 o
  -4   9   5        628.34        624.73        26.63 o
  -3   9   5         15.49          7.05         5.49 o
  -2   9   5         52.66         65.08        10.06 o
  -1   9   5       1299.45       1215.75        29.26 o
   0   9   5         68.59         91.89        11.88 o
   1   9   5        557.21        451.85        25.57 o
   2   9   5         67.95         46.13         6.06 o
   3   9   5         21.08         31.13         6.04 o
   4   9   5       1333.33       1307.22        43.23 o
   5   9   5        345.58        338.37        21.10 o
   6   9   5       1072.27       1094.82        55.66 o
  -7  10   5        325.26        358.77        61.08 o
  -6  10   5        428.24        490.20        33.15 o
  -5  10   5       2165.46       2334.30        72.83 o
  -4  10   5        664.57        711.59        37.15 o
  -3  10   5        152.26        142.73        17.05 o
  -2  10   5       1364.25       1338.00        50.17 o
  -1  10   5        121.41        114.31         9.31 o
   0  10   5       2266.77       2222.56        68.47 o
   1  10   5       1090.66       1126.57        36.99 o
   2  10   5       4684.04       4940.43        75.92 o
   3  10   5         50.59         56.88         8.15 o
   4  10   5        828.13        842.82        32.94 o
   5  10   5          1.07          3.55         6.53 o
   6  10   5         13.21         23.42        10.26 o
  -7  11   5         24.01         27.15        23.70 o
  -6  11   5         79.50        108.15        16.04 o
  -5  11   5        370.90        426.34        29.76 o
  -4  11   5        316.96        281.79        26.32 o
  -3  11   5         15.61         26.73         7.12 o
  -2  11   5        418.29        478.56        41.81 o
  -1  11   5          7.95         10.59         2.90 o
   0  11   5       1736.51       1808.64        58.03 o
   1  11   5       2101.39       2274.39        58.48 o
   2  11   5         52.68         51.03         6.56 o
   3  11   5         39.32         20.64         8.97 o
   4  11   5          2.13         -2.14         6.06 o
   5  11   5         56.03         59.36        13.08 o
   6  11   5         80.58         73.30        15.63 o
  -7  12   5         11.12         22.43        16.94 o
  -6  12   5        276.78        297.93        26.44 o
  -5  12   5          0.76          0.78         6.88 o
  -4  12   5        389.62        473.05        34.99 o
  -3  12   5         51.61         55.35         8.41 o
  -2  12   5         18.07         27.09         6.33 o
  -1  12   5       2751.09       3062.17        91.83 o
   0  12   5       2140.73       2148.54        60.72 o
   1  12   5        470.05        468.51        24.99 o
   2  12   5         85.81         66.41         9.02 o
   3  12   5       3260.42       3205.43        63.53 o
   4  12   5        816.66        844.90        42.49 o
   5  12   5          1.05         -6.62         9.61 o
   6  12   5        256.75        253.65        28.13 o
  -7  13   5         59.80         46.67        21.22 o
  -6  13   5        563.35        653.96        39.63 o
  -5  13   5        201.71        186.43        24.32 o
  -4  13   5         25.24         32.21        21.57 o
  -3  13   5          8.01          1.26         5.11 o
  -2  13   5         92.99         97.00         8.66 o
  -1  13   5        641.39        619.38        27.75 o
   0  13   5          7.80         13.15         7.02 o
   1  13   5        480.43        569.66        32.98 o
   2  13   5        718.48        733.73        30.57 o
   3  13   5       1076.00       1028.60        29.44 o
   4  13   5        144.69        114.95        15.81 o
   5  13   5         71.43         57.47        21.08 o
   6  13   5          4.08         -1.48         9.50 o
  -7  14   5         20.32         32.10        13.79 o
  -6  14   5          0.24         -4.67         6.62 o
  -5  14   5       2368.45       2368.11        92.45 o
  -4  14   5          0.52         -3.55         6.84 o
  -3  14   5         31.43         20.76        21.28 o
  -2  14   5        663.83        645.32        22.72 o
  -1  14   5       1497.28       1606.09        48.18 o
   0  14   5        518.94        530.07        25.90 o
   1  14   5         64.29         91.33        13.55 o
   2  14   5         26.06         24.67         6.38 o
   3  14   5         21.73         25.03         5.14 o
   4  14   5        590.46        554.96        35.67 o
   5  14   5         30.76         26.59        13.25 o
   6  14   5        254.81        238.40        32.36 o
  -6  15   5          7.37          6.36         9.30 o
  -5  15   5         75.57         67.30        16.34 o
  -4  15   5       1888.72       2018.77       113.19 o
  -3  15   5        671.95        670.02        47.91 o
  -2  15   5        814.12        840.72        27.11 o
  -1  15   5       1074.39       1160.31        41.37 o
   0  15   5         56.55         41.91         8.35 o
   1  15   5        296.79        318.99        25.50 o
   2  15   5          4.02         10.64         6.15 o
   3  15   5       2039.60       2064.92        48.83 o
   4  15   5        672.06        711.12        41.65 o
   5  15   5          0.72          7.73        14.09 o
   6  15   5          1.33        -19.32        12.88 o
  -6  16   5         56.91         65.73        15.36 o
  -5  16   5        358.77        360.39        34.53 o
  -4  16   5       3755.28       3723.01       120.96 o
  -3  16   5         20.85         21.24         9.97 o
  -2  16   5         53.84         55.53         8.44 o
  -1  16   5        236.30        277.08        20.60 o
   0  16   5          1.16         -0.83         3.92 o
   1  16   5         37.79         55.56        15.87 o
   2  16   5        547.72        557.47        37.18 o
   3  16   5       1362.12       1313.84        40.61 o
   4  16   5        160.08        170.72        17.55 o
   5  16   5         17.50         11.13        13.57 o
  -6  17   5         24.17         16.51        29.68 o
  -5  17   5         30.05         41.22        14.68 o
  -4  17   5        247.54        310.85        32.85 o
  -3  17   5       1358.46       1417.89        67.05 o
  -2  17   5         10.48         14.26         4.78 o
  -1  17   5        474.48        464.81        27.26 o
   0  17   5        552.03        560.28        34.05 o
   1  17   5        714.47        720.33        49.88 o
   2  17   5        939.47        957.83        44.21 o
   3  17   5         46.40         47.06         7.71 o
   4  17   5        547.03        489.49        37.19 o
   5  17   5         34.27          9.58        15.87 o
  -6  18   5          1.83         26.11        15.07 o
  -5  18   5          0.64         -5.23         8.98 o
  -4  18   5          8.34          5.88         8.53 o
  -3  18   5       1227.52       1159.83        97.89 o
  -2  18   5          2.89          9.65         6.53 o
  -1  18   5        376.80        409.77        30.67 o
   0  18   5        239.33        255.67        23.57 o
   1  18   5          4.79        -25.59        33.07 o
   2  18   5        675.22        645.78        36.89 o
   3  18   5          3.65         13.32         5.54 o
   4  18   5        844.93        834.76        60.38 o
   5  18   5         27.17         52.76        26.46 o
  -6  19   5        257.56        243.28        55.21 o
  -5  19   5        156.05        201.12        34.34 o
  -4  19   5        968.40        983.91        60.79 o
  -3  19   5        899.38        924.77        46.73 o
  -2  19   5        386.03        435.10        40.15 o
  -1  19   5       1023.40       1024.11        59.69 o
   0  19   5       1518.87       1693.57        64.63 o
   1  19   5        162.89        157.15        24.42 o
   2  19   5         52.01         61.72        15.03 o
   3  19   5        851.66        796.37        34.14 o
   4  19   5         71.75         59.10        17.45 o
   5  19   5         24.51          7.82        16.31 o
  -5  20   5          3.46        -10.52        10.04 o
  -4  20   5         53.24         46.83        13.03 o
  -3  20   5          0.43         10.78         8.62 o
  -2  20   5          0.08          0.19         8.22 o
  -1  20   5         50.04         61.84        29.45 o
   0  20   5        268.78        274.41        30.08 o
   1  20   5        242.35        257.90        50.78 o
   2  20   5       1274.36       1251.69        68.90 o
   3  20   5         99.09         63.05        13.51 o
   4  20   5        112.16         95.66        23.92 o
  -5  21   5         14.39         34.35        14.44 o
  -4  21   5         29.60         24.13        31.69 o
  -3  21   5        919.39        865.46        46.97 o
  -2  21   5          4.93         -3.09         8.83 o
  -1  21   5         85.89         94.72        39.57 o
   0  21   5          0.91         -2.87         6.51 o
   1  21   5       1134.25       1133.34       149.02 o
   2  21   5        576.39        519.04        44.39 o
   3  21   5          2.22        -21.89        35.66 o
   4  21   5         11.44          7.81        16.16 o
  -5  22   5        617.08        566.78        49.79 o
  -4  22   5         43.47         48.74        14.95 o
  -3  22   5          4.34         14.94         8.12 o
  -2  22   5         21.47         18.52         9.14 o
  -1  22   5         46.65         21.49         9.79 o
   0  22   5         66.60         53.25        14.29 o
   1  22   5          2.92        -15.44        12.20 o
   2  22   5         66.44         73.61        17.90 o
   3  22   5          6.09          2.97        12.65 o
   4  22   5          1.66        -14.06        12.36 o
  -4  23   5        313.39        260.28        69.42 o
  -3  23   5          9.19          7.75        14.28 o
  -2  23   5          0.31          8.48         9.32 o
  -1  23   5         32.19         10.17        11.39 o
   0  23   5        114.59        127.77        32.44 o
   1  23   5          1.80         -5.64        17.71 o
   2  23   5          4.52         48.54        33.24 o
   3  23   5        468.10        470.17        69.71 o
  -4  24   5        326.26        318.45        51.07 o
  -3  24   5          0.53          7.24         9.51 o
  -2  24   5        241.71        267.17        83.57 o
  -1  24   5        116.26        116.95        24.21 o
   0  24   5         66.41         70.50        18.18 o
   1  24   5       1201.26       1172.24       123.19 o
   2  24   5        171.83        146.17        27.52 o
   3  24   5         27.39          8.56        15.47 o
  -3  25   5         55.94         32.36         9.16 o
  -2  25   5          4.36         11.91         9.51 o
  -1  25   5         69.19         58.89        22.26 o
   0  25   5          7.03         26.24        29.45 o
   1  25   5          5.03        -19.21        23.58 o
   2  25   5        113.38        107.79        36.64 o
   3  25   5        259.23        255.70        36.48 o
  -3  26   5        372.08        364.20        44.96 o
  -2  26   5         27.86         44.61        16.64 o
  -1  26   5         57.16         80.74        22.59 o
   0  26   5        402.03        413.53        45.90 o
   1  26   5         23.22         17.94        20.47 o
   2  26   5        243.44        296.70        41.35 o
  -2  27   5        391.39        385.98        46.02 o
  -1  27   5         24.61          7.44        12.52 o
   0  27   5        403.77        400.67        45.47 o
   1  27   5        862.83       1098.97       129.29 o
  -1  28   5         59.33         73.27        20.42 o
   0  28   5          7.41          9.84        11.18 o
  -6   0   6       3043.96       3311.29       168.06 o
  -4   0   6       3076.19       3034.34       100.70 o
  -2   0   6       2811.48       3137.08        84.40 o
   0   0   6       4657.49       5173.50        94.26 o
   2   0   6         88.77         67.06        10.27 o
   4   0   6         62.03         58.15        11.75 o
   6   0   6         69.82        109.90        17.66 o
  -7   1   6        121.92        131.69        24.22 o
  -6   1   6       5053.94       5043.58       152.14 o
  -5   1   6        167.13        162.97        18.65 o
  -4   1   6          0.70          3.57         4.72 o
  -3   1   6        273.51        309.83        20.75 o
  -2   1   6        764.49        854.38        27.56 o
  -1   1   6        547.67        465.09        19.16 o
   0   1   6        273.77        228.59         9.86 o
   1   1   6       4855.69       5009.87       105.37 o
   2   1   6          7.95         12.40         4.03 o
   3   1   6        161.22        148.03         7.51 o
   4   1   6        146.29        165.04         8.71 o
   5   1   6        173.10        151.30        11.21 o
   6   1   6        210.52        208.08        20.81 o
  -7   2   6        164.34        237.50        32.17 o
  -6   2   6       3265.66       3429.07       121.56 o
  -5   2   6        114.87         74.73        12.25 o
  -4   2   6         47.50         79.07        11.22 o
  -3   2   6       1247.54       1285.66        43.91 o
  -2   2   6        981.40        870.55        31.81 o
  -1   2   6        104.65         80.24         7.85 o
   0   2   6         70.32         64.83         5.28 o
   1   2   6         39.19         39.29         5.27 o
   2   2   6        556.29        403.80        32.73 o
   3   2   6       1595.10       1585.46        30.84 o
   4   2   6         70.26         49.32         6.63 o
   5   2   6        187.22        182.88        16.05 o
   6   2   6         93.18         87.24        13.26 o
  -7   3   6        850.89        854.54        60.97 o
  -6   3   6         62.86         32.94         8.87 o
  -5   3   6        516.13        531.96        33.76 o
  -4   3   6       1264.99       1367.48        50.95 o
  -3   3   6          2.31         15.73         7.06 o
  -2   3   6         15.58          2.31         3.48 o
  -1   3   6         85.72        114.49        10.37 o
   0   3   6       1144.60       1304.15        26.91 o
   1   3   6       3424.68       3459.64       123.89 o
   2   3   6       1050.36       1065.30        29.56 o
   3   3   6       1382.03       1474.88        30.43 o
   4   3   6        272.60        243.07        13.80 o
   5   3   6       2757.06       2892.07       130.06 o
   6   3   6          9.85          9.74         6.23 o
  -7   4   6         92.91         82.66        33.13 o
  -6   4   6        335.13        312.93        33.89 o
  -5   4   6         92.78         97.17        14.38 o
  -4   4   6        509.03        549.52        27.44 o
  -3   4   6        719.43        672.19        30.85 o
  -2   4   6        544.34        494.64        19.90 o
  -1   4   6         91.17        119.43         7.66 o
   0   4   6          9.76         10.39         3.43 o
   1   4   6       5008.83       5358.75        94.16 o
   2   4   6        715.72        687.50        27.57 o
   3   4   6        353.86        343.23        14.87 o
   4   4   6          8.15         13.41         4.19 o
   5   4   6        438.28        466.34        23.05 o
   6   4   6        287.51        314.25        25.55 o
  -7   5   6        357.35        377.97        39.94 o
  -6   5   6         86.03         80.48        16.94 o
  -5   5   6        359.31        280.37        24.61 o
  -4   5   6         14.96          6.63         4.95 o
  -3   5   6        177.08        187.21        15.87 o
  -2   5   6       1973.05       1746.94        40.28 o
  -1   5   6        102.92        105.01         9.07 o
   0   5   6        181.53        147.06        13.29 o
   1   5   6        826.52        838.17        22.25 o
   2   5   6        107.17        107.56         6.34 o
   3   5   6          3.81         -2.32         2.64 o
   4   5   6        526.21        513.11        17.67 o
   5   5   6        143.23        139.18        15.53 o
   6   5   6        478.92        459.20        59.22 o
  -7   6   6        258.06        266.19        34.77 o
  -6   6   6        143.03        151.04        23.84 o
  -5   6   6        439.27        427.34        40.56 o
  -4   6   6        386.34        381.47        22.80 o
  -3   6   6       2836.00       2918.69        70.74 o
  -2   6   6       3865.57       4310.52        71.18 o
  -1   6   6       9109.95       9255.62       124.60 o
   0   6   6        833.70        754.18        32.47 o
   1   6   6        381.09        332.84        15.18 o
   2   6   6        988.61       1074.24        26.21 o
   3   6   6       5935.11       6164.04       101.17 o
   4   6   6       5092.02       5127.10        81.35 o
   5   6   6        256.50        238.63        18.41 o
   6   6   6        154.59        172.30        21.80 o
  -7   7   6          2.66        -11.50        12.12 o
  -6   7   6         96.96         98.53        18.75 o
  -5   7   6         81.90         83.70        13.18 o
  -4   7   6       2903.47       3153.24        64.54 o
  -3   7   6       3318.46       3274.12        58.88 o
  -2   7   6          3.34          4.42         6.96 o
  -1   7   6         12.53         12.31         4.31 o
   0   7   6          7.29         21.44         6.03 o
   1   7   6        623.18        642.33        28.29 o
   2   7   6       1384.58       1418.19        36.05 o
   3   7   6        124.30        126.18         9.15 o
   4   7   6         40.12         48.92         7.19 o
   5   7   6          0.16         -3.39         5.19 o
   6   7   6       1054.40       1086.04        66.82 o
  -7   8   6        296.84        294.75        25.43 o
  -6   8   6        708.32        721.51        38.54 o
  -5   8   6          2.07         10.92         6.75 o
  -4   8   6          0.04          3.21         6.11 o
  -3   8   6        530.02        492.11        32.14 o
  -2   8   6        840.14        896.75        58.78 o
  -1   8   6        643.80        653.86        27.56 o
   0   8   6        220.21        231.53        20.70 o
   1   8   6         42.65         40.09         8.28 o
   2   8   6        366.58        390.64        22.15 o
   3   8   6         13.37          5.35         2.94 o
   4   8   6         59.43         60.26         8.99 o
   5   8   6          0.22         -7.55         5.03 o
   6   8   6        131.32        136.19        19.62 o
  -7   9   6          0.01          3.18         6.89 o
  -6   9   6         27.47         44.31        10.72 o
  -5   9   6        838.14        811.76        39.37 o
  -4   9   6         15.31          8.56         7.05 o
  -3   9   6         30.87         63.34         9.31 o
  -2   9   6         22.34         36.09         9.55 o
  -1   9   6        442.09        500.48        45.55 o
   0   9   6        194.79        239.07        19.75 o
   1   9   6        132.01        115.63        13.27 o
   2   9   6        105.32         92.08         9.68 o
   3   9   6        177.52        173.83        12.33 o
   4   9   6        469.73        472.55        26.15 o
   5   9   6        120.74        100.12        13.03 o
   6   9   6        320.87        343.35        30.65 o
  -7  10   6          2.31         -1.98         7.78 o
  -6  10   6         86.05         77.59        15.48 o
  -5  10   6        483.54        550.05        34.38 o
  -4  10   6          0.06          4.31         7.61 o
  -3  10   6          6.11          4.70         4.27 o
  -2  10   6       1700.29       1762.97        60.70 o
  -1  10   6        312.57        285.23        23.45 o
   0  10   6        206.75        234.71        24.62 o
   1  10   6       1425.31       1500.76        94.44 o
   2  10   6        723.02        812.68        35.70 o
   3  10   6       3134.70       3218.80        46.18 o
   4  10   6         97.71         90.47        13.51 o
   5  10   6        510.47        452.18        27.01 o
   6  10   6         64.96         94.60        17.26 o
  -7  11   6         28.52          5.18        17.25 o
  -6  11   6        203.34        209.37        25.73 o
  -5  11   6          2.59          0.26         7.28 o
  -4  11   6         10.90         16.31         8.76 o
  -3  11   6         88.10         65.46         8.53 o
  -2  11   6         91.04         74.90        16.51 o
  -1  11   6       2239.20       2536.71        61.20 o
   0  11   6        389.03        403.33        27.97 o
   1  11   6        177.90        176.92        15.46 o
   2  11   6       1561.83       1502.65        42.71 o
   3  11   6         27.26         15.34         4.53 o
   4  11   6        542.78        538.81        32.50 o
   5  11   6        252.99        229.23        23.39 o
   6  11   6        177.74        187.56        23.55 o
  -7  12   6          4.38          9.09        17.14 o
  -6  12   6         52.41         78.10        14.61 o
  -5  12   6          1.01         14.81        10.31 o
  -4  12   6        754.00        763.31        54.87 o
  -3  12   6          1.67         30.30         6.51 o
  -2  12   6        310.49        337.76        19.22 o
  -1  12   6        903.75        949.65        29.24 o
   0  12   6        247.25        283.53        20.77 o
   1  12   6        984.54        904.73        30.31 o
   2  12   6          0.61         -5.28         4.42 o
   3  12   6        306.25        308.36        15.47 o
   4  12   6          1.94         -0.21         6.26 o
   5  12   6        157.31        166.15        30.17 o
   6  12   6        129.74        129.16        27.50 o
  -7  13   6         12.42         36.00        25.42 o
  -6  13   6         45.03         50.48        12.75 o
  -5  13   6        181.19        198.54        22.50 o
  -4  13   6        175.56        155.28        20.58 o
  -3  13   6         23.34         18.58         6.17 o
  -2  13   6        149.09        117.91        12.68 o
  -1  13   6       3189.65       3381.01        77.22 o
   0  13   6          6.12          1.88         3.47 o
   1  13   6        500.59        503.43        23.09 o
   2  13   6        175.95        150.41        15.66 o
   3  13   6        968.93        950.14        29.56 o
   4  13   6          1.44          2.04         5.46 o
   5  13   6          0.11         15.35        10.52 o
   6  13   6        276.74        335.01        32.69 o
  -6  14   6          0.90        -14.54        11.70 o
  -5  14   6         10.88          4.72        15.30 o
  -4  14   6       4294.23       4318.70       128.48 o
  -3  14   6          8.70         10.82         7.27 o
  -2  14   6        336.36        335.11        18.22 o
  -1  14   6        455.35        423.86        17.97 o
   0  14   6         20.08         18.67         6.89 o
   1  14   6        504.99        481.33        23.45 o
   2  14   6        629.95        577.30        46.49 o
   3  14   6         54.38         62.21         8.06 o
   4  14   6        639.06        632.37        37.87 o
   5  14   6          2.94         -7.93        14.34 o
  -6  15   6         76.81         99.49        17.63 o
  -5  15   6        591.87        632.09        47.42 o
  -4  15   6        302.18        258.01        28.39 o
  -3  15   6        721.98        848.91        48.84 o
  -2  15   6         60.29         68.15         7.73 o
  -1  15   6        619.41        685.71        37.10 o
   0  15   6         23.12         72.91        10.69 o
   1  15   6        180.02        164.00        15.92 o
   2  15   6          0.03         -0.69         4.58 o
   3  15   6          1.70         20.77        11.40 o
   4  15   6          0.12         -9.33         7.76 o
   5  15   6          0.23          4.85        13.01 o
  -6  16   6         26.18         15.73         7.54 o
  -5  16   6         57.68         24.24        30.83 o
  -4  16   6        406.47        386.04        80.98 o
  -3  16   6         98.80        101.85        17.24 o
  -2  16   6        375.77        361.87        21.12 o
  -1  16   6       3094.60       3205.13        76.76 o
   0  16   6         47.90         53.64        14.09 o
   1  16   6        139.08        143.40        23.54 o
   2  16   6        232.69        283.15        22.43 o
   3  16   6        391.40        395.96        20.81 o
   4  16   6        165.61        176.65        18.29 o
   5  16   6        113.07        148.45        39.80 o
  -6  17   6         12.16         24.40         9.49 o
  -5  17   6          1.60         14.85         9.29 o
  -4  17   6        161.89        157.01        23.46 o
  -3  17   6        802.25        837.87        50.45 o
  -2  17   6        269.82        276.88        19.15 o
  -1  17   6       1097.84       1190.43        53.36 o
   0  17   6        335.70        369.37        27.83 o
   1  17   6        404.49        416.75        30.50 o
   2  17   6         60.17         50.69        10.48 o
   3  17   6        145.70        116.12        13.78 o
   4  17   6         15.46          8.41        17.25 o
   5  17   6          5.97         -6.48        17.04 o
  -6  18   6          3.72          6.00        11.94 o
  -5  18   6        118.15        124.95        37.61 o
  -4  18   6         33.96         36.50        12.47 o
  -3  18   6        287.63        234.60        47.05 o
  -2  18   6        658.66        607.90        33.61 o
  -1  18   6         35.35         17.08         6.57 o
   0  18   6         56.23         82.76        14.18 o
   1  18   6        754.95        674.97        50.92 o
   2  18   6        606.80        551.14        33.84 o
   3  18   6         51.19         83.82        13.39 o
   4  18   6        242.12        230.22        32.06 o
   5  18   6          5.67         -5.66        14.40 o
  -5  19   6        606.67        582.28        48.79 o
  -4  19   6          1.01        -13.02        11.31 o
  -3  19   6        657.62        731.04        49.42 o
  -2  19   6         35.76         35.64        11.93 o
  -1  19   6          3.92         17.59        12.02 o
   0  19   6         73.14         71.64        18.41 o
   1  19   6         35.25         40.57        14.49 o
   2  19   6       2968.85       2975.18        86.21 o
   3  19   6          9.99          5.68         5.79 o
   4  19   6         78.37         97.26        20.52 o
  -5  20   6         39.98         19.81        13.26 o
  -4  20   6          4.54          4.78        10.03 o
  -3  20   6         94.84         87.50        28.81 o
  -2  20   6        630.12        658.32        37.23 o
  -1  20   6         69.87         62.58        24.50 o
   0  20   6        229.74        231.02        28.85 o
   1  20   6         97.45        140.17        28.07 o
   2  20   6         32.71         -4.08        18.92 o
   3  20   6        288.99        235.98        30.80 o
   4  20   6         89.78        102.94        47.79 o
  -5  21   6          9.75        -15.18        11.05 o
  -4  21   6          1.73         -1.29        18.81 o
  -3  21   6        663.21        742.39        68.44 o
  -2  21   6        492.37        471.42        32.10 o
  -1  21   6        294.55        253.85        32.11 o
   0  21   6         47.85         52.72        16.09 o
   1  21   6         46.29         48.69        16.73 o
   2  21   6        516.57        539.79        46.77 o
   3  21   6         14.84          7.84         8.42 o
   4  21   6         20.63         21.42        11.62 o
  -5  22   6        147.61        192.06        31.07 o
  -4  22   6        138.49        154.21        26.72 o
  -3  22   6        638.21        622.47        49.53 o
  -2  22   6       1223.34       1299.25        55.40 o
  -1  22   6        261.13        277.37        34.93 o
   0  22   6        880.41        949.76        61.82 o
   1  22   6          6.73          0.29        15.30 o
   2  22   6        799.59        934.37       109.28 o
   3  22   6          0.57          5.00         8.02 o
   4  22   6        101.60         93.99        20.91 o
  -4  23   6        694.93        770.06        58.88 o
  -3  23   6        750.26        760.58        46.07 o
  -2  23   6        201.97        227.05        22.82 o
  -1  23   6        106.36        113.11        22.88 o
   0  23   6          1.01         10.10        13.29 o
   1  23   6        122.91        139.76        44.40 o
   2  23   6        472.54        487.72        79.83 o
   3  23   6         14.34         18.66        12.09 o
  -4  24   6        131.49        132.45        25.13 o
  -3  24   6         71.15         85.11        15.78 o
  -2  24   6        427.59        417.83        32.07 o
  -1  24   6          0.36        -20.40        43.88 o
   0  24   6         22.64         27.26        19.55 o
   1  24   6        504.10        524.64        83.16 o
   2  24   6         16.68         46.13        28.64 o
   3  24   6         32.44         43.03        17.46 o
  -3  25   6          2.83         -2.55         9.60 o
  -2  25   6        498.83        504.12        36.47 o
  -1  25   6         87.15         62.52        19.96 o
   0  25   6         54.51         49.84        18.43 o
   1  25   6        275.63        325.76        68.79 o
   2  25   6         11.49         20.43        13.29 o
  -3  26   6        238.91        186.67        32.95 o
  -2  26   6        277.18        298.06        41.34 o
  -1  26   6        210.64        209.41        33.17 o
   0  26   6         53.92         16.01        11.29 o
   1  26   6       2024.63       2188.71       108.40 o
   2  26   6        101.67        100.17        25.72 o
  -2  27   6        730.59        721.64        63.99 o
  -1  27   6          2.63         -5.88        12.49 o
   0  27   6         18.48         30.05        12.95 o
   1  27   6         14.62         27.80        12.77 o
  -7   0   7        841.57        877.20        87.31 o
  -5   0   7        260.30        248.46        39.34 o
  -3   0   7       6548.39       7017.07       162.11 o
  -1   0   7        729.67        821.50        33.32 o
   1   0   7       5238.79       5318.52       162.99 o
   3   0   7        184.25        177.02        19.98 o
   5   0   7       3402.39       3545.13       192.21 o
  -7   1   7        133.46        140.96        24.54 o
  -6   1   7        274.07        258.62        31.64 o
  -5   1   7         59.07         50.91         9.83 o
  -4   1   7       1127.58       1211.09        38.29 o
  -3   1   7         47.43         53.53         9.33 o
  -2   1   7        569.78        595.87        26.57 o
  -1   1   7         13.97         11.07         3.52 o
   0   1   7        664.41        771.19        26.07 o
   1   1   7       3847.64       4072.40        95.38 o
   2   1   7         79.45        103.49        10.56 o
   3   1   7         29.71         17.30         4.32 o
   4   1   7        386.50        393.56        16.47 o
   5   1   7       5133.51       5620.50        90.53 o
   6   1   7         64.60         36.51        26.74 o
  -7   2   7        100.07         39.24        12.07 o
  -6   2   7         15.66         37.39        12.18 o
  -5   2   7        157.33        142.91        18.86 o
  -4   2   7       1875.43       1816.18        53.17 o
  -3   2   7         42.77         22.32         5.29 o
  -2   2   7       3191.61       3209.41        70.82 o
  -1   2   7          0.39          2.85         2.53 o
   0   2   7       1103.28       1085.18        24.30 o
   1   2   7        119.69        112.36         8.93 o
   2   2   7        123.97        143.54        12.54 o
   3   2   7        432.73        371.64        23.19 o
   4   2   7         22.54         15.58         3.93 o
   5   2   7        114.14        123.66        11.22 o
   6   2   7         34.07         20.59        14.27 o
  -7   3   7         11.31          6.92        10.67 o
  -6   3   7       1003.10       1056.19        63.89 o
  -5   3   7         23.18         18.72         8.68 o
  -4   3   7        218.03        216.57        17.32 o
  -3   3   7        263.41        343.36        19.39 o
  -2   3   7        105.20         89.98        10.29 o
  -1   3   7       4336.63       4393.89        79.34 o
   0   3   7       1675.99       1672.17        32.65 o
   1   3   7        915.58       1156.78        34.09 o
   2   3   7        625.31        655.41        27.39 o
   3   3   7       1195.77       1133.13        27.92 o
   4   3   7        600.75        579.51        19.80 o
   5   3   7        239.40        197.25        10.24 o
   6   3   7        255.58        241.66        27.75 o
  -7   4   7        913.34        901.60        63.90 o
  -6   4   7        102.33         96.05        19.86 o
  -5   4   7        349.85        326.22        26.36 o
  -4   4   7       1233.57       1116.82        40.54 o
  -3   4   7        862.74        966.13        33.52 o
  -2   4   7       3586.83       3496.22        72.21 o
  -1   4   7          2.85         13.07         4.48 o
   0   4   7       8810.96       9632.82       121.87 o
   1   4   7       1476.71       1392.35        27.16 o
   2   4   7       1595.44       1713.03        46.87 o
   3   4   7        185.93        162.12        13.83 o
   4   4   7        167.82        158.76         8.42 o
   5   4   7        173.12        211.75        12.52 o
   6   4   7        382.33        475.45        46.32 o
  -7   5   7       1753.02       1736.77        89.24 o
  -6   5   7         56.07         24.57         9.40 o
  -5   5   7        383.90        342.42        29.56 o
  -4   5   7         49.22         35.06         7.95 o
  -3   5   7        972.94        940.05        32.90 o
  -2   5   7         30.46         25.37         8.53 o
  -1   5   7         27.76         23.33         3.78 o
   0   5   7        975.22       1077.96        39.00 o
   1   5   7       1769.26       1946.68        58.83 o
   2   5   7         28.82         19.70         4.31 o
   3   5   7        339.71        335.76        18.06 o
   4   5   7        358.88        351.05        16.46 o
   5   5   7       1665.98       1730.96        46.99 o
   6   5   7        139.87        138.02        26.12 o
  -7   6   7        449.79        525.64        48.81 o
  -6   6   7         17.08         12.83        15.82 o
  -5   6   7       1605.59       1607.49        61.11 o
  -4   6   7        417.15        452.21        25.03 o
  -3   6   7        556.23        627.86        26.37 o
  -2   6   7       1244.97       1326.09        34.30 o
  -1   6   7       1163.19       1126.39        26.29 o
   0   6   7        200.12        186.72        16.23 o
   1   6   7        917.95        867.38        36.12 o
   2   6   7       1151.78       1147.66        22.60 o
   3   6   7        341.46        294.31        16.52 o
   4   6   7         64.50         48.67         5.80 o
   5   6   7        356.37        391.48        23.46 o
   6   6   7        278.00        209.47        33.10 o
  -7   7   7        977.63       1095.33        71.34 o
  -6   7   7         26.98         20.51         9.88 o
  -5   7   7        606.83        609.78        36.67 o
  -4   7   7          0.78          1.39         5.24 o
  -3   7   7        180.21        165.79        10.86 o
  -2   7   7         33.59         10.25         4.08 o
  -1   7   7         40.88         66.18         9.99 o
   0   7   7        176.30        206.44        18.07 o
   1   7   7        300.86        305.84        17.06 o
   2   7   7          1.89          4.36         2.65 o
   3   7   7          5.23          2.63         2.74 o
   4   7   7        227.39        212.60        13.23 o
   5   7   7        446.37        463.62        26.59 o
   6   7   7         34.78         22.33        12.48 o
  -7   8   7         24.34         14.56         8.34 o
  -6   8   7         42.41         15.38        17.08 o
  -5   8   7       1919.54       1922.52        56.09 o
  -4   8   7        829.97        906.55        34.60 o
  -3   8   7        167.90        212.57        13.84 o
  -2   8   7       1444.19       1303.62        54.41 o
  -1   8   7         24.78         24.55         7.68 o
   0   8   7       3712.84       3919.49        97.92 o
   1   8   7       1951.14       2012.88        89.93 o
   2   8   7       4783.29       4981.26        99.73 o
   3   8   7        177.29        149.29        14.93 o
   4   8   7         12.43          6.01         6.28 o
   5   8   7        415.02        377.68        28.03 o
   6   8   7        605.14        652.85        59.58 o
  -7   9   7         44.57         49.36        12.20 o
  -6   9   7        151.91        132.88        21.47 o
  -5   9   7       3465.35       3453.51       103.33 o
  -4   9   7         15.22          1.73         4.86 o
  -3   9   7        123.94        124.43        14.25 o
  -2   9   7        128.91        133.16        13.96 o
  -1   9   7        306.45        260.31        34.39 o
   0   9   7         19.69         21.12         6.73 o
   1   9   7         66.15        108.61        15.58 o
   2   9   7        335.90        366.17        46.43 o
   3   9   7        601.82        621.93        34.75 o
   4   9   7        759.14        718.34        44.22 o
   5   9   7         15.14         -1.53         8.16 o
   6   9   7          5.56         17.52        13.85 o
  -7  10   7        155.69        176.10        36.98 o
  -6  10   7        133.53         97.38        22.03 o
  -5  10   7         42.12         17.72         6.80 o
  -4  10   7        229.21        222.96        24.68 o
  -3  10   7        226.41        185.40        17.66 o
  -2  10   7        634.85        682.40        32.13 o
  -1  10   7        296.82        339.79        40.83 o
   0  10   7        118.53         95.40        13.10 o
   1  10   7        104.63         94.88        10.85 o
   2  10   7        606.56        660.25        31.92 o
   3  10   7        665.15        665.09        18.48 o
   4  10   7        104.92         81.87        14.82 o
   5  10   7         70.33        109.74        16.88 o
   6  10   7        450.70        457.04        51.60 o
  -7  11   7          9.80         33.62        20.19 o
  -6  11   7         26.30         29.15        11.22 o
  -5  11   7        371.06        346.49        33.50 o
  -4  11   7        835.45        870.41        66.60 o
  -3  11   7        293.14        310.51        23.31 o
  -2  11   7        168.50        200.67        17.79 o
  -1  11   7         40.18         52.17        10.86 o
   0  11   7        610.40        675.14        54.81 o
   1  11   7        556.39        669.96        39.63 o
   2  11   7        901.36        882.72        53.95 o
   3  11   7        287.53        292.24        12.65 o
   4  11   7         20.46         27.03         9.80 o
   5  11   7         24.43          9.99         7.57 o
   6  11   7         78.57        105.99        26.76 o
  -7  12   7         82.11        180.71        44.52 o
  -6  12   7         14.84          6.02         7.51 o
  -5  12   7         34.81         49.34        15.04 o
  -4  12   7          4.00         11.04        10.35 o
  -3  12   7         91.43         79.88        15.87 o
  -2  12   7       2824.76       2857.66        92.86 o
  -1  12   7         80.22         52.88         8.29 o
   0  12   7        382.13        414.98        25.30 o
   1  12   7        610.73        603.39        30.73 o
   2  12   7       1793.77       1870.51        73.78 o
   3  12   7       8103.61       8239.26       104.61 o
   4  12   7        125.66         95.78        35.43 o
   5  12   7         51.80         65.86        22.30 o
  -6  13   7          6.24          6.43         8.33 o
  -5  13   7       2233.95       2280.37        93.20 o
  -4  13   7         28.95         19.99         9.44 o
  -3  13   7          3.87          5.04        12.71 o
  -2  13   7          9.66          0.69         4.87 o
  -1  13   7        521.48        526.78        25.30 o
   0  13   7        497.82        496.35        25.58 o
   1  13   7        133.89        127.20        12.47 o
   2  13   7          1.30          1.51         5.51 o
   3  13   7        895.55        838.63        40.98 o
   4  13   7          0.22         10.05         6.48 o
   5  13   7         39.74         21.47        15.06 o
  -6  14   7         42.01         39.43        13.39 o
  -5  14   7          6.42          9.05         8.19 o
  -4  14   7        111.81        122.50        20.66 o
  -3  14   7        326.34        321.57        29.40 o
  -2  14   7        835.20        792.25        42.60 o
  -1  14   7          2.85         -4.95         5.86 o
   0  14   7        352.05        363.08        22.54 o
   1  14   7          9.50          7.51         4.32 o
   2  14   7        111.30        114.04        13.62 o
   3  14   7        506.70        496.55        22.29 o
   4  14   7          5.84          8.54         6.91 o
   5  14   7         50.67         63.54        23.35 o
  -6  15   7          0.35          3.99        14.67 o
  -5  15   7          4.93          9.11        10.41 o
  -4  15   7        138.17        127.17        46.59 o
  -3  15   7        710.19        768.55        47.03 o
  -2  15   7         39.64         14.78        21.45 o
  -1  15   7        314.09        346.57        26.75 o
   0  15   7         22.65          8.89         5.28 o
   1  15   7        133.39         83.59        13.60 o
   2  15   7        257.62        236.96        19.75 o
   3  15   7         47.74         34.62         9.60 o
   4  15   7         35.52         19.52        14.61 o
   5  15   7         21.82         21.50        16.34 o
  -6  16   7         86.21        123.63        19.35 o
  -5  16   7          2.88         -4.15        14.61 o
  -4  16   7       1087.41       1120.79        62.98 o
  -3  16   7        226.07        240.12        46.82 o
  -2  16   7        529.51        536.73        34.07 o
  -1  16   7         65.74         46.10         8.05 o
   0  16   7        143.14        129.82        16.23 o
   1  16   7        388.13        412.14        20.22 o
   2  16   7        150.31        116.29        23.21 o
   3  16   7        754.03        739.03        29.20 o
   4  16   7        283.20        261.57        54.98 o
   5  16   7         66.41         33.26        17.68 o
  -6  17   7        126.15        131.99        20.30 o
  -5  17   7        145.16        148.45        24.98 o
  -4  17   7         65.27         60.09        13.95 o
  -3  17   7        123.67        126.33        20.19 o
  -2  17   7        386.99        405.29        28.62 o
  -1  17   7        171.07        134.78        19.94 o
   0  17   7       1620.93       1599.45        67.96 o
   1  17   7        102.34         79.39         9.63 o
   2  17   7        220.81        230.18        36.79 o
   3  17   7        277.07        253.45        22.14 o
   4  17   7        304.91        247.09        32.05 o
   5  17   7         77.52         45.37        18.17 o
  -6  18   7         41.55         38.81        12.01 o
  -5  18   7        217.85        259.57        33.70 o
  -4  18   7         55.02         63.61        16.92 o
  -3  18   7       1695.77       1767.47        77.16 o
  -2  18   7       1094.05       1165.75        46.70 o
  -1  18   7        414.81        322.52        24.49 o
   0  18   7        653.21        680.06        39.86 o
   1  18   7         13.20         12.58         7.91 o
   2  18   7          0.09          4.70         7.14 o
   3  18   7          0.01          4.48         9.43 o
   4  18   7          1.09        -11.89        10.89 o
  -5  19   7         85.00         74.10        16.96 o
  -4  19   7          1.95          5.58        11.62 o
  -3  19   7        528.30        569.93        43.01 o
  -2  19   7        771.18        845.74        41.01 o
  -1  19   7         19.20         17.85         5.41 o
   0  19   7        107.25         90.66        15.71 o
   1  19   7        462.67        439.38        23.94 o
   2  19   7       1477.23       1603.83       107.50 o
   3  19   7          3.72          4.39        19.78 o
   4  19   7         91.82         84.62        20.04 o
  -5  20   7        529.71        506.48        54.75 o
  -4  20   7         60.45         99.20        22.14 o
  -3  20   7       1096.60       1172.31        64.32 o
  -2  20   7       1121.22       1132.37        53.43 o
  -1  20   7        205.17        150.22        35.03 o
   0  20   7        309.12        288.31        32.84 o
   1  20   7        671.22        688.57        31.97 o
   2  20   7       1063.23       1014.04        63.62 o
   3  20   7        311.73        248.96        32.81 o
   4  20   7         41.98         31.17        13.94 o
  -5  21   7        398.58        441.99        45.44 o
  -4  21   7          9.91         27.88        15.67 o
  -3  21   7        831.75        826.09        57.57 o
  -2  21   7        194.40        157.04        18.48 o
  -1  21   7         72.93         50.71         9.19 o
   0  21   7         56.52         34.53        20.53 o
   1  21   7         31.57         54.78        14.64 o
   2  21   7        263.21        244.43        54.75 o
   3  21   7        498.40        518.59        65.16 o
  -4  22   7          6.89         -2.36        13.70 o
  -3  22   7         70.27         72.00        18.81 o
  -2  22   7         80.68         80.17        18.82 o
  -1  22   7        149.96        165.76        22.42 o
   0  22   7          7.05         26.29        13.98 o
   1  22   7        148.27        155.53        26.40 o
   2  22   7          1.01        -17.37        27.84 o
   3  22   7          5.60         13.73        17.31 o
  -4  23   7        247.16        214.34        37.67 o
  -3  23   7         36.48         32.77        14.44 o
  -2  23   7        315.43        320.22        26.97 o
  -1  23   7        147.76        115.15        22.85 o
   0  23   7          0.02          7.96        13.11 o
   1  23   7        117.93        137.30        26.13 o
   2  23   7        397.06        382.24        72.47 o
   3  23   7         34.04         41.95        19.96 o
  -3  24   7        355.98        454.70        73.85 o
  -2  24   7        447.79        395.72        44.32 o
  -1  24   7         13.09         19.84        29.91 o
   0  24   7        389.56        386.94        51.47 o
   1  24   7       2166.56       2192.43       133.89 o
   2  24   7        114.60         95.36        39.57 o
  -3  25   7         77.31        102.26        38.65 o
  -2  25   7        177.54        213.62        34.88 o
  -1  25   7          7.60          8.99        14.15 o
   0  25   7        187.49        186.24        31.12 o
   1  25   7        608.20        689.70        79.20 o
   2  25   7         61.77         37.01        14.70 o
  -2  26   7         48.07         45.68        16.78 o
  -1  26   7          6.21         16.97        31.81 o
   0  26   7         55.97         52.94        20.42 o
   1  26   7        268.05        229.63        49.52 o
  -6   0   8       2661.43       2921.12       158.85 o
  -4   0   8       1211.77       1268.72        62.37 o
  -2   0   8       1483.09       1386.43        73.27 o
   0   0   8       1738.98       2080.62        66.49 o
   2   0   8        602.47        518.77        42.56 o
   4   0   8       2031.57       2086.40        83.21 o
   6   0   8          1.40        -26.92        25.65 o
  -7   1   8          0.00         -5.89        18.69 o
  -6   1   8       1453.46       1242.62        70.78 o
  -5   1   8         42.17         34.60        12.10 o
  -4   1   8         24.12         12.14         5.43 o
  -3   1   8         37.76         52.44         8.93 o
  -2   1   8       1485.22       1557.16        54.98 o
  -1   1   8        251.03        296.51        16.04 o
   0   1   8       1695.74       1744.30        39.42 o
   1   1   8       1715.20       1662.04        56.12 o
   2   1   8        309.80        304.02        19.44 o
   3   1   8          0.97          0.26         3.89 o
   4   1   8        662.55        656.42        31.41 o
   5   1   8         23.74         18.09         8.08 o
   6   1   8          4.29          8.18        22.37 o
  -7   2   8         56.21         41.21        13.45 o
  -6   2   8       3059.65       3030.83       201.70 o
  -5   2   8         12.76         10.92         8.36 o
  -4   2   8        660.77        598.83        29.42 o
  -3   2   8         89.37         59.11         8.89 o
  -2   2   8         40.02         41.15         8.69 o
  -1   2   8        789.67        770.52        27.19 o
   0   2   8        377.93        356.30        13.46 o
   1   2   8       1739.20       1767.30        49.00 o
   2   2   8        455.05        489.61        24.87 o
   3   2   8          0.47          5.84         4.41 o
   4   2   8       1076.29       1048.12        39.72 o
   5   2   8        182.61        202.35        19.59 o
   6   2   8        281.85        368.89        46.83 o
  -7   3   8         87.96         94.52        35.66 o
  -6   3   8        316.95        320.69        48.71 o
  -5   3   8        243.02        245.38        23.52 o
  -4   3   8       1458.00       1473.66        47.71 o
  -3   3   8        509.27        421.80        22.14 o
  -2   3   8       2080.15       2084.53        66.31 o
  -1   3   8        274.55        301.21        16.56 o
   0   3   8          4.75          3.40         2.54 o
   1   3   8          0.70          4.33         2.57 o
   2   3   8         39.96         26.60         5.82 o
   3   3   8          0.26          2.97         5.41 o
   4   3   8         75.12         53.06         9.27 o
   5   3   8        182.51        148.25        14.13 o
   6   3   8         68.23         37.95        33.93 o
  -7   4   8         65.33         81.92        19.84 o
  -6   4   8          2.33         -6.10        11.38 o
  -5   4   8         43.54         30.13         9.37 o
  -4   4   8        210.35        227.94        18.01 o
  -3   4   8          6.24          7.19         5.00 o
  -2   4   8         53.33         51.74         8.04 o
  -1   4   8        422.67        454.86        19.24 o
   0   4   8        851.87        940.91        24.56 o
   1   4   8         30.45          7.35         3.47 o
   2   4   8          3.36          1.98         5.38 o
   3   4   8        179.85        174.26        16.76 o
   4   4   8        100.14         99.08         9.52 o
   5   4   8         64.07         68.16         9.60 o
   6   4   8        118.86        178.09        35.19 o
  -7   5   8         16.50         41.22        29.27 o
  -6   5   8         17.51          6.02        11.04 o
  -5   5   8       2707.14       2488.62        78.93 o
  -4   5   8        615.34        608.23        33.65 o
  -3   5   8        977.35        883.70        32.27 o
  -2   5   8        412.41        391.40        21.76 o
  -1   5   8         16.35         11.95         3.79 o
   0   5   8        105.31         82.14         8.51 o
   1   5   8       1094.37       1083.04        24.96 o
   2   5   8        494.26        440.37        20.52 o
   3   5   8        870.60        767.75        23.08 o
   4   5   8       1280.22       1277.18        37.32 o
   5   5   8          8.61          5.96         6.57 o
   6   5   8        184.78        191.15        32.68 o
  -7   6   8        212.49        200.33        35.49 o
  -6   6   8        158.96        179.23        26.51 o
  -5   6   8        243.81        227.41        22.48 o
  -4   6   8       1103.82       1104.74        45.84 o
  -3   6   8       1077.87       1062.70        35.91 o
  -2   6   8       1520.93       1595.70        45.32 o
  -1   6   8       1521.31       1423.08        29.11 o
   0   6   8        129.29         93.78         7.22 o
   1   6   8       1693.04       1827.56        55.77 o
   2   6   8        394.49        396.27        15.75 o
   3   6   8        311.20        300.13        18.50 o
   4   6   8        355.84        334.34        15.39 o
   5   6   8        696.39        738.74        36.37 o
   6   6   8         60.30         60.21        21.80 o
  -7   7   8         70.20         60.98        34.05 o
  -6   7   8        185.62        166.35        45.67 o
  -5   7   8         10.70         18.30         8.08 o
  -4   7   8        494.10        513.90        30.58 o
  -3   7   8          1.04          4.28         3.89 o
  -2   7   8       1137.59       1175.27        33.61 o
  -1   7   8       1272.39       1372.85        42.96 o
   0   7   8         43.29         52.63         9.90 o
   1   7   8         39.79         51.07        18.40 o
   2   7   8         91.45         84.78         6.38 o
   3   7   8         41.98         37.18         5.33 o
   4   7   8        120.97        121.19         9.86 o
   5   7   8         10.13         27.91         9.04 o
   6   7   8         82.78        101.72        23.41 o
  -7   8   8         12.12         18.15         9.20 o
  -6   8   8        247.35        229.33        23.43 o
  -5   8   8        602.72        536.08        30.85 o
  -4   8   8        459.19        528.05        26.52 o
  -3   8   8       1031.79       1051.10        32.64 o
  -2   8   8         10.05          9.62         5.45 o
  -1   8   8        380.70        373.08        34.39 o
   0   8   8          5.28         15.88         6.40 o
   1   8   8        300.88        316.76        28.54 o
   2   8   8          9.70          8.65         4.04 o
   3   8   8          6.59          8.22         3.62 o
   4   8   8       1113.08       1108.32        53.20 o
   5   8   8       1222.79       1167.79        54.77 o
   6   8   8         52.57         43.75        31.29 o
  -7   9   8         18.37          5.27         5.82 o
  -6   9   8         24.42         23.04         7.53 o
  -5   9   8        119.57        110.08        16.03 o
  -4   9   8          0.09         -9.32        15.64 o
  -3   9   8        133.41        144.92        13.85 o
  -2   9   8       1149.71       1037.58        41.07 o
  -1   9   8          2.16          7.59         9.89 o
   0   9   8       1138.32       1184.16        49.75 o
   1   9   8        963.83        993.95        36.38 o
   2   9   8       1433.07       1576.12        38.21 o
   3   9   8        353.08        339.03        18.59 o
   4   9   8        331.44        372.51        32.27 o
   5   9   8         44.96         30.81         9.76 o
  -7  10   8          1.48         13.28         9.98 o
  -6  10   8          2.29          4.54         9.78 o
  -5  10   8         52.73         88.30        38.65 o
  -4  10   8        333.43        303.48        30.18 o
  -3  10   8        207.89        223.03        20.20 o
  -2  10   8         36.48         31.97         7.43 o
  -1  10   8       2277.37       2169.70        75.17 o
   0  10   8         50.86         38.53        10.12 o
   1  10   8         13.45         24.60         5.92 o
   2  10   8        127.27        132.42        10.53 o
   3  10   8        193.95        188.83        11.52 o
   4  10   8        310.38        325.23        26.46 o
   5  10   8         14.37          7.69         7.60 o
  -7  11   8         35.25         50.87        22.72 o
  -6  11   8         73.32         55.32        15.38 o
  -5  11   8         67.74         61.42        15.36 o
  -4  11   8         12.34         30.49        12.55 o
  -3  11   8        142.82        174.02        25.65 o
  -2  11   8        391.25        396.65        26.14 o
  -1  11   8       4084.25       4183.30       130.27 o
   0  11   8        319.81        312.52        21.82 o
   1  11   8        561.87        558.78        28.73 o
   2  11   8          1.67         10.18         6.51 o
   3  11   8        177.11        167.15         9.96 o
   4  11   8          7.77         34.62        19.55 o
   5  11   8         17.93         12.91         9.23 o
  -6  12   8          7.70          2.99         9.66 o
  -5  12   8         86.59         75.34        17.03 o
  -4  12   8        733.46        730.08        49.08 o
  -3  12   8         47.84         41.75        19.44 o
  -2  12   8         28.91         72.10        14.88 o
  -1  12   8       2427.39       2556.14        86.89 o
   0  12   8          7.72         13.59         6.62 o
   1  12   8         11.48          6.65        10.99 o
   2  12   8       1709.67       1662.48       114.91 o
   3  12   8        158.58        155.52         9.99 o
   4  12   8        235.43        217.17        45.78 o
   5  12   8          0.08          2.38         6.96 o
  -6  13   8        386.49        416.65        40.51 o
  -5  13   8        339.06        348.09        35.44 o
  -4  13   8         17.42          7.36        10.81 o
  -3  13   8         71.29         36.46        14.26 o
  -2  13   8        834.41        758.47        46.86 o
  -1  13   8        103.87         95.12        16.11 o
   0  13   8       1256.80       1216.55        56.40 o
   1  13   8        650.71        679.94        39.98 o
   2  13   8          0.06          2.59         5.80 o
   3  13   8         77.07         53.19         7.33 o
   4  13   8         85.13         84.66        33.70 o
   5  13   8        384.53        362.02        46.28 o
  -6  14   8        172.33        169.06        28.01 o
  -5  14   8          2.46          3.35        11.33 o
  -4  14   8       3462.63       3557.68       163.11 o
  -3  14   8          1.72          2.19        10.12 o
  -2  14   8        683.03        712.94        69.02 o
  -1  14   8        872.83        900.15        50.77 o
   0  14   8          0.60         15.11         8.28 o
   1  14   8          6.05         -0.53         5.76 o
   2  14   8       1487.64       1500.12        51.40 o
   3  14   8          6.05         11.15         4.29 o
   4  14   8        294.14        242.71        50.04 o
   5  14   8        400.91        400.57        49.98 o
  -6  15   8        287.21        217.44        29.49 o
  -5  15   8         67.06         69.16        27.89 o
  -4  15   8        400.13        377.87        50.50 o
  -3  15   8         40.99         35.66        17.94 o
  -2  15   8         30.17         65.11        25.54 o
  -1  15   8       1185.29       1197.65        43.87 o
   0  15   8        131.76        127.84        16.24 o
   1  15   8          7.84          5.63         6.92 o
   2  15   8         48.46         52.52         9.79 o
   3  15   8         22.45         18.88         5.48 o
   4  15   8          4.04         33.59        20.59 o
   5  15   8         29.59         56.75        21.19 o
  -6  16   8         16.18         -4.74        10.58 o
  -5  16   8          2.48         -8.97        11.85 o
  -4  16   8         33.56         11.39        10.93 o
  -3  16   8        199.30        238.80        41.87 o
  -2  16   8        611.30        578.36        65.34 o
  -1  16   8        244.18        245.30        27.85 o
   0  16   8         22.30         34.92         9.58 o
   1  16   8         98.65         99.76        14.46 o
   2  16   8        710.77        715.71        49.77 o
   3  16   8        313.84        252.98        21.02 o
   4  16   8          4.28         78.10        29.56 o
  -6  17   8        320.89        375.65        43.88 o
  -5  17   8          4.49          5.41        11.85 o
  -4  17   8        234.87        296.10        33.33 o
  -3  17   8        480.65        512.71        45.09 o
  -2  17   8         64.64         39.80        19.90 o
  -1  17   8         50.03         20.74        20.76 o
   0  17   8         78.55         47.46        13.87 o
   1  17   8         84.66        102.30        15.11 o
   2  17   8       1909.15       1940.03       145.11 o
   3  17   8         25.58         16.14        11.77 o
   4  17   8          0.32        -38.30        25.54 o
  -5  18   8          0.37         -0.23        12.08 o
  -4  18   8        148.58        127.20        22.35 o
  -3  18   8        960.83       1053.73        59.35 o
  -2  18   8        505.97        510.15        66.49 o
  -1  18   8         52.75         65.39        16.64 o
   0  18   8        511.93        506.14        35.13 o
   1  18   8        335.88        314.32        25.95 o
   2  18   8       3307.26       3072.07       199.17 o
   3  18   8        162.94        212.49        28.84 o
   4  18   8        227.63        203.83        30.17 o
  -5  19   8          0.22          3.87        13.46 o
  -4  19   8        237.35        253.57        30.95 o
  -3  19   8        166.46        155.22        22.79 o
  -2  19   8        129.56        139.97        27.15 o
  -1  19   8          8.39         11.26        18.63 o
   0  19   8         20.72         19.67         9.95 o
   1  19   8        226.16        206.13        21.92 o
   2  19   8         60.23         27.33        13.10 o
   3  19   8          0.86         -7.84         7.66 o
   4  19   8          0.53         -0.77        10.61 o
  -5  20   8          3.68          7.53        10.43 o
  -4  20   8         88.22         99.63        21.68 o
  -3  20   8        756.35        765.48        50.31 o
  -2  20   8        649.57        520.11        78.28 o
  -1  20   8         28.96         19.80         9.28 o
   0  20   8        127.73        134.69        24.03 o
   1  20   8         64.15         63.73        15.43 o
   2  20   8        390.79        418.03        39.30 o
   3  20   8        126.08        103.41        21.67 o
  -4  21   8        405.18        439.94        43.00 o
  -3  21   8        455.19        527.83        41.92 o
  -2  21   8         43.22         54.03        14.00 o
  -1  21   8        561.67        514.38        46.40 o
   0  21   8         83.87         71.44        17.52 o
   1  21   8        249.10        246.61        32.73 o
   2  21   8        156.95        195.81        47.97 o
   3  21   8          0.71         -9.71        11.24 o
  -4  22   8         23.35         18.52        15.07 o
  -3  22   8          4.14         14.03        14.26 o
  -2  22   8          0.00        -14.13        12.73 o
  -1  22   8          5.00         12.65        11.96 o
   0  22   8        542.34        637.31        52.69 o
   1  22   8        180.90        173.75        32.38 o
   2  22   8          6.87         -2.39        10.64 o
   3  22   8         15.09         16.18        11.55 o
  -4  23   8          3.42         18.06        26.23 o
  -3  23   8         69.59         36.12        20.59 o
  -2  23   8         86.64         85.04        22.23 o
  -1  23   8         72.12         61.58        18.55 o
   0  23   8        490.47        407.05        43.40 o
   1  23   8          6.75          9.90        18.12 o
   2  23   8          0.16         12.06         8.12 o
  -3  24   8        137.55        168.86        47.97 o
  -2  24   8          5.50          3.68        10.05 o
  -1  24   8        370.17        381.43        43.73 o
   0  24   8        161.49        159.50        29.91 o
   1  24   8        158.92        156.82        28.32 o
   2  24   8        210.60        164.01        26.59 o
  -2  25   8        265.62        252.77        36.00 o
  -1  25   8         15.39          0.43        12.22 o
   0  25   8        115.84         89.40        21.34 o
   1  25   8        624.77        631.46        56.28 o
  -1  26   8         90.58         70.23        21.61 o
   0  26   8          2.36         33.39        15.24 o
  -7   0   9        197.42        230.51        45.32 o
  -5   0   9       1171.90       1177.31        90.18 o
  -3   0   9        301.99        337.02        35.37 o
  -1   0   9       5196.61       5243.30       156.67 o
   1   0   9         56.17         33.93        11.96 o
   3   0   9       1692.64       1780.13        72.16 o
   5   0   9          2.12          3.76         8.73 o
  -7   1   9          0.05        -18.24        16.66 o
  -6   1   9        944.21        870.60        59.20 o
  -5   1   9        602.83        553.34        43.29 o
  -4   1   9         21.59         10.19         8.51 o
  -3   1   9         50.66         65.39        10.28 o
  -2   1   9        728.12        714.40        44.75 o
  -1   1   9       1124.88       1103.41        34.04 o
   0   1   9         58.39         72.78         8.92 o
   1   1   9        487.43        529.40        31.84 o
   2   1   9         86.89         88.10        11.33 o
   3   1   9         75.42         69.97        10.01 o
   4   1   9          6.61          2.63         6.14 o
   5   1   9         53.77         32.68        11.09 o
   6   1   9         86.70         45.81        18.86 o
  -7   2   9          0.42          0.81        14.06 o
  -6   2   9         12.21         25.88        11.68 o
  -5   2   9         25.35         18.19         7.75 o
  -4   2   9        109.47        101.48        13.81 o
  -3   2   9         69.53         61.56        10.41 o
  -2   2   9         97.86         92.54        17.77 o
  -1   2   9       2749.94       2852.09        61.20 o
   0   2   9       1109.15       1102.53        26.45 o
   1   2   9         99.08         97.78        13.15 o
   2   2   9         20.25         18.50         5.67 o
   3   2   9         11.45          6.26         4.93 o
   4   2   9        988.62        997.86        40.34 o
   5   2   9         14.89         -2.71         7.24 o
  -7   3   9        167.98        175.01        28.33 o
  -6   3   9        476.68        465.95        42.04 o
  -5   3   9        136.32        112.17        15.96 o
  -4   3   9        101.47         92.57        13.69 o
  -3   3   9       2246.33       2190.74        55.11 o
  -2   3   9          3.66          1.71         6.67 o
  -1   3   9       1132.38       1140.28        31.62 o
   0   3   9          6.47          3.92         2.73 o
   1   3   9          0.44         -8.41        13.23 o
   2   3   9       1382.61       1406.36        72.05 o
   3   3   9         27.84         14.91         6.36 o
   4   3   9          3.91         -0.93         5.58 o
   5   3   9          0.21         -1.47         8.83 o
  -7   4   9        695.24        647.54        56.13 o
  -6   4   9        408.12        408.45        40.36 o
  -5   4   9         16.80         15.67         8.02 o
  -4   4   9         10.75          1.85         5.13 o
  -3   4   9         88.35         99.23        11.41 o
  -2   4   9         63.98         91.55        12.93 o
  -1   4   9        568.81        551.73        22.05 o
   0   4   9        820.64        949.83        25.33 o
   1   4   9        325.08        313.78        16.40 o
   2   4   9         50.80         34.75         6.65 o
   3   4   9         36.02         35.80         7.98 o
   4   4   9         93.44        107.78        13.15 o
   5   4   9          9.59         -4.29         9.15 o
  -7   5   9        807.34        780.91        73.45 o
  -6   5   9         41.72         30.83        19.90 o
  -5   5   9        109.52         81.01        15.68 o
  -4   5   9        652.00        605.82        33.84 o
  -3   5   9         33.76         40.97         6.79 o
  -2   5   9        131.65        135.25        10.01 o
  -1   5   9       2893.08       2905.85        58.37 o
   0   5   9        192.95        168.61        12.70 o
   1   5   9         13.59          7.32         3.01 o
   2   5   9       1052.69       1089.83        28.66 o
   3   5   9        138.55        148.00        15.00 o
   4   5   9         31.81         15.82         3.65 o
   5   5   9         43.92         53.60        13.58 o
  -7   6   9        172.47        150.31        51.13 o
  -6   6   9        138.42        193.19        27.75 o
  -5   6   9        216.41        178.74        19.26 o
  -4   6   9        295.19        231.55        20.80 o
  -3   6   9        792.58        773.44        27.89 o
  -2   6   9        546.90        526.40        22.61 o
  -1   6   9        792.53        754.93        20.80 o
   0   6   9          4.90         13.19         3.20 o
   1   6   9          0.72          6.46         3.02 o
   2   6   9          0.59          1.81         2.80 o
   3   6   9         33.31         20.53         6.96 o
   4   6   9        299.94        277.23        19.40 o
   5   6   9         55.23         65.18        18.86 o
  -7   7   9        371.86        433.19        44.56 o
  -6   7   9        262.72        257.58        32.36 o
  -5   7   9        860.19        825.81        43.70 o
  -4   7   9         84.13        116.84        23.23 o
  -3   7   9        254.67        230.98        13.72 o
  -2   7   9         33.60         29.35         5.08 o
  -1   7   9       3467.77       3368.46        76.76 o
   0   7   9        221.73        211.14        20.00 o
   1   7   9        126.81        125.12        10.73 o
   2   7   9       1055.85       1142.22        31.58 o
   3   7   9       1643.85       1633.73        46.52 o
   4   7   9       1527.10       1531.61        40.76 o
   5   7   9         16.39         33.12        19.38 o
  -7   8   9        440.90        518.14        37.17 o
  -6   8   9          2.81          1.37         5.54 o
  -5   8   9       1089.98        932.69        48.31 o
  -4   8   9        482.25        470.69        25.20 o
  -3   8   9        284.99        258.38        16.15 o
  -2   8   9        774.25        789.74        31.16 o
  -1   8   9          0.22         12.54        13.46 o
   0   8   9        102.27        106.15        14.45 o
   1   8   9        294.31        251.97        21.18 o
   2   8   9         46.41         27.95         7.04 o
   3   8   9       1278.42       1410.34        76.21 o
   4   8   9         89.15         91.35         9.58 o
   5   8   9        324.44        418.42        63.32 o
  -7   9   9          3.44          0.72         8.67 o
  -6   9   9          7.03          6.80        10.65 o
  -5   9   9        136.21        107.50        15.35 o
  -4   9   9         14.12         14.08         9.78 o
  -3   9   9        169.95        199.87        16.69 o
  -2   9   9          4.93         -0.03         4.23 o
  -1   9   9        450.40        520.04        52.34 o
   0   9   9        397.05        433.77        48.66 o
   1   9   9          2.90          0.23         5.64 o
   2   9   9        161.68        184.73        11.98 o
   3   9   9        231.86        209.84        12.29 o
   4   9   9        392.77        337.66        18.72 o
   5   9   9         22.44         13.07        10.47 o
  -7  10   9         21.03         16.01        11.79 o
  -6  10   9         21.16         15.82        11.62 o
  -5  10   9        100.36         78.03        15.96 o
  -4  10   9         47.32         26.26        22.37 o
  -3  10   9        137.35        156.71        17.44 o
  -2  10   9        192.62        208.50        18.96 o
  -1  10   9        109.85         92.60        20.70 o
   0  10   9         32.53         29.33        18.06 o
   1  10   9        873.43        877.77        77.07 o
   2  10   9        466.16        466.58        21.66 o
   3  10   9        113.51         80.65         7.44 o
   4  10   9          2.51         27.49        15.41 o
   5  10   9         40.35         77.13        20.28 o
  -6  11   9         39.46         57.30        15.29 o
  -5  11   9        205.97        204.62        26.97 o
  -4  11   9       2318.74       2157.90        88.26 o
  -3  11   9        122.96        135.39        29.10 o
  -2  11   9        174.21        180.03        17.53 o
  -1  11   9        998.92       1108.83        60.27 o
   0  11   9       1578.90       1572.66       102.60 o
   1  11   9        102.80         90.62        13.31 o
   2  11   9         27.37         21.94        11.16 o
   3  11   9        150.65        136.24         8.59 o
   4  11   9        128.45         98.81        30.48 o
   5  11   9          3.49        -12.37        17.05 o
  -6  12   9          0.02          6.63        12.48 o
  -5  12   9        135.96        110.10        21.04 o
  -4  12   9        405.28        423.30        38.21 o
  -3  12   9        351.36        363.72        46.93 o
  -2  12   9         18.04         13.11         6.98 o
  -1  12   9         86.63        105.11        16.80 o
   0  12   9         94.12        103.72        28.99 o
   1  12   9       1000.63        989.63        47.56 o
   2  12   9        104.27        102.82        14.37 o
   3  12   9       1603.32       1746.41        33.12 o
   4  12   9          8.61         21.51        21.97 o
   5  12   9         63.15         42.98        19.77 o
  -6  13   9          0.29          0.10         7.56 o
  -5  13   9         49.36         37.94        14.24 o
  -4  13   9        263.74        297.12        32.58 o
  -3  13   9        228.74        181.63        33.36 o
  -2  13   9        267.68        275.61        41.41 o
  -1  13   9        449.56        445.84        35.53 o
   0  13   9         71.71         64.72        14.85 o
   1  13   9        320.64        309.28        27.15 o
   2  13   9         78.95         80.47        12.99 o
   3  13   9          0.93          1.89         2.78 o
   4  13   9        225.25        210.27        48.77 o
   5  13   9         29.45         25.14        21.63 o
  -6  14   9        123.06        131.64        23.95 o
  -5  14   9        195.04        207.94        29.17 o
  -4  14   9        136.98        151.84        31.98 o
  -3  14   9        683.29        671.53        67.29 o
  -2  14   9         21.35         19.09        14.49 o
  -1  14   9          0.38          5.12         6.98 o
   0  14   9        436.82        441.18        34.85 o
   1  14   9         19.67         18.47         8.00 o
   2  14   9        720.03        684.61        33.96 o
   3  14   9        100.69        104.39        12.25 o
   4  14   9        529.94        598.49        83.39 o
  -6  15   9        160.92        221.39        32.51 o
  -5  15   9        243.97        277.99        33.72 o
  -4  15   9        715.30        711.67        71.55 o
  -3  15   9        384.92        463.10        58.32 o
  -2  15   9        420.20        333.12        49.46 o
  -1  15   9         11.49         11.16         9.55 o
   0  15   9        568.11        589.88        35.51 o
   1  15   9         81.63        102.69        15.01 o
   2  15   9        100.99         86.22        12.24 o
   3  15   9         74.93         64.18        10.45 o
   4  15   9        175.43        209.12        52.22 o
  -6  16   9         90.61        100.56        21.85 o
  -5  16   9        206.35        247.02        33.77 o
  -4  16   9         92.08        119.17        31.40 o
  -3  16   9          0.09         29.45        19.32 o
  -2  16   9       1550.98       1634.19       115.95 o
  -1  16   9          5.07         -9.20        10.12 o
   0  16   9         84.50         86.55        13.56 o
   1  16   9        196.81        186.35        19.89 o
   2  16   9        147.48        168.98        17.94 o
   3  16   9         55.53         80.65        12.75 o
   4  16   9          2.50         11.96        24.16 o
  -5  17   9         57.41         59.33        18.10 o
  -4  17   9         26.75         22.55        18.29 o
  -3  17   9         33.02         -0.46        16.56 o
  -2  17   9        748.15        820.84        83.16 o
  -1  17   9        353.13        332.77        54.98 o
   0  17   9        367.33        317.26        32.51 o
   1  17   9         36.47         23.68        13.07 o
   2  17   9         20.61         14.07        12.87 o
   3  17   9         12.19          7.99         9.34 o
   4  17   9        192.12        148.62        47.05 o
  -5  18   9        179.07        174.73        41.52 o
  -4  18   9          1.32        -32.96        21.97 o
  -3  18   9         23.91         38.65        23.58 o
  -2  18   9         19.92         32.67        20.24 o
  -1  18   9         37.86          9.36         8.92 o
   0  18   9         77.10         98.15        19.21 o
   1  18   9        148.40        122.29        17.32 o
   2  18   9         64.01         73.83        16.52 o
   3  18   9          3.65          6.15         8.17 o
  -5  19   9         57.65         50.04        27.38 o
  -4  19   9         89.60         99.27        29.10 o
  -3  19   9          1.99          8.17        17.37 o
  -2  19   9         58.92         50.15        24.27 o
  -1  19   9        234.80        270.84        33.11 o
   0  19   9        111.81        101.64        19.92 o
   1  19   9          0.03         -5.25         8.03 o
   2  19   9        336.07        347.00        34.94 o
   3  19   9          3.16          0.40         6.09 o
  -4  20   9        258.29        299.65        55.10 o
  -3  20   9        267.04        293.78        55.10 o
  -2  20   9        123.30        118.71        34.85 o
  -1  20   9         44.45         54.02        18.35 o
   0  20   9       1035.38        898.86        60.33 o
   1  20   9       1936.13       1996.63        90.59 o
   2  20   9          5.06         15.15        12.35 o
   3  20   9          7.27         15.70         6.62 o
  -4  21   9         80.71        113.76        37.15 o
  -3  21   9          0.45         14.03        17.14 o
  -2  21   9        322.22        426.52        68.79 o
  -1  21   9          1.03         -3.89         8.84 o
   0  21   9        323.89        334.06        36.48 o
   1  21   9         89.93         99.42        30.65 o
   2  21   9         51.60         51.35        14.51 o
  -4  22   9        166.02        155.86        42.68 o
  -3  22   9        100.78         59.35        30.60 o
  -2  22   9        227.31        254.79        54.98 o
  -1  22   9         26.94         14.69        26.00 o
   0  22   9        464.60        475.46        70.34 o
   1  22   9        469.70        504.49        46.11 o
   2  22   9       1503.83       1639.07        84.87 o
  -3  23   9        125.85        154.25        43.14 o
  -2  23   9         48.89         26.57        17.48 o
  -1  23   9        407.73        399.43        68.04 o
   0  23   9        344.43        335.26        40.11 o
   1  23   9        177.02        159.26        35.60 o
  -2  24   9        409.75        333.69        63.84 o
  -1  24   9         48.53         55.81        25.13 o
   0  24   9        173.82        133.23        32.55 o
   1  24   9       1416.28       1488.45        86.05 o
  -1  25   9        104.15         97.48        22.99 o
   0  25   9         58.65         53.93        18.85 o
  -6   0  10          6.33         31.75        18.06 o
  -4   0  10        218.16        269.18        28.53 o
  -2   0  10        481.99        469.43        41.41 o
   0   0  10          9.84         12.19         9.09 o
   2   0  10       1201.36       1252.88        77.30 o
   4   0  10        163.90        154.79        24.32 o
  -7   1  10         42.66         41.91        17.83 o
  -6   1  10         90.21         87.29        18.37 o
  -5   1  10        989.47       1031.32        59.99 o
  -4   1  10        841.87        799.97        40.07 o
  -3   1  10        137.65        136.45        15.62 o
  -2   1  10        127.36        137.81        37.33 o
  -1   1  10        332.68        335.51        18.34 o
   0   1  10        116.25        117.49        11.65 o
   1   1  10        108.33         78.95        18.86 o
   2   1  10        629.64        641.25        31.95 o
   3   1  10       2427.13       2496.59        64.24 o
   4   1  10         66.71         51.63        12.10 o
   5   1  10          6.74         11.11        13.84 o
  -7   2  10         45.37         42.86        28.18 o
  -6   2  10         96.36         60.61        15.04 o
  -5   2  10       1027.68        991.67        59.18 o
  -4   2  10        994.37        990.06        44.78 o
  -3   2  10        179.97        196.43        31.43 o
  -2   2  10       5156.60       5074.93       261.74 o
  -1   2  10        908.40        873.94        30.98 o
   0   2  10        942.06        947.38        30.40 o
   1   2  10         32.56         26.04         8.60 o
   2   2  10        338.98        328.91        22.41 o
   3   2  10          3.80          4.00         5.48 o
   4   2  10        929.09        986.35        52.60 o
   5   2  10         17.41         10.61         9.82 o
  -7   3  10         12.51         12.14        20.07 o
  -6   3  10         40.43         17.22        11.83 o
  -5   3  10        693.66        675.61        48.39 o
  -4   3  10          3.27          0.87         5.23 o
  -3   3  10        117.76        107.62        13.08 o
  -2   3  10        562.09        507.05        26.59 o
  -1   3  10       1160.81       1187.60        40.40 o
   0   3  10         65.82         51.02         5.62 o
   1   3  10          0.48          0.97         2.44 o
   2   3  10        924.28        857.93        36.81 o
   3   3  10        619.77        578.31        29.05 o
   4   3  10         87.89        103.01        13.57 o
   5   3  10          0.38        -11.39         9.16 o
  -7   4  10         37.42         23.03        26.57 o
  -6   4  10         34.98         32.72        12.84 o
  -5   4  10        306.16        297.62        25.77 o
  -4   4  10        120.13         92.39        13.99 o
  -3   4  10          1.27         -0.86         4.76 o
  -2   4  10       1085.91       1160.85        54.69 o
  -1   4  10        362.81        315.89        17.10 o
   0   4  10          8.01          4.92         2.68 o
   1   4  10       1429.73       1435.12        39.70 o
   2   4  10        148.48        110.07        13.17 o
   3   4  10        259.40        264.01        30.09 o
   4   4  10         65.07         64.60        10.73 o
   5   4  10        176.78        131.79        20.70 o
  -7   5  10        170.31        229.84        33.35 o
  -6   5  10        217.45        300.21        56.13 o
  -5   5  10        866.54        756.86        42.47 o
  -4   5  10         91.81         80.39        12.72 o
  -3   5  10          0.03          1.52         3.64 o
  -2   5  10       1126.42       1129.57        28.70 o
  -1   5  10        159.89        154.29        13.40 o
   0   5  10         69.51         54.51         7.62 o
   1   5  10        154.95        132.48         8.96 o
   2   5  10        374.23        433.54        25.51 o
   3   5  10        958.03       1042.31        43.41 o
   4   5  10         50.64         49.65         8.93 o
   5   5  10          6.28         12.90        10.56 o
  -7   6  10          4.17         21.31        11.82 o
  -6   6  10         21.14         21.58        11.04 o
  -5   6  10        975.14        872.35        44.99 o
  -4   6  10         29.62         15.88         8.57 o
  -3   6  10        461.16        450.51        19.59 o
  -2   6  10        133.79        139.51        10.66 o
  -1   6  10       1053.61       1041.36        37.66 o
   0   6  10        112.59        103.30         7.91 o
   1   6  10        163.62        150.91         9.19 o
   2   6  10          2.24          1.60         1.90 o
   3   6  10       1958.31       2013.18        62.50 o
   4   6  10          8.75         -1.67         6.30 o
   5   6  10         31.26         37.27        15.15 o
  -7   7  10         14.38         21.90        17.43 o
  -6   7  10         14.58         24.06        19.50 o
  -5   7  10         59.80         55.96        11.76 o
  -4   7  10        299.60        238.30        18.21 o
  -3   7  10        315.67        334.17        18.65 o
  -2   7  10         12.32         12.73         3.77 o
  -1   7  10        666.65        713.67        39.91 o
   0   7  10        941.07        964.75        35.09 o
   1   7  10        122.96        101.94         9.20 o
   2   7  10        257.31        217.70        11.97 o
   3   7  10        953.99        997.03        40.44 o
   4   7  10        423.06        408.66        28.04 o
   5   7  10        278.72        285.10        48.20 o
  -6   8  10          0.08          1.78         7.40 o
  -5   8  10         23.29          4.42         6.04 o
  -4   8  10         36.26         60.79         9.00 o
  -3   8  10          0.90          5.43         4.89 o
  -2   8  10        625.29        642.99        22.12 o
  -1   8  10       1907.23       1825.56        68.39 o
   0   8  10        512.15        505.12        26.59 o
   1   8  10        498.78        458.04        21.41 o
   2   8  10          0.36         -2.75         4.15 o
   3   8  10       1212.87       1190.68        54.34 o
   4   8  10         80.37         85.67        32.61 o
   5   8  10         22.16         17.88        21.45 o
  -6   9  10          0.01          9.43         6.79 o
  -5   9  10        606.43        649.49        48.23 o
  -4   9  10       1297.19       1272.30        51.05 o
  -3   9  10        312.20        255.24        26.80 o
  -2   9  10       2206.37       2275.68        70.38 o
  -1   9  10        748.36        750.07        34.97 o
   0   9  10       1008.83        869.03        72.70 o
   1   9  10       1074.71       1052.28       108.47 o
   2   9  10          0.30         -0.34         2.77 o
   3   9  10         58.54         54.47        11.68 o
   4   9  10        212.30        253.49        53.49 o
   5   9  10         36.27         -2.18        14.03 o
  -6  10  10        263.97        307.77        34.99 o
  -5  10  10          3.44        -11.18        10.00 o
  -4  10  10         85.14         81.39        17.67 o
  -3  10  10       1065.12       1057.80        57.73 o
  -2  10  10       1658.08       1640.46        49.36 o
  -1  10  10          7.39          6.47        13.86 o
   0  10  10       1031.29        970.37        79.94 o
   1  10  10        326.62        302.24        26.10 o
   2  10  10        489.11        443.38        19.66 o
   3  10  10        243.70        274.90        36.69 o
   4  10  10        549.76        479.89        66.49 o
   5  10  10          8.26        -13.28        12.73 o
  -6  11  10        395.34        403.23        40.64 o
  -5  11  10        153.78        188.56        26.47 o
  -4  11  10        393.08        342.98        35.77 o
  -3  11  10        101.90         73.96        15.33 o
  -2  11  10        169.79        196.78        19.51 o
  -1  11  10        207.30        211.47        23.90 o
   0  11  10        110.93        126.32        20.30 o
   1  11  10       1486.29       1525.15       109.51 o
   2  11  10        613.63        672.78        38.41 o
   3  11  10        379.82        350.34        27.85 o
   4  11  10          4.22        -18.52        15.99 o
  -6  12  10          0.56         -0.66         8.70 o
  -5  12  10         24.31         22.22        12.02 o
  -4  12  10        494.35        497.00        42.40 o
  -3  12  10         15.06         20.76        11.10 o
  -2  12  10          7.22          0.35         8.97 o
  -1  12  10         20.49         34.14        14.61 o
   0  12  10         53.79         57.41        13.40 o
   1  12  10         16.14         -0.69        12.54 o
   2  12  10         25.54         25.55         8.98 o
   3  12  10        259.63        234.36        18.88 o
   4  12  10         21.00         42.91        24.73 o
  -6  13  10         31.69         43.28        14.72 o
  -5  13  10         20.15         54.51        16.75 o
  -4  13  10         10.13         -2.58        10.68 o
  -3  13  10        259.90        242.59        40.37 o
  -2  13  10          4.29         -3.11         7.94 o
  -1  13  10       1357.82       1241.31        63.51 o
   0  13  10        383.11        409.32        34.63 o
   1  13  10        221.11        187.95        39.57 o
   2  13  10        301.29        300.26        28.12 o
   3  13  10         42.10         38.80         7.16 o
   4  13  10        463.49        431.12        69.13 o
  -6  14  10        240.85        165.15        61.08 o
  -5  14  10        167.34        150.39        26.01 o
  -4  14  10         27.91         86.22        20.25 o
  -3  14  10         45.76         58.55        22.32 o
  -2  14  10        751.53        834.75        78.10 o
  -1  14  10       1412.93       1284.93        73.79 o
   0  14  10       4535.08       4541.75       225.86 o
   1  14  10         61.31         64.42        29.68 o
   2  14  10       1240.72       1295.08        49.01 o
   3  14  10        291.99        319.77        21.29 o
   4  14  10         17.49         16.10        22.09 o
  -5  15  10          3.76         42.37        24.44 o
  -4  15  10        155.13        149.43        25.31 o
  -3  15  10          2.14         23.01        22.43 o
  -2  15  10         16.90         38.07        24.27 o
  -1  15  10         33.20         30.48        20.82 o
   0  15  10       2347.07       2423.34       102.49 o
   1  15  10        397.17        389.37        28.11 o
   2  15  10        579.08        605.32        33.79 o
   3  15  10        261.63        259.89        28.57 o
   4  15  10        107.20         99.73        36.35 o
  -5  16  10          5.23          6.44        10.18 o
  -4  16  10         44.82         57.40        21.28 o
  -3  16  10         28.52         -6.21        15.76 o
  -2  16  10          1.36         -7.25        13.34 o
  -1  16  10        139.04        194.05        40.83 o
   0  16  10       1433.93       1466.48       119.17 o
   1  16  10       1477.99       1450.68        57.66 o
   2  16  10        409.09        440.27        35.43 o
   3  16  10        157.55        114.72        20.33 o
  -5  17  10        131.87        201.01        30.80 o
  -4  17  10        111.01        144.01        37.61 o
  -3  17  10        113.34        120.66        33.13 o
  -2  17  10        330.72        292.86        50.38 o
  -1  17  10        697.91        699.60        80.40 o
   0  17  10          2.47         16.79        22.55 o
   1  17  10         16.91         34.11        10.56 o
   2  17  10         53.58         26.03        12.94 o
   3  17  10         16.13         23.92        12.71 o
  -5  18  10         57.66         65.42        19.47 o
  -4  18  10        324.83        387.07        58.55 o
  -3  18  10         56.92         38.99        22.43 o
  -2  18  10          0.44        -11.50        16.22 o
  -1  18  10        424.29        441.59        64.42 o
   0  18  10        573.52        532.89        44.16 o
   1  18  10        383.17        367.77        36.26 o
   2  18  10        183.31        197.74        25.29 o
   3  18  10         75.01         71.73        19.27 o
  -4  19  10         35.67         13.92        14.15 o
  -3  19  10         90.51         92.71        29.79 o
  -2  19  10        365.44        384.77        63.04 o
  -1  19  10        479.02        562.48        76.72 o
   0  19  10        376.91        336.48        36.17 o
   1  19  10        174.64        190.70        26.86 o
   2  19  10         13.92          7.16         8.92 o
   3  19  10          1.54         -8.96        20.88 o
  -4  20  10        264.09        272.04        54.29 o
  -3  20  10         14.61         -1.50        20.59 o
  -2  20  10         10.75        -11.27        24.85 o
  -1  20  10         12.17         36.12        26.00 o
   0  20  10         30.64         25.74        20.99 o
   1  20  10         29.25         28.82        16.10 o
   2  20  10         34.55         37.81        14.67 o
  -4  21  10          0.23         15.76        16.22 o
  -3  21  10        718.33        784.49        93.52 o
  -2  21  10        107.02         73.04        31.52 o
  -1  21  10        141.28        173.00        47.85 o
   0  21  10         28.54         25.62        29.10 o
   1  21  10         11.15          5.04        11.04 o
   2  21  10         39.26         37.02        14.56 o
  -3  22  10         42.36         39.34        20.01 o
  -2  22  10          0.11         22.55        26.69 o
  -1  22  10         60.36         57.74        35.31 o
   0  22  10         52.83         95.94        21.61 o
   1  22  10        325.87        282.16        35.19 o
  -2  23  10        549.60        503.13        82.59 o
  -1  23  10         40.06         55.79        38.99 o
   0  23  10        689.78        657.76        56.37 o
   1  23  10          5.62         19.25        12.68 o
  -1  24  10        166.91        188.48        31.82 o
  -7   0  11        891.60       1020.29        98.35 o
  -5   0  11        123.91        169.44        33.93 o
  -3   0  11       1306.11       1270.36        81.55 o
  -1   0  11        539.77        534.76        38.65 o
   1   0  11        131.15        125.03        23.24 o
   3   0  11        187.07        153.13        21.86 o
   5   0  11        233.87        229.36        49.81 o
  -7   1  11         37.42         32.75        28.07 o
  -6   1  11        117.60         82.33        17.43 o
  -5   1  11         28.08         11.60         8.97 o
  -4   1  11         18.39         10.40         7.02 o
  -3   1  11        203.33        156.29        19.67 o
  -2   1  11        642.26        624.39        34.80 o
  -1   1  11        506.34        448.51        25.21 o
   0   1  11        103.43         80.78        10.68 o
   1   1  11        272.28        271.87        25.86 o
   2   1  11         85.11         70.09        12.76 o
   3   1  11        556.65        551.01        29.39 o
   4   1  11         91.00         83.73        13.22 o
   5   1  11         11.59          4.86        11.87 o
  -7   2  11         13.13         13.26         9.06 o
  -6   2  11         69.65         60.54        16.68 o
  -5   2  11          0.32          5.83        19.04 o
  -4   2  11         31.97         20.15         6.71 o
  -3   2  11         18.76         30.20         6.99 o
  -2   2  11        994.72        950.38        37.97 o
  -1   2  11        816.37        829.29        27.73 o
   0   2  11        938.32        921.34        34.94 o
   1   2  11        144.04        127.53        20.19 o
   2   2  11        791.51        712.45        34.86 o
   3   2  11        553.95        532.10        28.62 o
   4   2  11          2.89         -3.76         7.34 o
   5   2  11          6.75         13.73        15.93 o
  -7   3  11         46.90         41.42        17.48 o
  -6   3  11         68.29        101.64        20.00 o
  -5   3  11          3.30          8.27         8.63 o
  -4   3  11        375.95        417.23        28.84 o
  -3   3  11          4.43          2.38         5.16 o
  -2   3  11       2871.36       3079.39        75.37 o
  -1   3  11       1349.49       1403.94        38.69 o
   0   3  11         46.48         29.18         4.51 o
   1   3  11        334.08        328.59        28.92 o
   2   3  11        114.99         75.26        11.44 o
   3   3  11         74.09         54.67         9.84 o
   4   3  11         38.62         30.18         8.85 o
   5   3  11        125.65        137.56        29.17 o
  -6   4  11        149.48        174.10        26.05 o
  -5   4  11        606.00        539.50        90.87 o
  -4   4  11        205.97        175.07        18.75 o
  -3   4  11          0.06          5.08         5.64 o
  -2   4  11          6.09          8.68         5.07 o
  -1   4  11         19.54         12.54         7.70 o
   0   4  11        413.25        404.17        20.43 o
   1   4  11        122.50         91.99         8.45 o
   2   4  11        698.40        747.57        35.62 o
   3   4  11          3.63         14.97         7.53 o
   4   4  11        279.81        290.02        22.93 o
   5   4  11         59.97         54.54        14.25 o
  -6   5  11          0.00         16.88        10.75 o
  -5   5  11         47.04         47.53        10.92 o
  -4   5  11        314.51        325.31        27.30 o
  -3   5  11       1231.17       1319.02        46.89 o
  -2   5  11         59.26         60.70         7.55 o
  -1   5  11        358.17        337.96        20.76 o
   0   5  11       1590.37       1615.76        45.61 o
   1   5  11        186.62        197.13        14.27 o
   2   5  11        210.33        217.10        19.18 o
   3   5  11        540.92        555.85        32.77 o
   4   5  11         35.11         18.67        10.06 o
   5   5  11         13.03         -1.32         9.80 o
  -6   6  11         19.93         37.39        15.86 o
  -5   6  11         15.77          7.25         9.07 o
  -4   6  11        188.83        147.12        16.86 o
  -3   6  11         46.96         42.64         7.05 o
  -2   6  11          1.18          3.06         3.53 o
  -1   6  11         79.27         63.55        11.67 o
   0   6  11        211.95        209.90        11.90 o
   1   6  11        386.46        441.58        21.94 o
   2   6  11        747.45        683.00        42.82 o
   3   6  11         23.26         22.68         7.42 o
   4   6  11          8.49          6.41         7.37 o
  -6   7  11        282.81        286.86        33.92 o
  -5   7  11         41.20         36.52         8.01 o
  -4   7  11        997.63        938.41        37.73 o
  -3   7  11          3.87          1.78         4.88 o
  -2   7  11       1090.10       1023.51        30.03 o
  -1   7  11        142.19        159.60        30.77 o
   0   7  11          0.41         -0.08         5.17 o
   1   7  11        281.57        220.22        12.54 o
   2   7  11        549.29        568.35        34.70 o
   3   7  11        494.41        445.95        28.42 o
   4   7  11        153.85        151.27        49.12 o
  -6   8  11          1.68          4.01         7.59 o
  -5   8  11        383.68        317.19        24.42 o
  -4   8  11         17.83          7.10         6.70 o
  -3   8  11        587.95        615.15        31.45 o
  -2   8  11        262.31        263.28        13.82 o
  -1   8  11       3515.43       3409.21        84.00 o
   0   8  11        271.45        312.76        41.24 o
   1   8  11        296.04        273.67        16.43 o
   2   8  11         79.01         81.59         8.66 o
   3   8  11         19.64         12.59         7.62 o
   4   8  11        721.39        748.31        60.25 o
  -6   9  11        311.55        337.04        29.64 o
  -5   9  11          2.75          0.04         7.79 o
  -4   9  11        278.14        257.49        22.70 o
  -3   9  11          0.73         -4.32         7.35 o
  -2   9  11          0.00          5.78         6.27 o
  -1   9  11        782.13        800.04        37.82 o
   0   9  11        612.67        663.01        53.32 o
   1   9  11        277.04        214.31        15.26 o
   2   9  11       1029.06       1078.22        35.35 o
   3   9  11          3.09         -2.10         8.86 o
   4   9  11         89.63        133.15        23.89 o
  -6  10  11         21.42         22.87        11.16 o
  -5  10  11        259.96        225.13        29.85 o
  -4  10  11        443.77        407.14        41.87 o
  -3  10  11        704.46        750.19        49.60 o
  -2  10  11         72.17         71.40         9.88 o
  -1  10  11        280.21        295.75        23.33 o
   0  10  11       2460.99       2554.58        85.11 o
   1  10  11         36.14         26.34         9.24 o
   2  10  11        265.33        200.90        28.80 o
   3  10  11        104.68        153.40        19.93 o
   4  10  11          4.88          4.83        15.99 o
  -6  11  11        533.17        626.82        52.40 o
  -5  11  11         31.16         22.20        10.55 o
  -4  11  11         15.91         22.05        10.40 o
  -3  11  11        248.63        260.60        29.24 o
  -2  11  11         70.27         75.56        14.49 o
  -1  11  11        406.92        379.48        47.68 o
   0  11  11         69.77         70.07        15.37 o
   1  11  11         12.28          3.34        15.07 o
   2  11  11         49.47         28.04         9.44 o
   3  11  11        111.25        131.01        18.56 o
   4  11  11         69.07         34.74        23.01 o
  -6  12  11          1.80         -0.51         9.44 o
  -5  12  11         22.96         13.03        10.39 o
  -4  12  11        975.08        998.80        82.30 o
  -3  12  11         42.12         32.92        12.79 o
  -2  12  11         41.18         43.56        12.67 o
  -1  12  11        845.57        821.83        51.83 o
   0  12  11        344.57        342.30        32.03 o
   1  12  11          1.29         16.42        11.33 o
   2  12  11        414.75        477.27        33.90 o
   3  12  11          1.17          0.21         5.13 o
   4  12  11         10.69          4.37        20.36 o
  -5  13  11         12.57          1.74        12.94 o
  -4  13  11        117.27         99.86        18.74 o
  -3  13  11        541.60        534.44        45.55 o
  -2  13  11        490.21        406.51        53.95 o
  -1  13  11         92.99         59.11        23.70 o
   0  13  11        204.87        205.67        32.67 o
   1  13  11        214.50        225.04        45.03 o
   2  13  11         89.71        146.75        19.85 o
   3  13  11         21.05         15.50         7.67 o
   4  13  11          0.63        -18.86        20.47 o
  -5  14  11        114.93        108.43        30.02 o
  -4  14  11         23.20         10.31        24.27 o
  -3  14  11         55.64         21.46         9.51 o
  -2  14  11        369.17        355.78        51.65 o
  -1  14  11        105.55        147.01        34.16 o
   0  14  11        183.43        194.28        25.99 o
   1  14  11          7.95          6.04         7.48 o
   2  14  11         80.54         65.49        21.97 o
   3  14  11         35.15         32.82        19.84 o
  -5  15  11         23.75         23.31        14.09 o
  -4  15  11       2639.76       2597.68       169.78 o
  -3  15  11        181.96        168.75        38.19 o
  -2  15  11        673.21        690.97        75.23 o
  -1  15  11         11.14         -1.96         9.89 o
   0  15  11        905.05        897.63        56.46 o
   1  15  11        674.97        654.78        46.32 o
   2  15  11        349.28        316.90        58.09 o
   3  15  11          0.20          8.10         9.06 o
  -5  16  11         56.05         75.51        57.63 o
  -4  16  11        247.29        297.65        37.41 o
  -3  16  11        560.90        514.17        67.52 o
  -2  16  11        240.28        266.17        47.62 o
  -1  16  11         21.09         16.45        13.57 o
   0  16  11        465.59        421.69        64.53 o
   1  16  11        116.92        183.47        50.96 o
   2  16  11          1.63         10.70        14.49 o
   3  16  11         28.55          1.38        21.86 o
  -5  17  11         33.51         43.82        28.64 o
  -4  17  11          5.27          6.06        10.36 o
  -3  17  11        249.82        219.59        45.67 o
  -2  17  11         54.58         54.06        25.88 o
  -1  17  11        119.64        144.01        36.81 o
   0  17  11        398.50        529.36        75.23 o
   1  17  11         84.29         41.18        19.90 o
   2  17  11         33.06         57.63        26.92 o
   3  17  11        119.16        148.85        39.57 o
  -4  18  11        336.09        342.32        56.94 o
  -3  18  11         17.82         15.64        17.94 o
  -2  18  11         27.19         28.41        18.40 o
  -1  18  11         81.45        103.64        36.35 o
   0  18  11        578.66        600.21        83.16 o
   1  18  11        110.21         86.62        29.10 o
   2  18  11         68.54         37.38        26.00 o
  -4  19  11         33.04         15.76        17.14 o
  -3  19  11         83.38         48.77        26.23 o
  -2  19  11         86.52         50.38        23.93 o
  -1  19  11         25.96         68.56        34.97 o
   0  19  11        113.50        147.01        43.14 o
   1  19  11          9.46         10.93        11.09 o
   2  19  11          0.78         17.71        23.81 o
  -3  20  11        303.09        296.66        57.63 o
  -2  20  11        115.96         94.78        37.50 o
  -1  20  11          9.66         23.70        18.98 o
   0  20  11         32.99         41.06        27.95 o
   1  20  11        470.81        516.07        51.01 o
  -3  21  11         45.25         44.06        28.87 o
  -2  21  11        126.73        118.25        40.95 o
  -1  21  11          8.42         16.79        20.70 o
   0  21  11          0.04          7.94        18.52 o
   1  21  11         40.97         16.30        11.62 o
  -2  22  11         62.79         52.45        20.82 o
  -1  22  11          9.07         21.63        25.88 o
   0  22  11        426.97        554.55        85.01 o
  -6   0  12        204.79        173.00        36.69 o
  -4   0  12        252.69        260.54        39.22 o
  -2   0  12         79.77         40.60         9.89 o
   0   0  12        466.54        514.17        52.11 o
   2   0  12       1138.14       1003.76        66.60 o
   4   0  12        421.51        452.71        42.88 o
  -6   1  12         61.61         57.07        17.66 o
  -5   1  12        623.85        557.67        44.69 o
  -4   1  12         28.08         24.11         8.69 o
  -3   1  12       2486.55       2510.35        86.33 o
  -2   1  12        238.61        267.05        24.04 o
  -1   1  12        153.48        111.58        12.52 o
   0   1  12        223.13        207.56        15.26 o
   1   1  12        407.61        401.79        32.91 o
   2   1  12          2.95          1.54         5.11 o
   3   1  12        333.66        314.98        23.09 o
   4   1  12          0.92         12.14         7.12 o
  -6   2  12        494.62        392.95        53.14 o
  -5   2  12         84.97         97.58        32.15 o
  -4   2  12       1423.21       1372.21        57.60 o
  -3   2  12       1323.93       1328.78        51.58 o
  -2   2  12       1811.08       1879.76        56.68 o
  -1   2  12       1584.60       1503.25       133.03 o
   0   2  12        306.75        273.86        15.60 o
   1   2  12        383.37        367.56        50.78 o
   2   2  12          8.05          2.16         4.51 o
   3   2  12        180.79        160.61        16.20 o
   4   2  12        851.47       1054.82        45.88 o
  -6   3  12         49.44         40.42        13.13 o
  -5   3  12          6.17         -7.40         7.75 o
  -4   3  12        293.32        256.30        22.51 o
  -3   3  12        456.04        428.86        33.38 o
  -2   3  12       2107.35       2172.57        61.96 o
  -1   3  12        319.04        248.38        20.65 o
   0   3  12        147.79        154.99        10.89 o
   1   3  12        398.69        419.20        51.82 o
   2   3  12        307.60        291.22        26.32 o
   3   3  12         60.83         56.26        10.99 o
   4   3  12         65.34         41.88        12.17 o
  -6   4  12          6.02          2.49        11.44 o
  -5   4  12        255.38        215.01        27.53 o
  -4   4  12         15.50         25.68        13.69 o
  -3   4  12         38.39         36.46        12.04 o
  -2   4  12        173.39        192.38        13.56 o
  -1   4  12       4975.94       4499.01       273.19 o
   0   4  12        135.06        121.48        11.22 o
   1   4  12        490.13        511.51        28.45 o
   2   4  12        429.34        432.47        28.05 o
   3   4  12          9.38         12.68         6.51 o
   4   4  12         30.67         28.11        10.94 o
  -6   5  12         31.53          6.66         8.38 o
  -5   5  12        886.85        900.18        57.80 o
  -4   5  12        322.50        272.05        23.02 o
  -3   5  12       2322.93       2232.43        59.58 o
  -2   5  12       1062.33       1069.17        38.85 o
  -1   5  12         10.04         17.33         7.71 o
   0   5  12          0.11          2.11         3.62 o
   1   5  12          7.92          1.10         3.43 o
   2   5  12         46.56         67.23        11.09 o
   3   5  12        466.12        432.02        29.60 o
   4   5  12        244.97        314.89        30.90 o
  -6   6  12         19.50         21.01        13.29 o
  -5   6  12          8.05         -5.23         7.79 o
  -4   6  12        570.63        525.77        43.03 o
  -3   6  12       3089.68       3127.38       105.77 o
  -2   6  12          1.98         -2.43         3.64 o
  -1   6  12         81.87         74.99        14.84 o
   0   6  12        747.67        794.49        24.99 o
   1   6  12        646.49        587.45        40.15 o
   2   6  12        375.57        388.03        26.07 o
   3   6  12          1.25         13.49         6.60 o
   4   6  12          5.97         -2.49         8.69 o
  -6   7  12          0.74         23.89        10.39 o
  -5   7  12         79.55         67.72        13.75 o
  -4   7  12        239.49        217.77        18.22 o
  -3   7  12        972.40        979.64        41.71 o
  -2   7  12        902.77        860.81        27.59 o
  -1   7  12        855.87        867.93        38.84 o
   0   7  12         53.77         48.80         8.28 o
   1   7  12        324.17        319.86        28.73 o
   2   7  12         41.94         22.94         7.89 o
   3   7  12         37.36         35.01        10.94 o
   4   7  12        208.09        239.57        34.32 o
  -6   8  12         69.16         98.77        23.47 o
  -5   8  12         14.28         13.34         6.77 o
  -4   8  12          0.01          1.42         5.35 o
  -3   8  12        957.20        969.92        40.28 o
  -2   8  12         19.02         15.28         3.65 o
  -1   8  12         51.81         55.45        10.22 o
   0   8  12         23.72         34.86        10.51 o
   1   8  12        198.44        180.63        12.95 o
   2   8  12         40.89         21.04         8.57 o
   3   8  12          1.98          5.95         6.40 o
   4   8  12        478.23        517.99        51.45 o
  -6   9  12         86.46        139.39        25.73 o
  -5   9  12         10.24        -15.15        11.83 o
  -4   9  12        161.97        169.62        21.54 o
  -3   9  12       1723.38       1688.40        77.42 o
  -2   9  12         11.02          5.38         4.12 o
  -1   9  12          6.26          1.64         5.85 o
   0   9  12       5728.76       5834.64       249.61 o
   1   9  12        717.68        622.02        26.57 o
   2   9  12          2.35          1.40         4.21 o
   3   9  12         42.52         67.39        15.64 o
   4   9  12          1.62          9.70        17.48 o
  -6  10  12         91.73        115.44        23.16 o
  -5  10  12         74.88         75.31        17.00 o
  -4  10  12        726.10        827.00        93.63 o
  -3  10  12         60.25         89.25        17.14 o
  -2  10  12        261.10        256.04        21.99 o
  -1  10  12        947.67       1000.62        55.58 o
   0  10  12         89.83         92.11        13.37 o
   1  10  12         40.43         25.16        10.06 o
   2  10  12         38.91         67.27         9.82 o
   3  10  12          3.46          3.80        10.87 o
   4  10  12        155.41        173.00        45.32 o
  -5  11  12        454.93        415.05        41.76 o
  -4  11  12       1241.36       1112.39        66.41 o
  -3  11  12       2222.45       2267.38        93.76 o
  -2  11  12       1135.40       1043.49        59.29 o
  -1  11  12       1563.06       1569.71        57.74 o
   0  11  12        261.70        250.58        21.29 o
   1  11  12        495.61        445.08        30.27 o
   2  11  12         54.02         62.18        12.08 o
   3  11  12         10.58          6.21        17.71 o
  -5  12  12         19.10         19.28        19.90 o
  -4  12  12         71.88         41.05        20.53 o
  -3  12  12         24.20         20.77        10.64 o
  -2  12  12        180.43        204.56        54.01 o
  -1  12  12        529.97        531.55        33.23 o
   0  12  12         33.93         38.92         9.26 o
   1  12  12         65.71         74.70        14.75 o
   2  12  12         93.00        113.79        15.86 o
   3  12  12         26.91        -27.26        23.70 o
  -5  13  12         25.89         48.28        16.85 o
  -4  13  12         38.27         44.09        16.39 o
  -3  13  12        149.82        180.69        26.49 o
  -2  13  12        106.33         74.40        15.86 o
  -1  13  12         21.19         38.88        22.43 o
   0  13  12        983.46        933.84        56.38 o
   1  13  12         24.31         22.45         9.72 o
   2  13  12         74.43         91.55        16.70 o
   3  13  12         22.98         47.62        21.05 o
  -5  14  12        136.57         91.42        21.40 o
  -4  14  12        346.90        369.32        39.53 o
  -3  14  12          0.00        -15.77        10.51 o
  -2  14  12          8.69         -1.76         9.78 o
  -1  14  12        167.38        149.77        36.92 o
   0  14  12        263.77        299.76        39.91 o
   1  14  12        684.89        711.79        85.81 o
   2  14  12         47.91         61.87        13.44 o
   3  14  12          1.42         24.50        30.14 o
  -5  15  12         57.02         75.86        19.71 o
  -4  15  12         37.37          6.97        18.40 o
  -3  15  12         12.37         27.52        12.07 o
  -2  15  12          0.07        -30.37        20.24 o
  -1  15  12         50.03         38.65        16.79 o
   0  15  12        972.35        851.55        90.99 o
   1  15  12        218.01        212.11        47.51 o
   2  15  12         21.77         44.18        16.79 o
   3  15  12         64.33        134.12        44.06 o
  -4  16  12        172.39        193.78        29.45 o
  -3  16  12        186.32        188.56        42.91 o
  -2  16  12          0.01          6.44        14.61 o
  -1  16  12         10.75         20.93        23.93 o
   0  16  12        100.58         95.93        32.09 o
   1  16  12       1627.62       1512.38       131.59 o
   2  16  12        973.17       1046.51        73.62 o
  -4  17  12         12.35         15.49        22.14 o
  -3  17  12        623.49        618.73        77.64 o
  -2  17  12         80.69         71.32        27.38 o
  -1  17  12         49.40         71.78        30.48 o
   0  17  12        770.92        738.59        88.69 o
   1  17  12        599.69        616.55        83.86 o
   2  17  12         28.00         12.91        27.49 o
  -4  18  12         60.36        116.92        25.06 o
  -3  18  12          9.77         -7.36        16.33 o
  -2  18  12          0.53        -29.22        24.27 o
  -1  18  12        377.87        392.13        66.60 o
   0  18  12          5.95          8.17        16.91 o
   1  18  12        595.77        632.08        87.65 o
  -3  19  12          3.31         14.26        17.48 o
  -2  19  12         88.52         81.55        28.41 o
  -1  19  12        134.14         66.26        33.70 o
   0  19  12        159.37        146.66        47.51 o
   1  19  12        188.60        217.29        51.88 o
  -2  20  12         17.99          6.10        16.56 o
  -1  20  12         31.33         27.61        30.25 o
   0  20  12          4.11         64.19        37.73 o
  -1  21  12          0.81         16.79        25.88 o
  -5   0  13       1257.24       1153.96        92.71 o
  -3   0  13          0.03         -2.88        10.12 o
  -1   0  13       1915.59       2223.02        91.79 o
   1   0  13        329.40        222.69        37.96 o
   3   0  13        100.67        134.91        23.10 o
  -6   1  13        151.18        100.07        22.16 o
  -5   1  13        199.37        148.04        28.81 o
  -4   1  13          0.77         -3.73         7.33 o
  -3   1  13       1728.86       1610.75        66.96 o
  -2   1  13        430.77        457.34        30.82 o
  -1   1  13        647.84        659.22        36.79 o
   0   1  13         39.56         35.27         7.13 o
   1   1  13         60.00         50.97        12.77 o
   2   1  13          0.51          2.18         5.96 o
   3   1  13         94.42        104.41        13.88 o
   4   1  13         39.48         46.96        15.30 o
  -6   2  13        307.74        241.46        31.88 o
  -5   2  13          8.94          9.35         9.40 o
  -4   2  13          4.38          3.80         9.30 o
  -3   2  13        602.18        573.94        38.86 o
  -2   2  13         77.25         50.38        11.62 o
  -1   2  13       1652.78       1699.40        63.76 o
   0   2  13        247.45        218.91        27.58 o
   1   2  13        892.19        882.17        52.44 o
   2   2  13        164.29        149.67        25.46 o
   3   2  13         69.91         58.45        10.81 o
   4   2  13        283.40        335.97        32.78 o
  -6   3  13          0.10          0.25        16.68 o
  -5   3  13         18.34          8.03         8.17 o
  -4   3  13        315.68        290.07        24.46 o
  -3   3  13        436.38        438.21        33.95 o
  -2   3  13       1015.52       1095.16        38.39 o
  -1   3  13        787.47        835.88        43.75 o
   0   3  13         18.90         18.98        14.15 o
   1   3  13        181.22        159.29        16.72 o
   2   3  13        352.13        330.92        26.00 o
   3   3  13         76.67         75.14        11.00 o
   4   3  13        188.11        233.37        30.04 o
  -6   4  13          3.07         -1.22         9.81 o
  -5   4  13          8.13         -3.50         9.71 o
  -4   4  13        397.00        446.74        30.55 o
  -3   4  13         71.85         64.86        11.01 o
  -2   4  13       2295.74       2300.73        69.62 o
  -1   4  13         95.54        100.34        15.33 o
   0   4  13        649.11        702.76        33.33 o
   1   4  13        145.17        135.72        18.23 o
   2   4  13         64.21         26.76         6.79 o
   3   4  13         40.45         66.41        11.74 o
  -6   5  13         15.24        -15.79        12.51 o
  -5   5  13         40.47         37.03        12.57 o
  -4   5  13          9.31         11.97        10.33 o
  -3   5  13       1166.77       1266.44        42.44 o
  -2   5  13         33.20         32.65         7.29 o
  -1   5  13        148.99        143.29        18.24 o
   0   5  13        319.36        352.36        43.74 o
   1   5  13         80.95         88.82        15.62 o
   2   5  13         68.34         61.88        11.50 o
   3   5  13        109.77        126.22        19.66 o
  -6   6  13        117.71         66.34        42.04 o
  -5   6  13        243.88        201.45        27.29 o
  -4   6  13        264.60        252.98        19.66 o
  -3   6  13        419.30        465.24        29.40 o
  -2   6  13          0.91          2.00         3.76 o
  -1   6  13         97.60        108.03        13.80 o
   0   6  13         49.82         44.22         8.85 o
   1   6  13        611.27        539.98        29.73 o
   2   6  13        694.21        676.54        36.14 o
   3   6  13         42.50         38.81        10.16 o
  -5   7  13          3.62          2.87         6.86 o
  -4   7  13        318.13        301.02        33.09 o
  -3   7  13        506.72        549.31        30.97 o
  -2   7  13        678.36        703.70        25.07 o
  -1   7  13        879.67        947.05        41.51 o
   0   7  13        153.23        166.19        17.29 o
   1   7  13         84.28         86.72        22.60 o
   2   7  13         11.95         11.40         7.94 o
   3   7  13        118.99         80.91        16.03 o
  -5   8  13         33.62         34.30        13.80 o
  -4   8  13       1608.37       1683.35        81.00 o
  -3   8  13         61.63        115.62        20.86 o
  -2   8  13          8.14          8.68         5.33 o
  -1   8  13        255.72        243.25        21.05 o
   0   8  13         11.36         18.12         8.76 o
   1   8  13        367.21        357.16        53.83 o
   2   8  13          0.59          3.62        13.29 o
   3   8  13        134.30        164.01        49.40 o
  -5   9  13         46.70         64.41        15.70 o
  -4   9  13        123.49        136.41        22.72 o
  -3   9  13        347.73        397.42        37.22 o
  -2   9  13        235.61        246.56        21.78 o
  -1   9  13        248.90        268.51        22.60 o
   0   9  13        507.50        522.16        34.78 o
   1   9  13        100.22         70.51        25.65 o
   2   9  13         33.00         47.82        14.82 o
   3   9  13          0.00        -23.70        23.58 o
  -5  10  13         12.61         -5.98         9.78 o
  -4  10  13        218.03        202.94        28.02 o
  -3  10  13       1408.78       1577.10       105.31 o
  -2  10  13        295.26        309.24        26.44 o
  -1  10  13        118.86         94.98        13.88 o
   0  10  13       2272.99       2457.69        69.94 o
   1  10  13        464.75        485.19        64.07 o
   2  10  13          2.27          1.93         8.19 o
   3  10  13        225.07        235.35        51.30 o
  -5  11  13          1.49        -23.41        15.61 o
  -4  11  13         63.35         91.13        21.85 o
  -3  11  13        175.30        138.09        23.26 o
  -2  11  13         35.47         29.40        11.08 o
  -1  11  13         77.68         83.40        20.12 o
   0  11  13         76.20         75.06        13.09 o
   1  11  13         73.53         83.86        29.91 o
   2  11  13        261.13        246.35        46.53 o
   3  11  13          0.30         14.61        16.56 o
  -5  12  13         88.45         72.47        29.10 o
  -4  12  13        764.58        876.36        76.84 o
  -3  12  13        186.43        185.70        27.07 o
  -2  12  13        362.50        455.09        39.99 o
  -1  12  13        502.89        533.99        57.69 o
   0  12  13          3.39         -7.93         7.35 o
   1  12  13        171.87        196.35        44.86 o
   2  12  13          7.11         18.29        16.33 o
  -4  13  13        183.25        175.63        27.51 o
  -3  13  13        369.27        407.57        41.00 o
  -2  13  13         81.50         72.47        23.01 o
  -1  13  13          2.86          0.12        11.27 o
   0  13  13          5.51          5.85        10.35 o
   1  13  13        236.68        270.54        53.03 o
   2  13  13         29.89         19.44        20.59 o
  -4  14  13         47.08         32.03        15.04 o
  -3  14  13          6.40         -2.74        11.14 o
  -2  14  13          0.29          4.15         7.61 o
  -1  14  13        580.28        608.94        46.57 o
   0  14  13        693.17        740.99        49.07 o
   1  14  13        652.12        746.64        88.11 o
   2  14  13         38.33         -3.22        22.32 o
  -4  15  13        222.51        222.97        33.02 o
  -3  15  13        449.47        505.82        46.95 o
  -2  15  13         25.83         28.32        12.19 o
  -1  15  13         47.80         29.28        15.24 o
   0  15  13          0.09          8.17        15.99 o
   1  15  13        390.07        429.17        69.13 o
   2  15  13         30.26         34.97        23.81 o
  -4  16  13         40.58         32.96        21.05 o
  -3  16  13         78.91         93.56        21.47 o
  -2  16  13         20.76          5.21        18.81 o
  -1  16  13        166.68        149.77        38.88 o
   0  16  13          0.61         24.96        15.07 o
   1  16  13        102.88        116.18        39.34 o
  -3  17  13        104.74         60.74        21.51 o
  -2  17  13          9.18         48.89        25.54 o
  -1  17  13         93.32         37.61        23.01 o
   0  17  13        498.53        514.29        77.53 o
   1  17  13         25.18        -20.36        29.45 o
  -3  18  13          0.99          0.87        15.30 o
  -2  18  13        663.15        834.87        95.59 o
  -1  18  13         21.51         31.29        24.16 o
   0  18  13        297.03        153.10        44.52 o
  -2  19  13         69.91         17.14        23.24 o
  -1  19  13         37.13         61.08        28.53 o
  -4   0  14          0.27         -9.89        12.88 o
  -2   0  14       1405.60       1481.21        83.16 o
   0   0  14        332.65        324.61        46.36 o
   2   0  14        200.42        179.88        24.32 o
  -5   1  14         13.51          8.99         8.58 o
  -4   1  14         26.56         19.94         9.17 o
  -3   1  14        933.05        876.53        48.84 o
  -2   1  14        127.13        128.46        16.29 o
  -1   1  14          9.34         18.33         6.35 o
   0   1  14        116.51        155.67        22.57 o
   1   1  14        511.47        462.15        39.51 o
   2   1  14         28.43          8.24         7.46 o
   3   1  14          0.68          3.48         5.36 o
  -5   2  14         67.77         80.47        17.65 o
  -4   2  14        297.48        272.91        35.77 o
  -3   2  14         21.68         -0.13         7.47 o
  -2   2  14        289.85        311.03        22.54 o
  -1   2  14        213.95        182.80        20.01 o
   0   2  14        192.66        175.14        24.15 o
   1   2  14          5.34          3.96        10.09 o
   2   2  14          2.48         -0.03         7.88 o
   3   2  14          9.30          1.29         7.13 o
  -5   3  14         27.39         15.75         9.88 o
  -4   3  14        102.40        104.09        17.57 o
  -3   3  14        141.23        127.05        18.14 o
  -2   3  14        268.22        233.38        25.03 o
  -1   3  14         24.13         34.32         8.93 o
   0   3  14         86.40        113.69        20.30 o
   1   3  14          6.90         10.65         5.30 o
   2   3  14        189.27        184.38        20.09 o
   3   3  14         65.17         32.65        15.79 o
  -5   4  14          0.01          1.05         9.28 o
  -4   4  14         34.36         26.31        11.00 o
  -3   4  14        492.71        498.30        31.61 o
  -2   4  14        727.92        855.25        36.32 o
  -1   4  14       1008.60       1060.90        51.10 o
   0   4  14          0.14         21.63        10.81 o
   1   4  14          6.14         -2.82         6.32 o
   2   4  14         56.76         51.89        11.29 o
   3   4  14         53.07         47.69        12.55 o
  -5   5  14          3.84          3.02         8.01 o
  -4   5  14        154.25        158.75        18.97 o
  -3   5  14       1040.09       1108.54        61.89 o
  -2   5  14        102.97        103.31        14.88 o
  -1   5  14          5.63         -0.91         5.99 o
   0   5  14         31.15         62.13         8.09 o
   1   5  14        137.82        146.03        16.91 o
   2   5  14        135.88        182.66        26.02 o
   3   5  14         81.06         51.31        14.88 o
  -5   6  14         24.77         55.51        13.09 o
  -4   6  14         77.54         84.40        25.74 o
  -3   6  14        411.29        488.22        40.30 o
  -2   6  14        935.66       1034.12        40.06 o
  -1   6  14         81.84        110.57        21.28 o
   0   6  14        149.22        138.38        11.43 o
   1   6  14          2.57         10.84        11.56 o
   2   6  14          8.67         21.89         9.87 o
   3   6  14         92.47        135.73        37.38 o
  -5   7  14        125.39        117.45        18.84 o
  -4   7  14        158.66        150.68        24.85 o
  -3   7  14         12.81          3.28         7.71 o
  -2   7  14        315.63        338.31        25.74 o
  -1   7  14         13.14         11.07         5.91 o
   0   7  14         52.41         92.46        13.41 o
   1   7  14        350.20        262.73        62.63 o
   2   7  14        114.44        110.68        20.21 o
   3   7  14          7.04         20.36        21.86 o
  -5   8  14         41.99         66.89        17.44 o
  -4   8  14         16.89         10.50        11.34 o
  -3   8  14         65.14         44.45        13.75 o
  -2   8  14        101.77        106.67        25.29 o
  -1   8  14        781.89        874.38        41.56 o
   0   8  14         46.17         20.99         6.59 o
   1   8  14        227.90        224.88        43.83 o
   2   8  14        113.09        103.19        18.80 o
  -5   9  14         90.59        126.89        30.71 o
  -4   9  14          0.31         -2.67        10.29 o
  -3   9  14        218.55        215.88        41.70 o
  -2   9  14         51.80         36.08        14.67 o
  -1   9  14        171.29        176.80        19.61 o
   0   9  14        386.03        357.91        28.88 o
   1   9  14        157.06        156.90        41.52 o
   2   9  14          2.30         -1.35         9.80 o
  -4  10  14        138.46        136.99        24.40 o
  -3  10  14        167.39        142.32        27.84 o
  -2  10  14         15.89         15.42        18.81 o
  -1  10  14         32.00         23.86        11.07 o
   0  10  14         67.63         87.76        14.66 o
   1  10  14         85.76         35.31        24.39 o
   2  10  14         16.61         11.79         8.04 o
  -4  11  14         29.82         13.03        10.32 o
  -3  11  14        208.22        165.09        25.48 o
  -2  11  14        268.94        312.33        33.73 o
  -1  11  14        135.59        160.59        30.14 o
   0  11  14         24.10         32.71        10.99 o
   1  11  14        446.30        420.08        64.07 o
   2  11  14          0.26         -4.22        10.11 o
  -4  12  14        300.95        271.28        34.78 o
  -3  12  14         22.91         10.00        12.19 o
  -2  12  14         60.25         52.67        18.40 o
  -1  12  14        236.88        247.36        28.74 o
   0  12  14          1.18         23.01        19.78 o
   1  12  14          0.18         -2.88        18.40 o
   2  12  14          1.13          6.37         9.05 o
  -4  13  14          4.61          3.97        17.66 o
  -3  13  14         27.94         11.27        12.70 o
  -2  13  14          2.45          2.03        11.66 o
  -1  13  14          0.88          4.52         9.81 o
   0  13  14        232.01        250.07        51.19 o
   1  13  14        152.90        187.26        49.81 o
  -3  14  14        157.72        199.19        31.81 o
  -2  14  14         53.40         44.53        13.73 o
  -1  14  14         22.84         68.52        16.91 o
   0  14  14        413.16        402.37        64.65 o
   1  14  14          1.07          0.81        14.95 o
  -3  15  14        219.79        250.83        35.08 o
  -2  15  14         84.90         96.62        19.96 o
  -1  15  14         72.70         82.10        18.27 o
   0  15  14        120.80        121.58        38.30 o
   1  15  14          5.17         27.26        23.58 o
  -2  16  14         19.24          5.77        11.09 o
  -1  16  14         10.76          3.84        15.24 o
   0  16  14        401.60        591.01        84.55 o
  -1  17  14          8.13         19.08        16.74 o
  -5   0  15        385.67        573.18        65.68 o
  -3   0  15       1237.70       1256.10        85.35 o
  -1   0  15         53.88         91.33        26.80 o
   1   0  15        421.42        484.38        60.73 o
  -5   1  15          1.54          2.06        12.42 o
  -4   1  15         58.86         76.69        16.10 o
  -3   1  15         15.06          5.05        13.34 o
  -2   1  15          5.20          2.06         5.64 o
  -1   1  15        175.51        204.78        28.12 o
   0   1  15          1.90         -3.37         8.68 o
   1   1  15        109.91        112.06        22.66 o
   2   1  15         40.58         38.38         9.96 o
  -5   2  15         85.63         60.19        17.77 o
  -4   2  15          1.67          6.94         8.13 o
  -3   2  15        120.45        151.41        19.62 o
  -2   2  15         60.23         44.55         8.90 o
  -1   2  15         72.93         63.45        11.93 o
   0   2  15        101.94        128.48        30.83 o
   1   2  15         66.62         43.91        10.63 o
   2   2  15         91.92        115.78        21.58 o
  -5   3  15          6.65          0.08        26.05 o
  -4   3  15         23.58         17.16         9.79 o
  -3   3  15          0.21         10.43        10.53 o
  -2   3  15         13.95         16.75        18.98 o
  -1   3  15         11.10          8.97        15.36 o
   0   3  15         80.35         82.97        18.82 o
   1   3  15         93.39        108.44        19.71 o
   2   3  15         56.00         63.84        16.01 o
  -5   4  15         28.69         22.72        12.19 o
  -4   4  15          9.36         10.13         6.56 o
  -3   4  15          6.29          9.85         7.53 o
  -2   4  15        311.17        298.83        29.54 o
  -1   4  15         25.20         25.06        13.57 o
   0   4  15          0.35          6.29         8.62 o
   1   4  15         40.91         27.39        10.56 o
   2   4  15         48.54         61.91        15.11 o
  -4   5  15          0.59          5.94        10.75 o
  -3   5  15        155.30        201.11        25.95 o
  -2   5  15        153.72        173.35        24.85 o
  -1   5  15        310.08        320.02        27.91 o
   0   5  15         88.81        143.55        33.70 o
   1   5  15          0.83          4.80         8.91 o
   2   5  15          0.10          2.99         9.49 o
  -4   6  15        497.47        494.33        66.26 o
  -3   6  15         37.02         37.52        20.19 o
  -2   6  15        562.28        638.10        45.41 o
  -1   6  15          3.72         12.32         9.09 o
   0   6  15         50.52         68.90        23.35 o
   1   6  15         36.07         70.87        26.57 o
   2   6  15          0.22          9.16        10.40 o
  -4   7  15         88.02        109.27        20.84 o
  -3   7  15          1.84         12.72        14.72 o
  -2   7  15          7.81         22.04        26.69 o
  -1   7  15          1.26         -0.22         7.30 o
   0   7  15         39.38         16.56        17.25 o
   1   7  15         22.29         54.66        16.10 o
   2   7  15         17.44         38.46        13.62 o
  -4   8  15         25.65         46.77        15.27 o
  -3   8  15        148.78        196.70        28.36 o
  -2   8  15         34.14         47.70        20.24 o
  -1   8  15         11.84         24.00        33.24 o
   0   8  15          2.45         -6.56        11.27 o
   1   8  15         71.58         75.66        18.79 o
  -4   9  15        251.11        296.86        35.52 o
  -3   9  15         46.81         91.31        21.73 o
  -2   9  15         17.18         19.98        10.20 o
  -1   9  15         11.17          1.72         8.40 o
   0   9  15         43.88        102.14        32.55 o
   1   9  15         22.10         23.55        14.55 o
  -4  10  15         89.32         53.32        30.54 o
  -3  10  15         12.97          4.69        14.95 o
  -2  10  15        106.78         94.01        19.78 o
  -1  10  15         39.72         46.65        13.24 o
   0  10  15          1.36         -4.14        12.77 o
   1  10  15        208.21        181.51        41.99 o
  -3  11  15        135.08        109.02        20.04 o
  -2  11  15         81.10         61.45        16.06 o
  -1  11  15         32.94         34.53        12.15 o
   0  11  15        103.48        140.33        41.41 o
   1  11  15          6.95        -17.71        22.32 o
  -3  12  15         10.72         25.83        11.63 o
  -2  12  15          1.18          2.29         9.49 o
  -1  12  15        170.37        195.27        26.88 o
   0  12  15         14.18         17.37        13.11 o
  -3  13  15          3.63          1.66        12.77 o
  -2  13  15        102.27        126.56        22.85 o
  -1  13  15         76.73         50.73        21.28 o
   0  13  15          0.04         13.34        15.64 o
  -2  14  15         13.60         22.31        13.20 o
  -1  14  15          9.23        -19.78        26.57 o
  -4   0  16         27.04         49.12        21.97 o
  -2   0  16          1.12         14.16         9.09 o
   0   0  16         76.34        108.82        31.75 o
  -4   1  16          6.26          7.53         8.81 o
  -3   1  16         16.41         23.70         7.44 o
  -2   1  16         40.19         36.93        12.40 o
  -1   1  16        199.20        308.03        35.11 o
   0   1  16        129.66        230.52        30.90 o
   1   1  16          4.19         -6.63         8.73 o
  -4   2  16         68.04        105.48        19.05 o
  -3   2  16         96.29        111.29        15.42 o
  -2   2  16         75.42         94.06        17.39 o
  -1   2  16          0.13         12.25         9.92 o
   0   2  16          9.90          7.90        14.72 o
   1   2  16          1.54         -1.43         9.67 o
  -4   3  16         69.86         60.36        16.09 o
  -3   3  16         43.23         69.85        16.90 o
  -2   3  16        273.25        334.20        31.89 o
  -1   3  16          4.02         23.47        19.55 o
   0   3  16          5.50          0.80        11.03 o
   1   3  16          0.04          8.59        11.75 o
  -4   4  16          1.63         -6.53         8.51 o
  -3   4  16        144.93        184.99        25.77 o
  -2   4  16         79.75        131.77        20.56 o
  -1   4  16          6.61         13.46        16.45 o
   0   4  16        114.42        134.79        25.54 o
   1   4  16         28.07         39.65        16.02 o
  -3   5  16         59.24        102.75        54.35 o
  -2   5  16         95.70        133.21        60.27 o
  -1   5  16         12.61         20.70        17.37 o
   0   5  16         31.98         47.04        16.91 o
   1   5  16        121.68        150.59        30.77 o
  -3   6  16          0.00          4.17         7.79 o
  -2   6  16          2.68          0.15         7.70 o
  -1   6  16          0.22         10.12        15.30 o
   0   6  16        170.67        216.77        31.76 o
   1   6  16        262.67        278.90        35.53 o
  -3   7  16         11.58          2.24        10.59 o
  -2   7  16        171.84        190.70        25.10 o
  -1   7  16        120.97         98.92        33.24 o
   0   7  16        213.62        186.00        42.22 o
  -3   8  16        277.33        330.54        35.82 o
  -2   8  16         69.91        118.06        20.91 o
  -1   8  16        411.64        364.98        58.55 o
   0   8  16         82.38         91.56        32.90 o
  -3   9  16        298.49        422.47        43.83 o
  -2   9  16         74.43         79.86        28.81 o
  -1   9  16         38.38         48.89        23.70 o
   0   9  16        121.07        159.20        41.99 o
  -2  10  16          2.43          3.18         8.42 o
  -1  10  16         21.70         91.91        32.78 o
  -1   0  17        131.51        168.17        39.11 o
  -2   1  17         16.28         25.87        14.92 o
  -1   1  17        309.81        374.91        41.65 o
  -2   2  17        259.95        390.98        61.19 o
  -1   2  17         92.15        114.67        24.61 o
  -2   3  17         10.70         21.40        19.09 o
  -1   3  17          1.76          1.86         9.75 o
  -2   4  17        230.69        276.07        50.96 o
  -1   4  17         72.63        148.39        26.72 o
                                                
